# Supplementary material for: Ancient Borrelia genomes document the evolutionary history of louse-borne relapsing fever
Source: Science. Author manuscript; Available in PMC 2025 Jun 24. (PMC7617810; doi:10.1126/science.adr2147)
Supplement: Table S1 [file EMS206317-supplement-Table_S1.xlsx]

## Sheet: Contents
Content table of Supplementary Tables
Table S1	All modern and ancient genomes used in this analysis with associated metadata.
Table S2	Assessment of temporal signal following the BactDating root-to-tip evaluation procedure.
Table S3	BEAST2 posterior probability estimates following assessment of the results over three demographic models tested using both strict and relaxed clock priors.
Table S4	Number of SNPs identified as ancestral versus derived in the ancient genomes.
Table S5	Coverage across plasmids when aligned to Borrelia duttonii Ly reference genome.
Table S6	Ancestral trait inferred probability of accessory gene carriage at each of the ancestral nodes of the core genome phylogeny.
Table S7	Normalised coverage after filtering for the 71 genes post filtering showing temporal patterning across our dataset.
Table S8	Normalised coverage of vmp carriage across all species when aligned to Borrelia recurrentis A1, Borrelia duttonii Ly, and Borrelia crocidurae DOU strains.
Table S9	Pan-genome across all relapsing fever species resulting in 14,475 identified gene clusters.
Table S10	Identified gene ontology annotations in the 71 filtered genes and gene clusters from EggNoGG and interproScan.
Table S11	Identified regions of missingness greater than 500bp when aligned to the Borrelia recurrentis A1 and Borrelia duttonii Ly chromosome.

## Sheet: Table S1 Genomes used
Table S1: All modern and ancient genomes used in this analysis. All genomes used in this study including modern genomes and assembles downloaded from the NCBI database, one previously published ancient genome, and four genomes from this study.
Species	Ancient/Modern	Strain	Identifier	Submitter	Submission Year	Accession	Used for
Borrelia recurrentis	Ancient	Iron Age	C13361 Fishmongers	This Study	N/A	N/A	Core analysis
Borrelia recurrentis	Ancient	Iron Age	C10416 Wetwang Slack	This Study	N/A	N/A	Core analysis
Borrelia recurrentis	Ancient	Iron Age	C11907 Whitefriars	This Study	N/A	N/A	Core analysis
Borrelia recurrentis	Ancient	Medieval	C10976 Poulton	This Study	N/A	N/A	Core analysis
Borrelia recurrentis	Ancient	Medieval	OSL9	Guellil et al	2019	PRJEB24501	Core analysis
Borrelia miyamotoi	Modern	HT31	ASM1966850v1	Annotation submitted by Joint Faculty of Veterinary Medicine, Yamaguchi University	26/06/2021	GCA_019668505.1	Panaroo RF-wide gene pangenome
Borrelia turicatae 91E135	Modern	91E135	ASM1208v2	Annotation submitted by Laboratory of Human Bacterial Pathenogenesis, Rocky Mountain Laboratories, NIAID	2017-05-07	GCA_000012085.2	Panaroo RF-wide gene pangenome
Borrelia coriaceae	Modern	Co53	ASM2303529v1	Annotation submitted by Baylor College of Medicine	18/04/2022	GCA_023035295.1	Panaroo RF-wide gene pangenome
Borrelia anserina Es	Modern	Es	ASM193625v1	NCBI Prokaryotic Genome Annotation Pipeline	2017-05-01	GCA_001936255.1	Panaroo RF-wide gene pangenome
Borrelia recurrentis A1	Modern	A1	ASM1970v1	Annotation submitted by Marseille-Nice Genopole	15/09/2008	GCA_000019705.1	Panaroo RF-wide gene pangenome, Pan and Core genome reconstruction
Borrelia turcica IST7	Modern	IST7	ASM360628v1	NCBI Prokaryotic Genome Annotation Pipeline	2018-01-10	GCA_003606285.1	Panaroo RF-wide gene pangenome
Borrelia maritima	Modern	CA690	ASM893184v1	NCBI Prokaryotic Genome Annotation Pipeline (PGAP)	2019-09-10	GCA_008931845.1	Panaroo RF-wide gene pangenome
Borrelia puertoricensis	Modern	SUM	ASM2303587v1	Annotation submitted by Baylor College of Medicine	18/04/2022	GCA_023035875.1	Panaroo RF-wide gene pangenome
Borrelia hermsii	Modern	ML2	ASM2042292v2	NCBI Prokaryotic Genome Annotation Pipeline (PGAP)	2022-02-09	GCA_020422925.2	Panaroo RF-wide gene pangenome
Borrelia parkeri HR1	Modern	HR1	ASM51214v2	NCBI Prokaryotic Genome Annotation Pipeline	2014-07-01	GCA_000512145.2	Panaroo RF-wide gene pangenome
Candidatus Borrelia fainii	Modern	Qtaro	ASM2792508v1	Annotation submitted by Laboratory of Systemic Infection, Department of Bacteriology-I, National Institute of Infectious Diseases	27/12/2022	GCA_027925085.1	Panaroo RF-wide gene pangenome
Borrelia crocidurae	Modern	str. 03-02	Borrelia crocidurae str. 03-02		18/09/2014	GCA_000825665.2	Panaroo RF-wide gene pangenome
Borrelia hispanica CRI	Modern	CRI	AB2		27/11/2013	GCA_000500065.1	Panaroo RF-wide gene pangenome
Borrelia duttonii CR2A	Modern	CR2A	BOR_261	Annotation submitted by Igenbio Inc	27/01/2014	GCA_000523535.1	Panaroo RF-wide gene pangenome, Pan and Core genome reconstruction
Borrelia persica No12	Modern	No12	AB6.5.1		27/11/2013	GCA_000500045.1	Panaroo RF-wide gene pangenome
Borrelia hermsii DAH	Modern	DAH	ASM2303567v1	Annotation submitted by Baylor College of Medicine	18/04/2022	GCA_023035675.1	Panaroo RF-wide gene pangenome
Borrelia miyamotoi	Modern	Yekat-18	CRIE_YEK18v5	NCBI Prokaryotic Genome Annotation Pipeline (PGAP)	24/02/2023	GCA_004354445.2	Panaroo RF-wide gene pangenome
Borrelia miyamotoi	Modern	1938	ASM2728616v1	NCBI Prokaryotic Genome Annotation Pipeline (PGAP)	26/12/2022	GCA_027286165.1	Panaroo RF-wide gene pangenome
Borrelia miyamotoi	Modern	LB-2001	ASM2728614v1	NCBI Prokaryotic Genome Annotation Pipeline (PGAP)	26/12/2022	GCA_027286145.1	Panaroo RF-wide gene pangenome
Borrelia miyamotoi	Modern	LB-2001	ASM1774808v1	Annotation submitted by Baylor College of Medicine	2021-05-04	GCA_017748085.1	Panaroo RF-wide gene pangenome
Borrelia miyamotoi	Modern	CT14D4	ASM80729v1	NCBI Prokaryotic Genome Annotation Pipeline	23/12/2014	GCA_000807295.1	Panaroo RF-wide gene pangenome
Borrelia miyamotoi	Modern	410	ASM2728612v1	NCBI Prokaryotic Genome Annotation Pipeline (PGAP)	26/12/2022	GCA_027286125.1	Panaroo RF-wide gene pangenome
Borrelia miyamotoi	Modern	1999	ASM2728622v1	NCBI Prokaryotic Genome Annotation Pipeline (PGAP)	26/12/2022	GCA_027286225.1	Panaroo RF-wide gene pangenome
Borrelia miyamotoi	Modern	CT14D4	ASM2728620v1	NCBI Prokaryotic Genome Annotation Pipeline (PGAP)	26/12/2022	GCA_027286205.1	Panaroo RF-wide gene pangenome
Borrelia miyamotoi	Modern	483	ASM2728618v1	NCBI Prokaryotic Genome Annotation Pipeline (PGAP)	26/12/2022	GCA_027286185.1	Panaroo RF-wide gene pangenome
Borrelia miyamotoi	Modern	1995	ASM2728610v1	NCBI Prokaryotic Genome Annotation Pipeline (PGAP)	26/12/2022	GCA_027286105.1	Panaroo RF-wide gene pangenome
Borrelia miyamotoi	Modern	Yekat-19	CRIE_YEK19v5	NCBI Prokaryotic Genome Annotation Pipeline (PGAP)	2023-10-03	GCA_004353445.2	Panaroo RF-wide gene pangenome
Borrelia miyamotoi	Modern	HT-31	ASM2728598v1	NCBI Prokaryotic Genome Annotation Pipeline (PGAP)	26/12/2022	GCA_027285985.1	Panaroo RF-wide gene pangenome
Borrelia miyamotoi	Modern	Izh-5	ASM274166v3	NCBI Prokaryotic Genome Annotation Pipeline (PGAP)	2023-03-02	GCA_002741665.3	Panaroo RF-wide gene pangenome
Borrelia miyamotoi	Modern	Yekat-17	CRIE_YEK17v5	NCBI Prokaryotic Genome Annotation Pipeline (PGAP)	24/02/2023	GCA_004353465.2	Panaroo RF-wide gene pangenome
Borrelia miyamotoi	Modern	MYK2	ASM1966860v1	Annotation submitted by Joint Faculty of Veterinary Medicine, Yamaguchi University	26/06/2021	GCA_019668605.1	Panaroo RF-wide gene pangenome
Borrelia miyamotoi	Modern	Yekat-21	CRIE_YEK21v5	NCBI Prokaryotic Genome Annotation Pipeline (PGAP)	2023-10-03	GCA_004353425.2	Panaroo RF-wide gene pangenome
Borrelia miyamotoi	Modern	Yekat-1	CRIE_YEK1v5	NCBI Prokaryotic Genome Annotation Pipeline (PGAP)	17/02/2023	GCA_002741785.3	Panaroo RF-wide gene pangenome
Borrelia miyamotoi	Modern	Yekat-6	ASM274176v2	NCBI Prokaryotic Genome Annotation Pipeline (PGAP)	17/02/2023	GCA_002741765.2	Panaroo RF-wide gene pangenome
Borrelia miyamotoi	Modern	HT24	ASM1966852v1	Annotation submitted by Joint Faculty of Veterinary Medicine, Yamaguchi University	26/06/2021	GCA_019668525.1	Panaroo RF-wide gene pangenome
Borrelia miyamotoi	Modern	Izh-4	ASM274184v4	NCBI Prokaryotic Genome Annotation Pipeline (PGAP)	25/04/2023	GCA_002741845.4	Panaroo RF-wide gene pangenome
Borrelia miyamotoi	Modern	Izh-16	CRIE_IZH16v5	NCBI Prokaryotic Genome Annotation Pipeline (PGAP)	17/02/2023	GCA_002741805.3	Panaroo RF-wide gene pangenome
Borrelia miyamotoi	Modern	Izh-14	ASM274182v3	NCBI Prokaryotic Genome Annotation Pipeline (PGAP)	25/01/2023	GCA_002741825.3	Panaroo RF-wide gene pangenome
Borrelia miyamotoi	Modern	M12C4	ASM1966868v1	Annotation submitted by Joint Faculty of Veterinary Medicine, Yamaguchi University	26/06/2021	GCA_019668685.1	Panaroo RF-wide gene pangenome
Borrelia miyamotoi	Modern	Yekat-76	CRIE_YEK76v5	NCBI Prokaryotic Genome Annotation Pipeline (PGAP)	2023-10-03	GCA_004353385.2	Panaroo RF-wide gene pangenome
Borrelia miyamotoi	Modern	M20E6	ASM1966882v1	Annotation submitted by Joint Faculty of Veterinary Medicine, Yamaguchi University	26/06/2021	GCA_019668825.1	Panaroo RF-wide gene pangenome
Borrelia miyamotoi	Modern	NB103/1	ASM1966856v1	Annotation submitted by Joint Faculty of Veterinary Medicine, Yamaguchi University	26/06/2021	GCA_019668565.1	Panaroo RF-wide gene pangenome
Borrelia miyamotoi	Modern	MYK5	ASM1966866v1	Annotation submitted by Joint Faculty of Veterinary Medicine, Yamaguchi University	26/06/2021	GCA_019668665.1	Panaroo RF-wide gene pangenome
Borrelia miyamotoi	Modern	MYK3	ASM1966862v1	Annotation submitted by Joint Faculty of Veterinary Medicine, Yamaguchi University	26/06/2021	GCA_019668625.1	Panaroo RF-wide gene pangenome
Borrelia miyamotoi	Modern	MYK4	ASM1966864v1	Annotation submitted by Joint Faculty of Veterinary Medicine, Yamaguchi University	26/06/2021	GCA_019668645.1	Panaroo RF-wide gene pangenome
Borrelia miyamotoi	Modern	Y14T1	ASM1966892v1	Annotation submitted by Joint Faculty of Veterinary Medicine, Yamaguchi University	26/06/2021	GCA_019668925.1	Panaroo RF-wide gene pangenome
Borrelia miyamotoi	Modern	CA17-2241	ASM343184v1	NCBI Prokaryotic Genome Annotation Pipeline	2017-01-08	GCA_003431845.1	Panaroo RF-wide gene pangenome
Borrelia miyamotoi	Modern	Y15T1	ASM1966900v1	Annotation submitted by Joint Faculty of Veterinary Medicine, Yamaguchi University	26/06/2021	GCA_019669005.1	Panaroo RF-wide gene pangenome
Borrelia miyamotoi	Modern	Hk004	ASM1966854v1	Annotation submitted by Joint Faculty of Veterinary Medicine, Yamaguchi University	26/06/2021	GCA_019668545.1	Panaroo RF-wide gene pangenome
Borrelia miyamotoi	Modern	M15A8	ASM1966870v1	Annotation submitted by Joint Faculty of Veterinary Medicine, Yamaguchi University	26/06/2021	GCA_019668705.1	Panaroo RF-wide gene pangenome
Borrelia miyamotoi	Modern	MYK1	ASM1966858v1	Annotation submitted by Joint Faculty of Veterinary Medicine, Yamaguchi University	26/06/2021	GCA_019668585.1	Panaroo RF-wide gene pangenome
Borrelia miyamotoi	Modern	ZStruIII14-9	ASM2728600v1	NCBI Prokaryotic Genome Annotation Pipeline (PGAP)	26/12/2022	GCA_027286005.1	Panaroo RF-wide gene pangenome
Borrelia miyamotoi	Modern	Y14T18	ASM1966902v1	Annotation submitted by Joint Faculty of Veterinary Medicine, Yamaguchi University	26/06/2021	GCA_019669025.1	Panaroo RF-wide gene pangenome
Borrelia miyamotoi	Modern	CZ-F1E	ASM973406v1	NCBI Prokaryotic Genome Annotation Pipeline (PGAP)	2019-07-12	GCA_009734065.1	Panaroo RF-wide gene pangenome
Borrelia miyamotoi	Modern	CZ-F190E	ASM973404v1	NCBI Prokaryotic Genome Annotation Pipeline (PGAP)	2019-07-12	GCA_009734045.1	Panaroo RF-wide gene pangenome
Borrelia miyamotoi LB-2001	Modern	LB-2001	ASM44542v4	NCBI Prokaryotic Genome Annotation Pipeline	2015-04-11	GCA_000445425.4	Panaroo RF-wide gene pangenome
Borrelia hermsii	Modern	ML1	ASM2086552v1	NCBI Prokaryotic Genome Annotation Pipeline (PGAP)	15/11/2021	GCA_020865525.1	Panaroo RF-wide gene pangenome
Borrelia hermsii YOR	Modern	YOR	ASM2303579v1	Annotation submitted by Baylor College of Medicine	18/04/2022	GCA_023035795.1	Panaroo RF-wide gene pangenome
Borrelia hermsii HS1	Modern	HS1	ASM166000v1	NCBI Prokaryotic Genome Annotation Pipeline	22/04/2016	GCA_001660005.1	Panaroo RF-wide gene pangenome
Borrelia hermsii CC1	Modern	CC1	ASM95631v1	NCBI Prokaryotic Genome Annotation Pipeline	19/03/2015	GCA_000956315.1	Panaroo RF-wide gene pangenome
Borrelia turicatae	Modern	BTE5EL	ASM2303541v1	Annotation submitted by Baylor College of Medicine	18/04/2022	GCA_023035415.1	Panaroo RF-wide gene pangenome
Borrelia turicatae	Modern	BTE5EL	ASM356864v1	NCBI Prokaryotic Genome Annotation Pipeline	19/05/2016	GCA_003568645.1	Panaroo RF-wide gene pangenome
Borrelia turicatae 91E135	Modern	9.10E+136	ASM2303585v1	Annotation submitted by Baylor College of Medicine	18/04/2022	GCA_023035855.1	Panaroo RF-wide gene pangenome
Borrelia parkeri	Modern	SLO	ASM2303581v1	Annotation submitted by Baylor College of Medicine	18/04/2022	GCA_023035815.1	Panaroo RF-wide gene pangenome
Borrelia anserina	Modern	BA2	ASM2303557v1	Annotation submitted by Baylor College of Medicine	18/04/2022	GCA_023035575.1	Panaroo RF-wide gene pangenome
Borrelia sp. RT1S	Modern	RT1S	ASM2116577v2	NCBI Prokaryotic Genome Annotation Pipeline (PGAP)	2021-12-12	GCA_021165775.2	Panaroo RF-wide gene pangenome
Borrelia sp. RT1S	Modern	RT1S	ASM2116577v1	NCBI Prokaryotic Genome Annotation Pipeline (PGAP)	2021-12-12	GCA_021165775.1	Panaroo RF-wide gene pangenome
Borrelia sp. RT5S	Modern	RT5S	ASM2116575v1	NCBI Prokaryotic Genome Annotation Pipeline (PGAP)	2021-12-12	GCA_021165755.1	Panaroo RF-wide gene pangenome
Borrelia venezuelensis	Modern	RMA01	ASM2303583v1	Annotation submitted by Baylor College of Medicine	18/04/2022	GCA_023035835.1	Panaroo RF-wide gene pangenome
Borrelia sp. HM	Modern	tHM16w	ASM1966908v1	Annotation submitted by Joint Faculty of Veterinary Medicine, Yamaguchi University	26/06/2021	GCA_019669085.1	Panaroo RF-wide gene pangenome
Borrelia sp. BU AG58	Modern		ASM2088201v2	NCBI Prokaryotic Genome Annotation Pipeline (PGAP)	21/07/2023	GCA_020882015.2	Panaroo RF-wide gene pangenome
Borrelia sp. CA_690	Modern	CA_690	ASM3044027v1	NCBI Prokaryotic Genome Annotation Pipeline (PGAP)	2023-12-07	GCA_030440275.1	Panaroo RF-wide gene pangenome
Borrelia miyamotoi	Modern	CT13-2396	ASM176741v1	NCBI Prokaryotic Genome Annotation Pipeline	18/10/2016	GCA_001767415.1	Panaroo RF-wide gene pangenome
Borrelia hermsii	Modern	DAH-2E7	ASM159819v1	NCBI Prokaryotic Genome Annotation Pipeline	28/03/2016	GCA_001598195.1	Panaroo RF-wide gene pangenome
Borrelia crocidurae str. Achema	Modern	Achema	ASM25934v1	Annotation submitted by URMITE	20/04/2012	GCA_000259345.1	Panaroo RF-wide gene pangenome, Pan and Core genome reconstruction
Borrelia sp. A-FGy1	Modern	A-FGy1	ASM1408402v1	NCBI Prokaryotic Genome Annotation Pipeline (PGAP)	2020-06-08	GCA_014084025.1	Panaroo RF-wide gene pangenome
Borrelia sp. P9F1	Modern	P9F1	ASM3043611v1	NCBI Prokaryotic Genome Annotation Pipeline (PGAP)	2023-12-07	GCA_030436115.1	Panaroo RF-wide gene pangenome
Borrelia hermsii DAH	Modern	DAH	ASM1206v2	Annotation submitted by Rocky Mountain Laboratories, NIAID, NIH	2012-10-05	GCA_000012065.2	Panaroo RF-wide gene pangenome
Borrelia coriaceae ATCC 43381	Modern	Co53	ASM56875v1	Annotation submitted by Integrated Genomics	27/01/2014	GCA_000568755.1	Panaroo RF-wide gene pangenome
Borrelia parkeri SLO	Modern	SLO	ASM56873v2	Annotation submitted by Integrated Genomics	2016-06-10	GCA_000568735.2	Panaroo RF-wide gene pangenome
Borrelia miyamotoi	Modern	Yekat-31	ASM435340v1	NCBI Prokaryotic Genome Annotation Pipeline	2019-10-03	GCA_004353405.1	Panaroo RF-wide gene pangenome
Borrelia miyamotoi	Modern	NL-IR-2	NL-IR-2	NCBI Prokaryotic Genome Annotation Pipeline (PGAP)	13/10/2019	GCA_009257425.1	Panaroo RF-wide gene pangenome
Borrelia miyamotoi	Modern	NL-IR-1	NL-IR-1	NCBI Prokaryotic Genome Annotation Pipeline (PGAP)	13/10/2019	GCA_009258445.1	Panaroo RF-wide gene pangenome
Borrelia miyamotoi FR64b	Modern	FR64b	ASM56869v2	Annotation submitted by Rocky Mountain Labs, NIAID, NIH	2016-06-10	GCA_000568695.2	Panaroo RF-wide gene pangenome
Borrelia hermsii MTW	Modern	MTW	ASM56879v1	Annotation submitted by Integrated Genomics	27/01/2014	GCA_000568795.1	Panaroo RF-wide gene pangenome
Borrelia hermsii YBT	Modern	YBT	ASM56877v1	Annotation submitted by Integrated Genomics	27/01/2014	GCA_000568775.1	Panaroo RF-wide gene pangenome
Borrelia hermsii YOR	Modern	YOR	ASM56867v1	Annotation submitted by Rocky Mountain Labs, NIAID, NIH	27/01/2014	GCA_000568675.1	Panaroo RF-wide gene pangenome
Borrelia crocidurae DOU	Modern	DOU	ASM56871v1	Annotation submitted by Rocky Mountain Labs, NIAID, NIH	27/01/2014	GCA_000568715.1	Panaroo RF-wide gene pangenome, Pan and Core genome reconstruction
Borrelia anserina BA2	Modern	BA2	ASM56865v1	Annotation submitted by Integrated Genomics	27/01/2014	GCA_000568655.1	Panaroo RF-wide gene pangenome
Borrelia coriaceae ATCC 43381	Modern	ATCC 43381	ASM51812v1		13/01/2014	GCA_000518125.1	Panaroo RF-wide gene pangenome
Borrelia duttonii Ly	Modern	Ly	ASM1968v1	Annotation submitted by Marseille-Nice Genopole	15/09/2008	GCA_000019685.1	Panaroo RF-wide gene pangenome, Pan and Core genome reconstruction
Borrelia recurrentis	Modern	A17 (1997)	A17 (1997)	Marosevic et al	2017	SRR5332760	Pan and Core genome reconstruction
Borrelia recurrentis	Modern	PBek (2004)	PBek (2004)	Marosevic et al	2017	SRR5332759	Pan and Core genome reconstruction
Borrelia recurrentis	Modern	PAbJ (2015)	PAbJ (2015)	Marosevic et al	2017	SRR5332755	Pan and Core genome reconstruction
Borrelia recurrentis	Modern	PAbN (2015)	PAbN (2015)	Marosevic et al	2017	SRR5332756	Pan and Core genome reconstruction
Borrelia recurrentis	Modern	PMaC (2015)	PMaC (2015)	Marosevic et al	2017	SRR5332757	Pan and Core genome reconstruction
Borrelia recurrentis	Modern	PUfA (2015)	PUfA (2015)	Marosevic et al	2017	SRR5332758	Pan and Core genome reconstruction

## Sheet: Table S2 Bactdating
Table S2: Assessment of temporal signal following the BactDating root-to-tip evaluation procedure. Results are provided for the estimated temporal correlation (r2) and the empirical p-value following 10,000 permutations of samping date. Estimates are provided for a number of analyses including exploration of the impact of including different substitutions putatively implicated in damage and with …
Genotyping	Samples	R2 value	P value
Transitions and transversions included	Duttonii, Wetwang, Fishmongers, Poulton, OSL9, 7 modern B recs	0.69	0.0008
Transversions only	Duttonii, Wetwang, Fishmongers, Poulton, OSL9, 7 modern B recs	0.73	0.0002
Transitions and transversions included	Duttonii, Wetwang, Poulton, OSL9, 7 modern B recs	0.66	0.0011
Transversions only	Duttonii, Wetwang, Poulton, OSL9, 7 modern B recs	0.71	0.0008

## Sheet: Table S3 BEAST2 posterior proba
Table S3: BEAST2 posterior probability estimates following assessment of the results over three demographic models tested using both strict and relaxed clock priors. Note marginali likelihood estimates are provided following a 100 step path sampling procedure requiring a chain length of 250,000. Results are given when alignments are prepared including and excluding C13361 Fishmongers, due to it's…
Analysis including C13361 Fishmongers
BactDating Root to Tip: R2 - 0.69, P - Value - 8.00E-04
Strict Clock
Demographic model	Posterior_ESS	Mean_Likelihood	TreeHeight	ClockRate	Marginal_Likelihood_estimate*
Coalescent_constant	34780	-1.1176e+07	4668(4321-5029)	5.5e-08(5.1e-08-6.0e-08)	-1.118e-07
Coalescent_exponential	29242	-1.1176e+07	4678(4337-5044)	5.5e-08(5.1e-08-5.9e-08)	-1.118e-07
Coalescent_Bayes_Sky	44130	-1.1176e+07	4673(4329-5037)	5.5e-08(5.0e-08-6.0e-08)	-1.118e-07
Relaxed Clock (exponential dist)
Demographic model	Posterior_ESS	Mean_Likelihood	TreeHeight	ClockRate	Marginal_Likelihood_estimate*
Coalescent_constant	9442	-1.11759e+07	2830(2324-4157)	4.2e-08(2.5e-08-4.7e-08)	-1.116e-07
Coalescent_exponential	2546	-1.11759e+07	3427(2262-7654)	5.6e-08(1.9e-08-9.6e-08)	-1.118e-07
Coalescent_Bayes_Sky	8884	-1.11759e+07	2852(2313-4338)	4.2e-08(2.7e-08-4.7e-08)	-1.118e-07
Analysis excluding C13361 Fishmongers
BactDating Root to Tip: R2 - 0.66, P - Value - 1.10E-03
Strict Clock
Demographic model	Posterior_ESS	Mean_Likelihood	TreeHeight	ClockRate	Marginal_Likelihood_estimate*
Coalescent_constant	33989	-1.0968e+07	5156(4724-5630)	5.0e-08(4.6e-08-5.5e-08)	-1.097e-07
Coalescent_exponential	35444	-1.0968e+07	5161(4721-5626)	5.1e-08(4.6e-08-5.5e-08)	-1.095e-07
Coalescent_Bayes_Sky	46568	-1.0968e+07	5162(4721-5629)	5.1e-08(4.6e-08-5.5e-08)	-1.097e-07
Relaxed Clock (exponential dist)
Demographic model	Posterior_ESS	Mean_Likelihood	TreeHeight	ClockRate	Marginal_Likelihood_estimate*
Coalescent_constant	1831	-1.09679e+07	2440(2215-4416)	5.2e-08(1.5e-08-1.1e-07)	-1.097e-07
Coalescent_exponential	3092	-1.09679e+07	2529(2215-4191)	4.9e-08(1.7e-08-1.0e-07)	-1.095e-07
Coalescent_Bayes_Sky	1661	-1.09679e+07	2361(2215-3801)	5.8e-08(2.2e-08-1.2e-07)	-1.11e-07

## Sheet: TableS4 Ancestral vs Derived SN
Table S4. Number of SNPs identified as 'Ancestral' and 'Derived' in ancient genomes. SNP-sites was used to generate a VCF from the core-genome aligned multifasta containing the ancient genomes which had been filtered using mpileup2consensusfasta.py and all modern B. recurrentis, B. duttonii Ly and B. crocidurae DOU genomes. Ancestral and derived variants were then filtered for resulting in 1935 S…
	C10976 Poulton	OSL9	C10416 Wetwang Slack	C13361 Fishmonger's
Point Date	675	567.5	2215	2138
Missing	1176	1267	1075	1468
Ancestral	101	88	279	191
Derived	658	580	581	276
% Derived	86.69	86.83	67.56	59.1

## Sheet: Table S5 Plasmid coverage for d
Table S5: Coverage across plasmids when aligned to B. duttonii Ly and B. duttonii CR2A reference genome. All genomes were aligned to the B. duttonii Ly reference genome and the coverage across all plasmids were calculated using SAMTools depth (Methods). A minimum filtering criteria of mapping quality Q1 was used when checking the coverage across the genome.
		C10416 Wetwang Slack	C13361 Fishmongers	C10976 Poulton	OSL9	B. recurrentis A1	B. recurrentis PAbJ (2015)	B. recurrentis PAbN (2015)	B. recurrentis PMaC (2015)	B. recurrentis PUfA (2015)	B. recurrentis PBek (2004)	B. recurrentis A17 (1997)	B. duttonii Ly	B. duttonii CR2A	B. crocidurae DOU	B. crocidurae Achema
Overall coverage across chromosome and plasmids when aligned to B. duttonii Ly		81.3542	71.8166	82.6174	75.2074	74.5702	76.2207	76.3466	76.1992	76.1006	76.3451	76.2174	99.9941	80.9879	80.6865	74.0257
CP000976	Chromosome	98.5554	89.9127	98.909	96.8342	97.2425	98.593	98.6172	98.5865	98.6153	98.7189	98.6922	99.9996	96.3308	94.927	94.9363
CP000977	Plasmid: pl11	92.4817	75.5567	98.6015	79.5118	90.1122	95.3679	94.3791	96.1696	95.1185	97.6929	97.5949	99.9466	86.7718	66.4974	64.3952
CP000978	Plasmid: pl15	25.3837	16.1074	20.5329	12.1669	10.5057	7.36926	7.60848	6.40574	7.35597	9.98073	8.69825	99.9801	31.9689	55.2462	33.3045
CP000979	Plasmid: pl165	93.5888	77.8825	97.065	82.4876	71.6025	94.2728	94.0293	94.1019	94.4284	95.7409	95.678	99.9976	85.2286	70.5548	66.8369
CP000980	Plasmid: pl23	84.3497	80.8008	85.2852	80.4875	76.8914	80.436	80.9209	80.3416	80.2987	80.9939	82.0881	99.6052	74.587	81.1441	82.8649
CP000981	Plasmid: pl23b	20.316	11.647	24.8307	12.9797	13.2141	10.2188	11.3214	6.34659	10.7093	16.0531	13.1837	99.9957	30.1051	40.6885	34.941
CP000982	Plasmid: pl26	81.2275	55.3702	32.5928	19.419	21.4363	21.4883	23.0635	21.5886	22.4096	26.9681	24.2263	99.9926	77.7798	65.2747	15.6481
CP000983	Plasmid: pl27	58.2545	36.3554	24.4868	11.9959	13.9795	10.1907	12.1633	9.57927	11.9413	17.7537	13.2807	99.9854	75.9754	63.9576	24.9672
CP000984	Plasmid: pl28	67.3323	45.7115	24.3517	12.8109	13.4672	6.78827	11.2479	9.28272	10.3306	16.4908	12.8991	99.9894	75.7118	66.3726	23.3638
CP000985	Plasmid: pl35	38.7349	26.6791	20.8865	8.23273	9.46268	3.28175	5.41008	4.15179	5.52627	8.59264	7.19832	99.9943	38.4572	59.6894	41.2146
CP000986	Plasmid: pl36	15.6261	12.4334	25.397	13.9879	8.12146	5.00126	7.11395	5.33895	8.07122	10.5412	9.12338	99.9972	24.4816	49.0888	35.1595
CP000987	Plasmid: pl40	28.6274	21.4755	34.7236	19.436	19.8994	15.8625	18.5513	16.6952	18.1944	24.8507	20.0506	99.9926	55.8001	47.0944	35.8635
CP000988	Plasmid: pl41	32.8365	31.9058	43.6002	28.0351	28.3502	25.878	29.3633	26.6221	27.6352	33.1346	30.8369	99.9903	41.1013	56.6228	39.1381
CP000989	Plasmid: pl42	35.9642	28.9754	44.8912	26.7739	21.3579	16.293	21.0756	16.4188	21.2773	29.6776	25.398	99.9929	35.7222	51.2324	35.3498
CP000990	Plasmid: pl70	25.4115	22.7416	33.6305	19.9708	19.4934	15.6565	18.4875	16.4952	17.6954	22.088	19.3955	99.997	39.9009	53.0306	32.6185
CP000991	Plasmid: pl31	53.2381	44.1443	59.8143	38.4643	36.8686	33.3935	40.8078	33.0228	38.5771	47.8418	44.241	99.9968	58.9858	59.8337	30.244
CP000992	Plasmid: pl32	59.8933	47.8792	66.9583	54.0189	49.0825	53.0872	53.9368	52.1145	54.8242	57.0729	55.5254	99.9905	34.6903	45.6906	19.3854
		C10416 Wetwang Slack	C13361 Fishmongers	C10976 Poulton	OSL9	B. recurrentis A1	B. recurrentis PAbJ (2015)	B. recurrentis PAbN (2015)	B. recurrentis PMaC (2015)	B. recurrentis PUfA (2015)	B. recurrentis PBek (2004)	B. recurrentis A17 (1997)	B. duttonii Ly	B. duttonii CR2A	B. crocidurae DOU	B. crocidurae Achema
Overall coverage across chromosome and plasmids when aligned to B. duttonii CR2A		79.4793	80.8433	69.23	73.5561	72.0397	73.2921	73.3825	73.2692	73.2861	73.3731	73.3308	80.3054	99.9751	81.2162	74.631

## Sheet: Table S6 ASR
Table S6: ACE inferred probability of accessory gene carriage at each of the ancestral nodes of the core genome phylogeny.
Gene	Ancestral B. crocidurae	Ancestral B. duttonii	Ancestral B. recurrentis
group_2590	0.54176	0.486989	0.999987
group_2586	0.54176	0.486989	0.999987
group_2584	0.54176	0.486989	0.999987
group_2580	0.54176	0.486989	0.999987
group_2579	0.54176	0.486989	0.999987
group_1640	0.966008	0.869179	1
group_956	0.986841	0.992443	0.999627
group_954	0.986841	0.992443	0.999627
group_953	0.986841	0.992443	0.999627
group_948	0.986841	0.992443	0.999627
group_946	0.986841	0.992443	0.999627
group_945	0.986841	0.992443	0.999627
group_941	0.986841	0.992443	0.999627
group_940	0.986841	0.992443	0.999627
group_938	0.986841	0.992443	0.999627
group_936	0.986841	0.992443	0.999627
group_931	0.986841	0.992443	0.999627
group_929	0.986841	0.992443	0.999627
group_928	0.986841	0.992443	0.999627
group_926	0.986841	0.992443	0.999627
group_925	0.986841	0.992443	0.999627
group_814	0.966008	0.869179	1
group_415	0.648263	0.949004	1
group_389	0.966008	0.869179	1
nagE	0.9869	0.992493	0.999983
pbuO	0.648263	0.949004	1
group_346	0.9869	0.992493	0.999983
group_315	0.966008	0.869179	1
group_305	0.9869	0.992493	0.999983
group_257	0.966008	0.869179	1
group_94	0.966008	0.869179	1
group_86	0.648263	0.949004	1
rpsN1	0.966008	0.869179	1
group_26	0.966008	0.869179	1
group_2588	0.557685	0.454752	0.99999
group_1052	0.529208	0.576679	0.999995
group_968	0.5	0.5	0.569061
group_966	0.529208	0.576679	0.999995
group_965	0.529208	0.576679	0.999995
group_962	0.5	0.5	0.569061
group_961	0.5	0.5	0.569061
group_960	0.529208	0.576679	0.999995
group_959	0.490028	0.488075	0.999985
group_955	0.5	0.5	0.569061
group_951	0.5	0.5	0.569061
group_934	0.529208	0.576679	0.999995
group_933	0.529208	0.576679	0.999995
group_932	0.529208	0.576679	0.999995
vlp7_5	0.529208	0.576679	0.999995
group_920	0.5	0.5	0.569061
group_915	0.529208	0.576679	0.999995
group_910	0.5	0.5	0.569061
group_880	0.490028	0.488075	0.999985
group_872	0.529208	0.576679	0.999995
group_863	0.490028	0.488075	0.999985
group_856	0.529208	0.576679	0.999995
group_854	0.529208	0.576679	0.999995
group_842	0.490028	0.488075	0.999985
group_832	0.509831	0.488193	0.999985
group_823	0.529208	0.576679	0.999995
group_822	0.529208	0.576679	0.999995
group_815	0.126665	0.929118	1
group_786	0.490028	0.488075	0.999985
group_785	0.490028	0.488075	0.999985
group_756	0.509831	0.488193	0.999985
group_739	0.529208	0.576679	0.999995
group_700	0.126665	0.929118	1
group_617	0.509831	0.488193	0.999985
soj_3	0.490028	0.488075	0.999985
group_511	0.529208	0.576679	0.999995
group_480	0.5	0.5	0.569061
murC_1	0.126665	0.929118	1
group_382	0.126665	0.929118	1
group_378	0.126665	0.929118	1
miaA_2	0.126665	0.929118	1
group_317	0.529208	0.576679	0.999995
group_277	0.126665	0.929118	1
group_1058	0.457722	0.486221	0.999987
group_1038	0.206524	0.591372	0.999999
group_987	0.206524	0.591372	0.999999
group_970	0.5	0.5	0.569061
group_958	0.206524	0.591372	0.999999
group_957	0.5	0.5	0.569061
group_918	0.206524	0.591372	0.999999
mlpD_1_mlpD_5	0.206524	0.591372	0.999999
group_911	0.5	0.5	0.499653
group_849	0.5	0.5	0.569061
group_836	0.206524	0.591372	0.999999
group_813	0.206524	0.591372	0.999999
group_770	0.206524	0.591372	0.999999
group_764	0.206524	0.591372	0.999999
mlpD_2	0.457722	0.486221	0.999987
group_694	0.457722	0.486221	0.999987
group_660	0.206524	0.591372	0.999999
group_657	0.206524	0.591372	0.999999
group_629	0.206524	0.591372	0.999999
group_618	0.206524	0.591372	0.999999
group_612	0.206524	0.591372	0.999999
group_558	0.206524	0.591372	0.999999
group_550	0.206524	0.591372	0.999999
group_549	0.206524	0.591372	0.999999
group_542	0.206524	0.591372	0.999999
group_515	0.206524	0.591372	0.999999
group_357	0.206524	0.591372	0.999999
group_353	0.206524	0.591372	0.999999
group_350	0.206524	0.591372	0.999999
group_1066	0.0273955	0.0644597	0.999999
group_1065	0.0273955	0.0644597	0.999999
group_1064	0.0273955	0.0644597	0.999999
group_1060	0.0273955	0.0644597	0.999999
group_1053	0.0273955	0.0644597	0.999999
group_1007	0.0273955	0.0644597	0.999999
group_1006	0.0273955	0.0644597	0.999999
group_1005	0.0273955	0.0644597	0.999999
group_1003	0.0273955	0.0644597	0.999999
group_1000	0.0273955	0.0644597	0.999999
group_997	0.0273955	0.0644597	0.999999
group_989	0.0273955	0.0644597	0.999999
group_976	0.0273955	0.0644597	0.999999
group_967	0.0273955	0.0644597	0.999999
group_935	0.0273955	0.0644597	0.999999
group_922	0.0273955	0.0644597	0.999999
group_917	0.0273955	0.0644597	0.999999
group_895	0.5	0.5	0.569061
group_873	0.0273955	0.0644597	0.999999
group_868	0.0273955	0.0644597	0.999999
group_844	0.0273955	0.0644597	0.999999
group_816	0.5	0.5	0.569061
group_806	0.0273955	0.0644597	0.999999
group_771	0.0273955	0.0644597	0.999999
group_754	0.0273955	0.0644597	0.999999
group_724	0.0273955	0.0644597	0.999999
group_716	0.0273955	0.0644597	0.999999
group_705	0.0273955	0.0644597	0.999999
group_701	0.0273955	0.0644597	0.999999
group_699	0.0273955	0.0644597	0.999999
group_697	0.5	0.5	0.569061
group_633	0.0273955	0.0644597	0.999999
group_628	0.0273955	0.0644597	0.999999
group_621	0.0273955	0.0644597	0.999999
group_614	0.0273955	0.0644597	0.999999
group_587	0.0273955	0.0644597	0.999999
group_584	0.0273955	0.0644597	0.999999
group_583	0.0273955	0.0644597	0.999999
group_571	0.0273955	0.0644597	0.999999
ospC_1	0.0273955	0.0644597	0.999999
group_565	0.0273955	0.0644597	0.999999
group_559	0.0273955	0.0644597	0.999999
group_553	0.0273955	0.0644597	0.999999
group_547	0.0273955	0.0644597	0.999999
group_544	0.0273955	0.0644597	0.999999
group_535	0.0273955	0.0644597	0.999999
group_534	0.0273955	0.0644597	0.999999
group_528	0.0273955	0.0644597	0.999999
group_525	0.0273955	0.0644597	0.999999
group_521	0.0273955	0.0644597	0.999999
group_520	0.0273955	0.0644597	0.999999
group_519	0.0273955	0.0644597	0.999999
group_518	0.0273955	0.0644597	0.999999
group_508	0.0273955	0.0644597	0.999999
group_502	0.0273955	0.0644597	0.999999
group_501	0.0273955	0.0644597	0.999999
group_495	0.0273955	0.0644597	0.999999
group_494	0.0273955	0.0644597	0.999999
group_493	0.0273955	0.0644597	0.999999
group_490	0.0273955	0.0644597	0.999999
group_485	0.0273955	0.0644597	0.999999
group_477	0.0273955	0.0644597	0.999999
group_476	0.0273955	0.0644597	0.999999
group_474	0.0273955	0.0644597	0.999999
group_473	0.0273955	0.0644597	0.999999
ospC_3	0.0273955	0.0644597	0.999999
group_472	0.0273955	0.0644597	0.999999
group_469	0.0273955	0.0644597	0.999999
group_462	0.0273955	0.0644597	0.999999
group_458	0.0273955	0.0644597	0.999999
group_457	0.0273955	0.0644597	0.999999
group_418	0.0273955	0.0644597	0.999999
group_348	0.0273955	0.0644597	0.999999
group_284	0.0273955	0.0644597	0.999999
group_236	0.0273955	0.0644597	0.999999
group_207	0.0273955	0.0644597	0.999999
group_156	0.0273955	0.0644597	0.999999
group_138	0.0273955	0.0644597	0.999999
group_118	0.0273955	0.0644597	0.999999
group_112	0.0273955	0.0644597	0.999999
group_71	0.0273955	0.0644597	0.999999
group_66	0.0273955	0.0644597	0.999999
group_37	0.0273955	0.0644597	0.999999
group_20	0.0273955	0.0644597	0.999999
vlp7_1	0.0273955	0.0644597	0.999999
group_2593	0.5	0.5	0.569061
group_2592	0.5	0.5	0.569061
group_1593	0.5	0.5	0.5
guaA	0.5	0.5	0.5
group_1054	0.5	0.5	0.974846
group_1035	0.5	0.5	0.977486
group_1033	0.5	0.5	0.977486
group_1029	0.5	0.5	0.977486
group_1018	0.5	0.5	0.569061
group_998	0.5	0.5	0.977486
group_995	0.5	0.5	0.977486
group_992	0.5	0.5	0.844282
group_982	0.5	0.5	0.569061
group_924	0.5	0.5	0.396361
group_894	0.5	0.5	0.5
group_799	0.5	0.5	0.5
group_779	0.5	0.5	0.952314
group_696	0.5	0.5	0.844282
group_641	0.5	0.5	0.569061
group_566	0.5	0.5	0.977486
group_545	0.5	0.5	0.952314
group_401	0.5	0.5	0.844282
group_2595	0.5	0.5	0.5
group_2594	0.5	0.5	0.5
group_2591	0.5	0.5	0.499653
group_2589	0.5	0.5	0.499653
group_2585	0.5	0.5	0.499653
group_2583	0.5	0.5	0.499653
group_2582	0.5	0.5	0.499653
group_2581	0.5	0.5	0.499653
group_1628	0.5	0.5	0.555468
group_1049	0.5	0.5	0.973364
group_1045	0.5	0.5	0.973364
group_1041	0.5	0.5	0.973364
group_1039	0.5	0.5	0.973364
group_732	0.5	0.5	0.973364
group_728	0.5	0.5	0.5
group_402	0.5	0.5	0.603639
group_398	0.5	0.5	0.603639
uppP_1	0.5	0.5	0.603639
group_359	0.5	0.5	0.603639
group_355	0.5	0.5	0.603639
group_1444	0.972604	0.93554	1.15e-06
group_1434	0.972604	0.93554	1.15e-06
group_1056	0.5	0.5	0.500342
group_1055	0.5	0.5	0.5004
ospC_5	0.5	0.5	0.5
group_1025	0.5	0.5	0.5
group_1024	0.5	0.5	0.5
group_1023	0.5	0.5	0.5
group_1021	0.5	0.5	0.5
group_1019	0.5	0.5	0.5
group_1017	0.5	0.5	0.5
group_1016	0.5	0.5	0.5
group_1015	0.5	0.5	0.5
group_1014	0.5	0.5	0.5
group_1013	0.5	0.5	0.5
group_1012	0.5	0.5	0.5
parA_1	0.5	0.5	0.5
group_1009	0.5	0.5	0.5
group_1008	0.5	0.5	0.5
group_988	0.5	0.5	0.500342
group_567	0.5	0.5	0.5004
group_560	0.5	0.5	0.500342
group_548	0.5	0.5	0.500342
group_541	0.5	0.5	0.5004
soj_1	0.972604	0.93554	1.15e-06
group_323	0.972604	0.93554	1.15e-06
murC_1_murC	0.972604	0.93554	1.15e-06
group_290	0.972604	0.93554	1.15e-06
group_282	0.972604	0.93554	1.15e-06
group_2171	0.489255	0.530238	1.41e-05
group_2161	0.489255	0.530238	1.41e-05
group_2145	0.489255	0.530238	1.41e-05
group_1933	0.793476	0.408628	1.04e-06
group_1932	0.793476	0.408628	1.04e-06
group_1924	0.793476	0.408628	1.04e-06
group_1920	0.793476	0.408628	1.04e-06
group_1909	0.793476	0.408628	1.04e-06
group_1891	0.793476	0.408628	1.04e-06
group_1883	0.793476	0.408628	1.04e-06
group_1874	0.793476	0.408628	1.04e-06
group_1871	0.793476	0.408628	1.04e-06
group_1836	0.793476	0.408628	1.04e-06
group_1832	0.793476	0.408628	1.04e-06
group_1831	0.793476	0.408628	1.04e-06
group_1828	0.793476	0.408628	1.04e-06
group_1783	0.793476	0.408628	1.04e-06
soj_5_soj_6	0.793476	0.408628	1.04e-06
group_1773	0.793476	0.408628	1.04e-06
group_1772	0.793476	0.408628	1.04e-06
group_1771	0.793476	0.408628	1.04e-06
group_1769	0.793476	0.408628	1.04e-06
group_1767	0.793476	0.408628	1.04e-06
group_1761	0.793476	0.408628	1.04e-06
group_1758	0.793476	0.408628	1.04e-06
group_1755	0.793476	0.408628	1.04e-06
group_1754	0.793476	0.408628	1.04e-06
group_1745	0.542278	0.513779	1.29e-05
group_1731	0.542278	0.513779	1.29e-05
group_1705	0.542278	0.513779	1.29e-05
group_1702	0.542278	0.513779	1.29e-05
group_1692	0.542278	0.513779	1.29e-05
group_1595	0.5	0.5	0.5
group_1592	0.542278	0.513779	1.29e-05
group_1573	0.793476	0.408628	1.04e-06
group_1569	0.793476	0.408628	1.04e-06
group_1555	0.793476	0.408628	1.04e-06
group_1554	0.793476	0.408628	1.04e-06
group_1464	0.542278	0.513779	1.29e-05
group_1453	0.542278	0.513779	1.29e-05
group_1448	0.511203	0.530483	1.4e-05
group_1417	0.542278	0.513779	1.29e-05
group_1416	0.542278	0.513779	1.29e-05
group_1385	0.511203	0.530483	1.4e-05
group_1381	0.511203	0.530483	1.4e-05
group_1354	0.542278	0.513779	1.29e-05
group_1341	0.542278	0.513779	1.29e-05
group_1337	0.511203	0.530483	1.4e-05
group_1333	0.511203	0.530483	1.4e-05
group_1318	0.511203	0.530483	1.4e-05
group_1295	0.511203	0.530483	1.4e-05
group_1289	0.542278	0.513779	1.29e-05
group_1280	0.542278	0.513779	1.29e-05
group_1279	0.511203	0.530483	1.4e-05
group_1244	0.542278	0.513779	1.29e-05
group_1242	0.542278	0.513779	1.29e-05
group_1241	0.542278	0.513779	1.29e-05
group_1240	0.542278	0.513779	1.29e-05
group_1229	0.542278	0.513779	1.29e-05
group_1210	0.542278	0.513779	1.29e-05
group_1206	0.542278	0.513779	1.29e-05
mlpJ_1_mlpJ_3	0.542278	0.513779	1.29e-05
group_1163	0.793476	0.408628	1.04e-06
group_1162	0.793476	0.408628	1.04e-06
group_1161	0.793476	0.408628	1.04e-06
group_1160	0.793476	0.408628	1.04e-06
group_1115	0.793476	0.408628	1.04e-06
soj_2	0.793476	0.408628	1.04e-06
group_1114	0.793476	0.408628	1.04e-06
group_1062	0.542278	0.513779	1.29e-05
group_1059	0.511203	0.530483	1.4e-05
group_1051	0.5	0.5	0.5
group_1047	0.5	0.5	0.5
group_1044	0.542278	0.513779	1.29e-05
group_1040	0.5	0.5	0.5
group_1037	0.5	0.5	0.5
group_979	0.511203	0.530483	1.4e-05
guaB	0.5	0.5	0.430939
group_949	0.511203	0.530483	1.4e-05
group_947	0.511203	0.530483	1.4e-05
group_942	0.511203	0.530483	1.4e-05
group_939	0.511203	0.530483	1.4e-05
group_930	0.511203	0.530483	1.4e-05
group_909	0.542278	0.513779	1.29e-05
group_877	0.511203	0.530483	1.4e-05
group_860	0.511203	0.530483	1.4e-05
group_859	0.511203	0.530483	1.4e-05
group_835	0.511203	0.530483	1.4e-05
group_834	0.511203	0.530483	1.4e-05
group_831	0.511203	0.530483	1.4e-05
group_824	0.511203	0.530483	1.4e-05
group_784	0.542278	0.513779	1.29e-05
group_780	0.542278	0.513779	1.29e-05
group_768	0.5	0.5	0.67562
group_767	0.511203	0.530483	1.4e-05
group_765	0.511203	0.530483	1.4e-05
group_758	0.511203	0.530483	1.4e-05
group_740	0.511203	0.530483	1.4e-05
group_738	0.542278	0.513779	1.29e-05
group_606	0.5	0.5	0.808148
group_600	0.542278	0.513779	1.29e-05
group_593	0.542278	0.513779	1.29e-05
group_538	0.542278	0.513779	1.29e-05
group_523	0.542278	0.513779	1.29e-05
group_512	0.511203	0.530483	1.4e-05
group_509	0.542278	0.513779	1.29e-05
group_383	0.793476	0.408628	1.04e-06
cmk_2	0.793476	0.408628	1.04e-06
group_375	0.793476	0.408628	1.04e-06
miaA_miaA_1	0.793476	0.408628	1.04e-06
group_2158	0.490169	0.511807	1.53e-05
group_2126	0.490169	0.511807	1.53e-05
group_2114	0.490169	0.511807	1.53e-05
group_2113	0.490169	0.511807	1.53e-05
group_2112	0.490169	0.511807	1.53e-05
group_2093	0.490169	0.511807	1.53e-05
group_2089	0.490169	0.511807	1.53e-05
group_2000	0.873335	0.0708823	8.16e-08
group_1992	0.873335	0.0708823	8.16e-08
group_1988	0.873335	0.0708823	8.16e-08
group_1987	0.873335	0.0708823	8.16e-08
group_1986	0.873335	0.0708823	8.16e-08
group_1984	0.873335	0.0708823	8.16e-08
group_1921	0.521292	0.427634	4.71e-06
group_1918	0.521292	0.427634	4.71e-06
group_1898	0.521292	0.427634	4.71e-06
group_1890	0.521292	0.427634	4.71e-06
group_1886	0.521292	0.427634	4.71e-06
group_1880	0.521292	0.427634	4.71e-06
group_1869	0.521292	0.427634	4.71e-06
group_1863	0.521292	0.427634	4.71e-06
group_1860	0.521292	0.427634	4.71e-06
group_1837	0.521292	0.427634	4.71e-06
group_1827	0.873335	0.0708823	8.16e-08
group_1806	0.873335	0.0708823	8.16e-08
group_1796	0.873335	0.0708823	8.16e-08
group_1781	0.873335	0.0708823	8.16e-08
vlp7_36	0.873335	0.0708823	8.16e-08
group_1776	0.873335	0.0708823	8.16e-08
group_1775	0.873335	0.0708823	8.16e-08
group_1774	0.873335	0.0708823	8.16e-08
group_1770	0.521292	0.427634	4.71e-06
group_1768	0.521292	0.427634	4.71e-06
group_1763	0.521292	0.427634	4.71e-06
group_1757	0.521292	0.427634	4.71e-06
group_1756	0.521292	0.427634	4.71e-06
vlp7_10	0.490169	0.511807	1.53e-05
group_1746	0.490169	0.511807	1.53e-05
group_1738	0.873335	0.0708823	8.16e-08
group_1597	0.5	0.5	0.5
group_1587	0.521292	0.427634	4.71e-06
group_1584	0.873335	0.0708823	8.16e-08
group_1578	0.873335	0.0708823	8.16e-08
group_1576	0.873335	0.0708823	8.16e-08
group_1575	0.521292	0.427634	4.71e-06
group_1568	0.470792	0.423321	4.55e-06
group_1564	0.521292	0.427634	4.71e-06
group_1563	0.521292	0.427634	4.71e-06
group_1559	0.521292	0.427634	4.71e-06
group_1558	0.873335	0.0708823	8.16e-08
group_1556	0.521292	0.427634	4.71e-06
group_1548	0.873335	0.0708823	8.16e-08
group_1546	0.873335	0.0708823	8.16e-08
group_1543	0.521292	0.427634	4.71e-06
group_1540	0.873335	0.0708823	8.16e-08
group_1539	0.521292	0.427634	4.71e-06
group_1536	0.873335	0.0708823	8.16e-08
group_1465	0.509973	0.511925	1.53e-05
group_1463	0.509973	0.511925	1.53e-05
group_1462	0.509973	0.511925	1.53e-05
group_1458	0.509973	0.511925	1.53e-05
group_1454	0.509973	0.511925	1.53e-05
group_1452	0.509973	0.511925	1.53e-05
group_1451	0.509973	0.511925	1.53e-05
group_1423	0.509973	0.511925	1.53e-05
group_1420	0.509973	0.511925	1.53e-05
group_1415	0.509973	0.511925	1.53e-05
group_1414	0.509973	0.511925	1.53e-05
group_1402	0.509973	0.511925	1.53e-05
group_1387	0.442315	0.545248	1.05e-05
group_1351	0.509973	0.511925	1.53e-05
group_1314	0.509973	0.511925	1.53e-05
group_1313	0.442315	0.545248	1.05e-05
group_1306	0.509973	0.511925	1.53e-05
group_1303	0.509973	0.511925	1.53e-05
group_1302	0.509973	0.511925	1.53e-05
group_1291	0.873335	0.0708823	8.16e-08
group_1287	0.442315	0.545248	1.05e-05
group_1270	0.442315	0.545248	1.05e-05
group_1266	0.442315	0.545248	1.05e-05
group_1233	0.873335	0.0708823	8.16e-08
group_1221	0.873335	0.0708823	8.16e-08
group_1216	0.873335	0.0708823	8.16e-08
group_1215	0.873335	0.0708823	8.16e-08
group_1199	0.873335	0.0708823	8.16e-08
vlp7_10__vlp7_9	0.873335	0.0708823	8.16e-08
group_1195	0.873335	0.0708823	8.16e-08
group_1153	0.873335	0.0708823	8.16e-08
group_1152	0.873335	0.0708823	8.16e-08
group_1150	0.873335	0.0708823	8.16e-08
group_1146	0.873335	0.0708823	8.16e-08
group_1145	0.873335	0.0708823	8.16e-08
group_1142	0.873335	0.0708823	8.16e-08
group_1141	0.873335	0.0708823	8.16e-08
group_1125	0.521292	0.427634	4.71e-06
group_1124	0.470792	0.423321	4.55e-06
group_1050	0.442315	0.545248	1.05e-05
group_1042	0.5	0.5	0.500347
group_1034	0.5	0.5	0.500347
group_1031	0.5	0.5	0.500347
group_1027	0.5	0.5	0.500347
group_1026	0.5	0.5	0.579094
group_996	0.5	0.5	0.500347
group_994	0.5	0.5	0.500347
group_993	0.5	0.5	0.771402
group_985	0.5	0.5	0.430939
group_984	0.442315	0.545248	1.05e-05
group_972	0.442315	0.545248	1.05e-05
group_971	0.470792	0.423321	4.55e-06
group_921	0.509973	0.511925	1.53e-05
group_914	0.873335	0.0708823	8.16e-08
group_912	0.509973	0.511925	1.53e-05
group_906	0.873335	0.0708823	8.16e-08
group_890	0.442315	0.545248	1.05e-05
group_876	0.509973	0.511925	1.53e-05
group_875	0.442315	0.545248	1.05e-05
group_857	0.521292	0.427634	4.71e-06
group_853	0.442315	0.545248	1.05e-05
group_841	0.509973	0.511925	1.53e-05
group_840	0.509973	0.511925	1.53e-05
group_829	0.442315	0.545248	1.05e-05
group_825	0.521292	0.427634	4.71e-06
group_763	0.873335	0.0708823	8.16e-08
group_753	0.509973	0.511925	1.53e-05
group_752	0.509973	0.511925	1.53e-05
group_750	0.442315	0.545248	1.05e-05
group_745	0.509973	0.511925	1.53e-05
group_744	0.442315	0.545248	1.05e-05
group_726	0.442315	0.545248	1.05e-05
group_712	0.442315	0.545248	1.05e-05
group_706	0.5	0.5	0.430939
group_577	0.442315	0.545248	1.05e-05
group_530	0.442315	0.545248	1.05e-05
group_527	0.442315	0.545248	1.05e-05
group_510	0.873335	0.0708823	8.16e-08
group_479	0.442315	0.545248	1.05e-05
group_399	0.5	0.5	0.0476864
group_386	0.5	0.5	0.0476864
group_373	0.442315	0.545248	1.05e-05
group_300	0.490169	0.511807	1.53e-05
group_247	0.442315	0.545248	1.05e-05
rluC_1	0.442315	0.545248	1.05e-05
group_2603	0.0130998	0.00750677	1.73e-05
group_2602	0.0130998	0.00750677	1.73e-05
group_2601	0.0130855	0.00749714	4.58e-08
group_2600	0.0130855	0.00749714	4.58e-08
group_2599	0.0130925	0.00750155	4.58e-08
group_2598	0.0130925	0.00750155	4.58e-08
group_2597	0.0130925	0.00750155	4.58e-08
group_2596	0.0130925	0.00750155	4.58e-08
group_2587	0.0131591	0.00755697	0.00037302
group_2578	0.45824	0.513011	1.3e-05
group_2577	0.45824	0.513011	1.3e-05
group_2576	0.45824	0.513011	1.3e-05
group_2575	0.45824	0.513011	1.3e-05
group_2574	0.45824	0.513011	1.3e-05
group_2573	0.45824	0.513011	1.3e-05
group_2572	0.45824	0.513011	1.3e-05
group_2571	0.45824	0.513011	1.3e-05
group_2570	0.45824	0.513011	1.3e-05
group_2569	0.45824	0.513011	1.3e-05
group_2568	0.45824	0.513011	1.3e-05
group_2567	0.45824	0.513011	1.3e-05
group_2566	0.45824	0.513011	1.3e-05
group_2565	0.45824	0.513011	1.3e-05
group_2564	0.45824	0.513011	1.3e-05
group_2563	0.0339921	0.130821	1.07e-07
group_2562	0.0339921	0.130821	1.07e-07
group_2561	0.0339921	0.130821	1.07e-07
group_2560	0.0339921	0.130821	1.07e-07
group_2559	0.0339921	0.130821	1.07e-07
lspA_2	0.0339921	0.130821	1.07e-07
group_2558	0.0339921	0.130821	1.07e-07
group_2557	0.0339921	0.130821	1.07e-07
group_2556	0.0339921	0.130821	1.07e-07
group_2555	0.0339921	0.130821	1.07e-07
group_2554	0.0339921	0.130821	1.07e-07
group_2553	0.0339921	0.130821	1.07e-07
group_2552	0.0339921	0.130821	1.07e-07
group_2551	0.0339921	0.130821	1.07e-07
group_2550	0.0339921	0.130821	1.07e-07
group_2549	0.0339921	0.130821	1.07e-07
group_2548	0.0339921	0.130821	1.07e-07
group_2547	0.0339921	0.130821	1.07e-07
group_2546	0.0339921	0.130821	1.07e-07
group_2545	0.0339921	0.130821	1.07e-07
group_2544	0.0339921	0.130821	1.07e-07
group_2543	0.0339921	0.130821	1.07e-07
group_2542	0.0339921	0.130821	1.07e-07
group_2541	0.0339921	0.130821	1.07e-07
group_2540	0.0339921	0.130821	1.07e-07
group_2539	0.0339921	0.130821	1.07e-07
group_2538	0.0339921	0.130821	1.07e-07
group_2537	0.0339921	0.130821	1.07e-07
group_2536	0.0339921	0.130821	1.07e-07
group_2535	0.0339921	0.130821	1.07e-07
group_2534	0.0339921	0.130821	1.07e-07
group_2533	0.0339921	0.130821	1.07e-07
group_2532	0.0339921	0.130821	1.07e-07
group_2531	0.0339921	0.130821	1.07e-07
group_2530	0.0339921	0.130821	1.07e-07
group_2529	0.0339921	0.130821	1.07e-07
group_2528	0.0339921	0.130821	1.07e-07
group_2527	0.0339921	0.130821	1.07e-07
group_2526	0.0339921	0.130821	1.07e-07
group_2525	0.0339921	0.130821	1.07e-07
group_2524	0.0339921	0.130821	1.07e-07
group_2523	0.0339921	0.130821	1.07e-07
group_2522	0.0339921	0.130821	1.07e-07
group_2521	0.0339921	0.130821	1.07e-07
group_2520	0.0339921	0.130821	1.07e-07
group_2519	0.0339921	0.130821	1.07e-07
group_2518	0.0339921	0.130821	1.07e-07
group_2517	0.0339921	0.130821	1.07e-07
group_2516	0.0339921	0.130821	1.07e-07
group_2515	0.0339921	0.130821	1.07e-07
group_2514	0.0339921	0.130821	1.07e-07
group_2513	0.0339921	0.130821	1.07e-07
group_2512	0.0339921	0.130821	1.07e-07
group_2511	0.0339921	0.130821	1.07e-07
group_2510	0.0339921	0.130821	1.07e-07
group_2509	0.0339921	0.130821	1.07e-07
group_2508	0.0339921	0.130821	1.07e-07
group_2507	0.0339921	0.130821	1.07e-07
guaA_2	0.0339921	0.130821	1.07e-07
guaA_3	0.0339921	0.130821	1.07e-07
group_2506	0.0339921	0.130821	1.07e-07
group_2505	0.0339921	0.130821	1.07e-07
group_2504	0.0339921	0.130821	1.07e-07
group_2503	0.0339921	0.130821	1.07e-07
group_2502	0.0339921	0.130821	1.07e-07
group_2501	0.0339921	0.130821	1.07e-07
group_2500	0.0339921	0.130821	1.07e-07
group_2499	0.0339921	0.130821	1.07e-07
group_2498	0.0339921	0.130821	1.07e-07
group_2497	0.0339921	0.130821	1.07e-07
group_2496	0.0339921	0.130821	1.07e-07
adeQ	0.0339921	0.130821	1.07e-07
group_2495	0.0339921	0.130821	1.07e-07
adeP	0.0339921	0.130821	1.07e-07
group_2494	0.0339921	0.130821	1.07e-07
group_2493	0.0339921	0.130821	1.07e-07
group_2492	0.0339921	0.130821	1.07e-07
group_2491	0.0339921	0.130821	1.07e-07
group_2490	0.0339921	0.130821	1.07e-07
group_2489	0.0339921	0.130821	1.07e-07
group_2488	0.0339921	0.130821	1.07e-07
group_2487	0.0339921	0.130821	1.07e-07
group_2486	0.0339921	0.130821	1.07e-07
group_2485	0.0339921	0.130821	1.07e-07
group_2484	0.0339921	0.130821	1.07e-07
group_2483	0.0339921	0.130821	1.07e-07
group_2482	0.0339921	0.130821	1.07e-07
group_2481	0.0339921	0.130821	1.07e-07
group_2480	0.0339921	0.130821	1.07e-07
group_2479	0.0339921	0.130821	1.07e-07
group_2478	0.0339921	0.130821	1.07e-07
group_2477	0.0339921	0.130821	1.07e-07
group_2476	0.0339921	0.130821	1.07e-07
group_2475	0.0339921	0.130821	1.07e-07
group_2474	0.0339921	0.130821	1.07e-07
group_2473	0.0339921	0.130821	1.07e-07
group_2472	0.0339921	0.130821	1.07e-07
group_2471	0.0339921	0.130821	1.07e-07
group_2470	0.0339921	0.130821	1.07e-07
group_2469	0.0339921	0.130821	1.07e-07
group_2468	0.0339921	0.130821	1.07e-07
group_2467	0.0339921	0.130821	1.07e-07
group_2466	0.0339921	0.130821	1.07e-07
group_2465	0.0339921	0.130821	1.07e-07
group_2464	0.0339921	0.130821	1.07e-07
group_2463	0.0339921	0.130821	1.07e-07
group_2462	0.0339921	0.130821	1.07e-07
group_2461	0.0339921	0.130821	1.07e-07
group_2460	0.0339921	0.130821	1.07e-07
group_2459	0.0339921	0.130821	1.07e-07
group_2458	0.0339921	0.130821	1.07e-07
group_2457	0.0339921	0.130821	1.07e-07
group_2456	0.0339921	0.130821	1.07e-07
group_2455	0.0339921	0.130821	1.07e-07
group_2454	0.0339921	0.130821	1.07e-07
group_2453	0.0339921	0.130821	1.07e-07
group_2452	0.0339921	0.130821	1.07e-07
group_2451	0.0339921	0.130821	1.07e-07
group_2450	0.0339921	0.130821	1.07e-07
group_2449	0.0339921	0.130821	1.07e-07
group_2448	0.0339921	0.130821	1.07e-07
group_2447	0.0339921	0.130821	1.07e-07
group_2446	0.0339921	0.130821	1.07e-07
group_2445	0.0339921	0.130821	1.07e-07
group_2444	0.0339921	0.130821	1.07e-07
group_2443	0.0339921	0.130821	1.07e-07
group_2442	0.0339921	0.130821	1.07e-07
group_2441	0.0339921	0.130821	1.07e-07
group_2440	0.0339921	0.130821	1.07e-07
group_2439	0.0339921	0.130821	1.07e-07
group_2438	0.0339921	0.130821	1.07e-07
group_2437	0.0339921	0.130821	1.07e-07
group_2436	0.0339921	0.130821	1.07e-07
group_2435	0.0339921	0.130821	1.07e-07
group_2434	0.0339921	0.130821	1.07e-07
group_2433	0.0339921	0.130821	1.07e-07
group_2432	0.0339921	0.130821	1.07e-07
group_2431	0.0339921	0.130821	1.07e-07
group_2430	0.0339921	0.130821	1.07e-07
group_2429	0.0339921	0.130821	1.07e-07
group_2428	0.0339921	0.130821	1.07e-07
glcA_1	0.0339921	0.130821	1.07e-07
group_2427	0.0339921	0.130821	1.07e-07
group_2426	0.0339921	0.130821	1.07e-07
group_2425	0.0339921	0.130821	1.07e-07
group_2424	0.0339921	0.130821	1.07e-07
group_2423	0.0339921	0.130821	1.07e-07
group_2422	0.0339921	0.130821	1.07e-07
group_2421	0.0339921	0.130821	1.07e-07
group_2420	0.0339921	0.130821	1.07e-07
group_2419	0.0339921	0.130821	1.07e-07
group_2418	0.0339921	0.130821	1.07e-07
group_2417	0.0339921	0.130821	1.07e-07
group_2416	0.0339921	0.130821	1.07e-07
group_2415	0.0339921	0.130821	1.07e-07
group_2414	0.0339921	0.130821	1.07e-07
group_2413	0.0339921	0.130821	1.07e-07
group_2412	0.0339921	0.130821	1.07e-07
group_2411	0.0339921	0.130821	1.07e-07
group_2410	0.0339921	0.130821	1.07e-07
group_2409	0.0339921	0.130821	1.07e-07
group_2408	0.0339921	0.130821	1.07e-07
group_2407	0.0339921	0.130821	1.07e-07
group_2406	0.0339921	0.130821	1.07e-07
group_2405	0.0339921	0.130821	1.07e-07
group_2404	0.0339921	0.130821	1.07e-07
group_2403	0.0339921	0.130821	1.07e-07
group_2402	0.0339921	0.130821	1.07e-07
group_2401	0.0339921	0.130821	1.07e-07
group_2400	0.0339921	0.130821	1.07e-07
group_2399	0.0339921	0.130821	1.07e-07
group_2398	0.0339921	0.130821	1.07e-07
group_2397	0.0339921	0.130821	1.07e-07
group_2396	0.0339921	0.130821	1.07e-07
cheD_2	0.0339921	0.130821	1.07e-07
group_2395	0.0339921	0.130821	1.07e-07
group_2394	0.0339921	0.130821	1.07e-07
group_2393	0.0339921	0.130821	1.07e-07
group_2392	0.0339921	0.130821	1.07e-07
group_2391	0.0339921	0.130821	1.07e-07
group_2390	0.0339921	0.130821	1.07e-07
group_2389	0.0339921	0.130821	1.07e-07
group_2388	0.0339921	0.130821	1.07e-07
group_2387	0.0339921	0.130821	1.07e-07
group_2386	0.0339921	0.130821	1.07e-07
group_2385	0.0339921	0.130821	1.07e-07
group_2384	0.0339921	0.130821	1.07e-07
group_2383	0.0339921	0.130821	1.07e-07
group_2382	0.0339921	0.130821	1.07e-07
group_2381	0.0339921	0.130821	1.07e-07
group_2380	0.0339921	0.130821	1.07e-07
group_2379	0.0339921	0.130821	1.07e-07
group_2378	0.0339921	0.130821	1.07e-07
group_2377	0.0339921	0.130821	1.07e-07
group_2376	0.0339921	0.130821	1.07e-07
group_2375	0.0339921	0.130821	1.07e-07
group_2374	0.0339921	0.130821	1.07e-07
group_2373	0.0339921	0.130821	1.07e-07
group_2372	0.0339921	0.130821	1.07e-07
group_2371	0.0339921	0.130821	1.07e-07
group_2370	0.0339921	0.130821	1.07e-07
group_2369	0.0339921	0.130821	1.07e-07
group_2368	0.0339921	0.130821	1.07e-07
group_2367	0.0339921	0.130821	1.07e-07
group_2366	0.0339921	0.130821	1.07e-07
group_2365	0.0339921	0.130821	1.07e-07
group_2364	0.0339921	0.130821	1.07e-07
group_2363	0.0339921	0.130821	1.07e-07
pbuG	0.0339921	0.130821	1.07e-07
group_2362	0.0339921	0.130821	1.07e-07
group_2361	0.0339921	0.130821	1.07e-07
group_2360	0.0339921	0.130821	1.07e-07
group_2359	0.0339921	0.130821	1.07e-07
group_2358	0.0339921	0.130821	1.07e-07
group_2357	0.0339921	0.130821	1.07e-07
group_2356	0.0339921	0.130821	1.07e-07
group_2355	0.0339921	0.130821	1.07e-07
group_2354	0.0339921	0.130821	1.07e-07
group_2353	0.0339921	0.130821	1.07e-07
group_2352	0.0339921	0.130821	1.07e-07
group_2351	0.0339921	0.130821	1.07e-07
group_2350	0.0339921	0.130821	1.07e-07
group_2349	0.0339921	0.130821	1.07e-07
group_2348	0.0339921	0.130821	1.07e-07
group_2347	0.0339921	0.130821	1.07e-07
group_2346	0.0339921	0.130821	1.07e-07
group_2345	0.0339921	0.130821	1.07e-07
group_2344	0.0339921	0.130821	1.07e-07
group_2343	0.0339921	0.130821	1.07e-07
group_2342	0.0339921	0.130821	1.07e-07
group_2341	0.0339921	0.130821	1.07e-07
group_2340	0.0339921	0.130821	1.07e-07
gtaB_1	0.0339921	0.130821	1.07e-07
mutL_2	0.0339921	0.130821	1.07e-07
group_2339	0.0339921	0.130821	1.07e-07
cpoB	0.0339921	0.130821	1.07e-07
group_2338	0.0339921	0.130821	1.07e-07
group_2337	0.0339921	0.130821	1.07e-07
group_2336	0.0339921	0.130821	1.07e-07
group_2335	0.0339921	0.130821	1.07e-07
group_2334	0.0339921	0.130821	1.07e-07
group_2333	0.0339921	0.130821	1.07e-07
group_2332	0.0339921	0.130821	1.07e-07
group_2331	0.0339921	0.130821	1.07e-07
group_2330	0.0339921	0.130821	1.07e-07
group_2329	0.0339921	0.130821	1.07e-07
group_2328	0.0339921	0.130821	1.07e-07
group_2327	0.0339921	0.130821	1.07e-07
group_2326	0.0339921	0.130821	1.07e-07
group_2325	0.0339921	0.130821	1.07e-07
group_2324	0.0339921	0.130821	1.07e-07
group_2323	0.0339921	0.130821	1.07e-07
group_2322	0.0339921	0.130821	1.07e-07
group_2321	0.0339921	0.130821	1.07e-07
group_2320	0.0339921	0.130821	1.07e-07
group_2319	0.0339921	0.130821	1.07e-07
group_2318	0.0339921	0.130821	1.07e-07
group_2317	0.0339921	0.130821	1.07e-07
group_2316	0.0339921	0.130821	1.07e-07
group_2315	0.0339921	0.130821	1.07e-07
group_2314	0.0339921	0.130821	1.07e-07
group_2313	0.0339921	0.130821	1.07e-07
group_2312	0.0339921	0.130821	1.07e-07
group_2311	0.0339921	0.130821	1.07e-07
group_2310	0.0339921	0.130821	1.07e-07
group_2309	0.0339921	0.130821	1.07e-07
group_2308	0.0339921	0.130821	1.07e-07
group_2307	0.0339921	0.130821	1.07e-07
group_2306	0.0339921	0.130821	1.07e-07
group_2305	0.0339921	0.130821	1.07e-07
group_2304	0.0339921	0.130821	1.07e-07
group_2303	0.0339921	0.130821	1.07e-07
group_2302	0.0339921	0.130821	1.07e-07
group_2301	0.0339921	0.130821	1.07e-07
group_2300	0.0339921	0.130821	1.07e-07
group_2299	0.0339921	0.130821	1.07e-07
group_2298	0.0339921	0.130821	1.07e-07
group_2297	0.0339921	0.130821	1.07e-07
group_2296	0.0339921	0.130821	1.07e-07
group_2295	0.0339921	0.130821	1.07e-07
group_2294	0.0339921	0.130821	1.07e-07
group_2293	0.0339921	0.130821	1.07e-07
group_2292	0.0339921	0.130821	1.07e-07
group_2291	0.0339921	0.130821	1.07e-07
group_2290	0.0339921	0.130821	1.07e-07
group_2289	0.0339921	0.130821	1.07e-07
group_2288	0.0339921	0.130821	1.07e-07
group_2287	0.0339921	0.130821	1.07e-07
group_2286	0.0339921	0.130821	1.07e-07
group_2285	0.0339921	0.130821	1.07e-07
group_2284	0.0339921	0.130821	1.07e-07
group_2283	0.0339921	0.130821	1.07e-07
group_2282	0.0339921	0.130821	1.07e-07
group_2281	0.0339921	0.130821	1.07e-07
group_2280	0.0339921	0.130821	1.07e-07
group_2279	0.0339921	0.130821	1.07e-07
group_2278	0.0339921	0.130821	1.07e-07
group_2277	0.0339921	0.130821	1.07e-07
group_2276	0.0339921	0.130821	1.07e-07
group_2275	0.0339921	0.130821	1.07e-07
group_2274	0.0339921	0.130821	1.07e-07
group_2273	0.0339921	0.130821	1.07e-07
group_2272	0.0339921	0.130821	1.07e-07
group_2271	0.0339921	0.130821	1.07e-07
group_2270	0.0339921	0.130821	1.07e-07
group_2269	0.0339921	0.130821	1.07e-07
group_2268	0.0339921	0.130821	1.07e-07
group_2267	0.0339921	0.130821	1.07e-07
group_2266	0.0339921	0.130821	1.07e-07
group_2265	0.0339921	0.130821	1.07e-07
group_2264	0.0339921	0.130821	1.07e-07
group_2263	0.0339921	0.130821	1.07e-07
group_2262	0.0339921	0.130821	1.07e-07
group_2261	0.0339921	0.130821	1.07e-07
group_2260	0.0339921	0.130821	1.07e-07
group_2259	0.0339921	0.130821	1.07e-07
group_2258	0.0339921	0.130821	1.07e-07
group_2257	0.0339921	0.130821	1.07e-07
soj_6	0.0339921	0.130821	1.07e-07
group_2256	0.0339921	0.130821	1.07e-07
group_2255	0.0339921	0.130821	1.07e-07
group_2254	0.0339921	0.130821	1.07e-07
group_2253	0.0339921	0.130821	1.07e-07
group_2252	0.0339921	0.130821	1.07e-07
group_2251	0.0339921	0.130821	1.07e-07
group_2250	0.0339921	0.130821	1.07e-07
group_2249	0.0339921	0.130821	1.07e-07
group_2248	0.0339921	0.130821	1.07e-07
group_2247	0.0339921	0.130821	1.07e-07
group_2246	0.0339921	0.130821	1.07e-07
group_2245	0.0339921	0.130821	1.07e-07
group_2244	0.0339921	0.130821	1.07e-07
group_2243	0.0339921	0.130821	1.07e-07
group_2242	0.0339921	0.130821	1.07e-07
group_2241	0.0339921	0.130821	1.07e-07
group_2240	0.0339921	0.130821	1.07e-07
group_2239	0.0339921	0.130821	1.07e-07
group_2238	0.0339921	0.130821	1.07e-07
group_2237	0.0339921	0.130821	1.07e-07
group_2236	0.0339921	0.130821	1.07e-07
group_2235	0.0339921	0.130821	1.07e-07
group_2234	0.0339921	0.130821	1.07e-07
group_2233	0.0339921	0.130821	1.07e-07
group_2232	0.0339921	0.130821	1.07e-07
group_2231	0.0339921	0.130821	1.07e-07
group_2230	0.0339921	0.130821	1.07e-07
group_2229	0.0339921	0.130821	1.07e-07
group_2228	0.0339921	0.130821	1.07e-07
group_2227	0.0339921	0.130821	1.07e-07
group_2226	0.0339921	0.130821	1.07e-07
group_2225	0.0339921	0.130821	1.07e-07
group_2224	0.0339921	0.130821	1.07e-07
group_2223	0.0339921	0.130821	1.07e-07
group_2222	0.0339921	0.130821	1.07e-07
group_2221	0.0339921	0.130821	1.07e-07
group_2220	0.0339921	0.130821	1.07e-07
group_2219	0.0339921	0.130821	1.07e-07
group_2218	0.0339921	0.130821	1.07e-07
group_2217	0.0339921	0.130821	1.07e-07
group_2216	0.0339921	0.130821	1.07e-07
group_2215	0.0339921	0.130821	1.07e-07
group_2214	0.0339921	0.130821	1.07e-07
group_2213	0.0339921	0.130821	1.07e-07
group_2212	0.0339921	0.130821	1.07e-07
group_2211	0.0339921	0.130821	1.07e-07
group_2210	0.0339921	0.130821	1.07e-07
group_2209	0.0339921	0.130821	1.07e-07
group_2208	0.0339921	0.130821	1.07e-07
group_2207	0.0339921	0.130821	1.07e-07
group_2206	0.0339921	0.130821	1.07e-07
group_2205	0.0339921	0.130821	1.07e-07
group_2204	0.0339921	0.130821	1.07e-07
group_2203	0.0339921	0.130821	1.07e-07
group_2202	0.0339921	0.130821	1.07e-07
group_2201	0.0339921	0.130821	1.07e-07
group_2200	0.0339921	0.130821	1.07e-07
group_2199	0.0339921	0.130821	1.07e-07
group_2198	0.0339921	0.130821	1.07e-07
group_2197	0.0339921	0.130821	1.07e-07
group_2196	0.0339921	0.130821	1.07e-07
group_2195	0.0339921	0.130821	1.07e-07
group_2194	0.0339921	0.130821	1.07e-07
group_2193	0.0339921	0.130821	1.07e-07
group_2192	0.0339921	0.130821	1.07e-07
group_2191	0.0339921	0.130821	1.07e-07
group_2190	0.0339921	0.130821	1.07e-07
group_2189	0.45824	0.513011	1.3e-05
group_2188	0.45824	0.513011	1.3e-05
group_2187	0.45824	0.513011	1.3e-05
group_2186	0.45824	0.513011	1.3e-05
group_2185	0.45824	0.513011	1.3e-05
group_2184	0.45824	0.513011	1.3e-05
group_2183	0.45824	0.513011	1.3e-05
group_2182	0.45824	0.513011	1.3e-05
group_2181	0.45824	0.513011	1.3e-05
group_2180	0.45824	0.513011	1.3e-05
group_2179	0.45824	0.513011	1.3e-05
group_2178	0.45824	0.513011	1.3e-05
group_2177	0.45824	0.513011	1.3e-05
group_2176	0.45824	0.513011	1.3e-05
group_2175	0.45824	0.513011	1.3e-05
group_2174	0.45824	0.513011	1.3e-05
group_2173	0.45824	0.513011	1.3e-05
group_2172	0.45824	0.513011	1.3e-05
group_2170	0.45824	0.513011	1.3e-05
group_2169	0.45824	0.513011	1.3e-05
group_2168	0.45824	0.513011	1.3e-05
group_2167	0.45824	0.513011	1.3e-05
group_2166	0.45824	0.513011	1.3e-05
group_2165	0.45824	0.513011	1.3e-05
group_2164	0.45824	0.513011	1.3e-05
group_2163	0.45824	0.513011	1.3e-05
group_2162	0.45824	0.513011	1.3e-05
group_2160	0.45824	0.513011	1.3e-05
group_2159	0.45824	0.513011	1.3e-05
ssb_3	0.45824	0.513011	1.3e-05
group_2157	0.45824	0.513011	1.3e-05
group_2156	0.45824	0.513011	1.3e-05
group_2155	0.45824	0.513011	1.3e-05
group_2154	0.45824	0.513011	1.3e-05
group_2153	0.45824	0.513011	1.3e-05
group_2152	0.45824	0.513011	1.3e-05
group_2151	0.45824	0.513011	1.3e-05
group_2150	0.45824	0.513011	1.3e-05
group_2149	0.45824	0.513011	1.3e-05
group_2148	0.45824	0.513011	1.3e-05
group_2147	0.45824	0.513011	1.3e-05
group_2146	0.45824	0.513011	1.3e-05
group_2144	0.45824	0.513011	1.3e-05
group_2143	0.45824	0.513011	1.3e-05
group_2142	0.45824	0.513011	1.3e-05
group_2141	0.45824	0.513011	1.3e-05
group_2140	0.45824	0.513011	1.3e-05
group_2139	0.45824	0.513011	1.3e-05
group_2138	0.251612	0.0333226	9.99e-08
group_2137	0.251612	0.0333226	9.99e-08
group_2136	0.45824	0.513011	1.3e-05
group_2135	0.251612	0.0333226	9.99e-08
group_2134	0.45824	0.513011	1.3e-05
group_2133	0.251612	0.0333226	9.99e-08
group_2132	0.251612	0.0333226	9.99e-08
group_2131	0.251612	0.0333226	9.99e-08
group_2130	0.251612	0.0333226	9.99e-08
group_2129	0.45824	0.513011	1.3e-05
group_2128	0.251612	0.0333226	9.99e-08
group_2127	0.251612	0.0333226	9.99e-08
group_2125	0.45824	0.513011	1.3e-05
group_2124	0.251612	0.0333226	9.99e-08
group_2123	0.251612	0.0333226	9.99e-08
group_2122	0.251612	0.0333226	9.99e-08
group_2121	0.45824	0.513011	1.3e-05
group_2120	0.45824	0.513011	1.3e-05
group_2119	0.251612	0.0333226	9.99e-08
group_2118	0.251612	0.0333226	9.99e-08
group_2117	0.251612	0.0333226	9.99e-08
group_2116	0.251612	0.0333226	9.99e-08
group_2115	0.251612	0.0333226	9.99e-08
group_2111	0.45824	0.513011	1.3e-05
group_2110	0.251612	0.0333226	9.99e-08
group_2109	0.251612	0.0333226	9.99e-08
group_2108	0.251612	0.0333226	9.99e-08
group_2107	0.251612	0.0333226	9.99e-08
group_2106	0.45824	0.513011	1.3e-05
group_2105	0.251612	0.0333226	9.99e-08
group_2104	0.251612	0.0333226	9.99e-08
group_2103	0.45824	0.513011	1.3e-05
group_2102	0.45824	0.513011	1.3e-05
group_2101	0.251612	0.0333226	9.99e-08
group_2100	0.45824	0.513011	1.3e-05
group_2099	0.251612	0.0333226	9.99e-08
group_2098	0.45824	0.513011	1.3e-05
group_2097	0.251612	0.0333226	9.99e-08
group_2096	0.251612	0.0333226	9.99e-08
group_2095	0.251612	0.0333226	9.99e-08
group_2094	0.251612	0.0333226	9.99e-08
group_2092	0.251612	0.0333226	9.99e-08
group_2091	0.251612	0.0333226	9.99e-08
group_2090	0.251612	0.0333226	9.99e-08
group_2088	0.251612	0.0333226	9.99e-08
group_2087	0.251612	0.0333226	9.99e-08
group_2086	0.251612	0.0333226	9.99e-08
group_2085	0.45824	0.513011	1.3e-05
group_2084	0.251612	0.0333226	9.99e-08
group_2083	0.251612	0.0333226	9.99e-08
group_2082	0.251612	0.0333226	9.99e-08
group_2081	0.251612	0.0333226	9.99e-08
group_2080	0.251612	0.0333226	9.99e-08
group_2079	0.251612	0.0333226	9.99e-08
group_2078	0.251612	0.0333226	9.99e-08
group_2077	0.251612	0.0333226	9.99e-08
group_2076	0.251612	0.0333226	9.99e-08
group_2075	0.251612	0.0333226	9.99e-08
group_2074	0.251612	0.0333226	9.99e-08
group_2073	0.251612	0.0333226	9.99e-08
group_2072	0.251612	0.0333226	9.99e-08
group_2071	0.251612	0.0333226	9.99e-08
group_2070	0.251612	0.0333226	9.99e-08
group_2069	0.251612	0.0333226	9.99e-08
group_2068	0.251612	0.0333226	9.99e-08
group_2067	0.251612	0.0333226	9.99e-08
group_2066	0.251612	0.0333226	9.99e-08
group_2065	0.251612	0.0333226	9.99e-08
group_2064	0.251612	0.0333226	9.99e-08
group_2063	0.251612	0.0333226	9.99e-08
group_2062	0.251612	0.0333226	9.99e-08
group_2061	0.251612	0.0333226	9.99e-08
group_2060	0.251612	0.0333226	9.99e-08
group_2059	0.251612	0.0333226	9.99e-08
group_2058	0.251612	0.0333226	9.99e-08
group_2057	0.251612	0.0333226	9.99e-08
group_2056	0.251612	0.0333226	9.99e-08
group_2055	0.251612	0.0333226	9.99e-08
group_2054	0.251612	0.0333226	9.99e-08
group_2053	0.251612	0.0333226	9.99e-08
group_2052	0.251612	0.0333226	9.99e-08
group_2051	0.251612	0.0333226	9.99e-08
group_2050	0.251612	0.0333226	9.99e-08
group_2049	0.251612	0.0333226	9.99e-08
group_2048	0.251612	0.0333226	9.99e-08
group_2047	0.251612	0.0333226	9.99e-08
group_2046	0.251612	0.0333226	9.99e-08
group_2045	0.251612	0.0333226	9.99e-08
group_2044	0.251612	0.0333226	9.99e-08
group_2043	0.251612	0.0333226	9.99e-08
group_2042	0.251612	0.0333226	9.99e-08
group_2041	0.251612	0.0333226	9.99e-08
group_2040	0.251612	0.0333226	9.99e-08
group_2039	0.251612	0.0333226	9.99e-08
group_2038	0.251612	0.0333226	9.99e-08
group_2037	0.251612	0.0333226	9.99e-08
group_2036	0.251612	0.0333226	9.99e-08
group_2035	0.251612	0.0333226	9.99e-08
group_2034	0.251612	0.0333226	9.99e-08
group_2033	0.251612	0.0333226	9.99e-08
group_2032	0.251612	0.0333226	9.99e-08
group_2031	0.251612	0.0333226	9.99e-08
group_2030	0.251612	0.0333226	9.99e-08
group_2029	0.251612	0.0333226	9.99e-08
group_2028	0.251612	0.0333226	9.99e-08
group_2027	0.251612	0.0333226	9.99e-08
group_2026	0.251612	0.0333226	9.99e-08
group_2025	0.251612	0.0333226	9.99e-08
group_2024	0.251612	0.0333226	9.99e-08
group_2023	0.251612	0.0333226	9.99e-08
group_2022	0.251612	0.0333226	9.99e-08
group_2021	0.251612	0.0333226	9.99e-08
group_2020	0.251612	0.0333226	9.99e-08
group_2019	0.251612	0.0333226	9.99e-08
group_2018	0.251612	0.0333226	9.99e-08
group_2017	0.251612	0.0333226	9.99e-08
group_2016	0.251612	0.0333226	9.99e-08
group_2015	0.251612	0.0333226	9.99e-08
group_2014	0.251612	0.0333226	9.99e-08
group_2013	0.251612	0.0333226	9.99e-08
group_2012	0.251612	0.0333226	9.99e-08
group_2011	0.251612	0.0333226	9.99e-08
group_2010	0.251612	0.0333226	9.99e-08
group_2009	0.251612	0.0333226	9.99e-08
group_2008	0.251612	0.0333226	9.99e-08
group_2007	0.251612	0.0333226	9.99e-08
mlpD_5	0.351737	0.0509956	1.53e-07
group_2006	0.351737	0.0509956	1.53e-07
group_2005	0.351737	0.0509956	1.53e-07
group_2004	0.351737	0.0509956	1.53e-07
group_2003	0.351737	0.0509956	1.53e-07
group_2002	0.351737	0.0509956	1.53e-07
group_2001	0.351737	0.0509956	1.53e-07
group_1999	0.351737	0.0509956	1.53e-07
group_1998	0.251612	0.0333226	9.99e-08
group_1997	0.251612	0.0333226	9.99e-08
group_1996	0.351737	0.0509956	1.53e-07
group_1995	0.351737	0.0509956	1.53e-07
group_1994	0.351737	0.0509956	1.53e-07
group_1993	0.351737	0.0509956	1.53e-07
group_1991	0.251612	0.0333226	9.99e-08
group_1990	0.351737	0.0509956	1.53e-07
group_1989	0.251612	0.0333226	9.99e-08
ssb_2	0.351737	0.0509956	1.53e-07
group_1985	0.351737	0.0509956	1.53e-07
group_1983	0.251612	0.0333226	9.99e-08
group_1982	0.351737	0.0509956	1.53e-07
group_1981	0.351737	0.0509956	1.53e-07
group_1980	0.351737	0.0509956	1.53e-07
group_1979	0.351737	0.0509956	1.53e-07
group_1978	0.351737	0.0509956	1.53e-07
group_1977	0.351737	0.0509956	1.53e-07
vlp7_34	0.351737	0.0509956	1.53e-07
group_1976	0.351737	0.0509956	1.53e-07
ospC_18	0.351737	0.0509956	1.53e-07
group_1975	0.351737	0.0509956	1.53e-07
group_1974	0.351737	0.0509956	1.53e-07
group_1973	0.351737	0.0509956	1.53e-07
group_1972	0.351737	0.0509956	1.53e-07
group_1971	0.351737	0.0509956	1.53e-07
group_1970	0.351737	0.0509956	1.53e-07
group_1969	0.351737	0.0509956	1.53e-07
group_1968	0.351737	0.0509956	1.53e-07
ospC_17	0.351737	0.0509956	1.53e-07
group_1967	0.351737	0.0509956	1.53e-07
ospC_19	0.351737	0.0509956	1.53e-07
group_1966	0.351737	0.0509956	1.53e-07
vlp7_33	0.351737	0.0509956	1.53e-07
group_1965	0.351737	0.0509956	1.53e-07
group_1964	0.351737	0.0509956	1.53e-07
vlp7_32	0.351737	0.0509956	1.53e-07
group_1963	0.351737	0.0509956	1.53e-07
vlp7_35	0.351737	0.0509956	1.53e-07
group_1962	0.351737	0.0509956	1.53e-07
group_1961	0.351737	0.0509956	1.53e-07
group_1960	0.351737	0.0509956	1.53e-07
group_1959	0.351737	0.0509956	1.53e-07
group_1958	0.351737	0.0509956	1.53e-07
vlp7_31	0.351737	0.0509956	1.53e-07
vlp7_30	0.351737	0.0509956	1.53e-07
group_1957	0.351737	0.0509956	1.53e-07
group_1956	0.351737	0.0509956	1.53e-07
group_1955	0.351737	0.0509956	1.53e-07
mlpI_4	0.351737	0.0509956	1.53e-07
group_1954	0.351737	0.0509956	1.53e-07
group_1953	0.351737	0.0509956	1.53e-07
vlp7_27	0.351737	0.0509956	1.53e-07
group_1952	0.351737	0.0509956	1.53e-07
group_1951	0.351737	0.0509956	1.53e-07
group_1950	0.351737	0.0509956	1.53e-07
group_1949	0.351737	0.0509956	1.53e-07
group_1948	0.351737	0.0509956	1.53e-07
group_1947	0.351737	0.0509956	1.53e-07
vlp7_26	0.351737	0.0509956	1.53e-07
group_1946	0.351737	0.0509956	1.53e-07
group_1945	0.351737	0.0509956	1.53e-07
group_1944	0.351737	0.0509956	1.53e-07
group_1943	0.351737	0.0509956	1.53e-07
group_1942	0.351737	0.0509956	1.53e-07
group_1941	0.351737	0.0509956	1.53e-07
group_1940	0.351737	0.0509956	1.53e-07
group_1939	0.351737	0.0509956	1.53e-07
ospC_15	0.351737	0.0509956	1.53e-07
group_1938	0.351737	0.0509956	1.53e-07
group_1937	0.351737	0.0509956	1.53e-07
group_1936	0.351737	0.0509956	1.53e-07
group_1935	0.351737	0.0509956	1.53e-07
group_1934	0.0339921	0.130821	1.07e-07
vlp7_23	0.351737	0.0509956	1.53e-07
group_1931	0.0339921	0.130821	1.07e-07
group_1930	0.351737	0.0509956	1.53e-07
group_1929	0.251612	0.0333226	9.99e-08
group_1928	0.351737	0.0509956	1.53e-07
group_1927	0.351737	0.0509956	1.53e-07
group_1926	0.351737	0.0509956	1.53e-07
vlp7_24	0.351737	0.0509956	1.53e-07
group_1925	0.351737	0.0509956	1.53e-07
group_1923	0.351737	0.0509956	1.53e-07
group_1922	0.351737	0.0509956	1.53e-07
vlp7_25	0.351737	0.0509956	1.53e-07
group_1919	0.351737	0.0509956	1.53e-07
group_1917	0.351737	0.0509956	1.53e-07
group_1916	0.351737	0.0509956	1.53e-07
group_1915	0.351737	0.0509956	1.53e-07
group_1914	0.251612	0.0333226	9.99e-08
group_1913	0.251612	0.0333226	9.99e-08
group_1912	0.351737	0.0509956	1.53e-07
group_1911	0.351737	0.0509956	1.53e-07
group_1910	0.351737	0.0509956	1.53e-07
group_1908	0.251612	0.0333226	9.99e-08
group_1907	0.351737	0.0509956	1.53e-07
group_1906	0.351737	0.0509956	1.53e-07
group_1905	0.351737	0.0509956	1.53e-07
group_1904	0.251612	0.0333226	9.99e-08
mlpI_3	0.351737	0.0509956	1.53e-07
group_1903	0.351737	0.0509956	1.53e-07
group_1902	0.351737	0.0509956	1.53e-07
group_1901	0.351737	0.0509956	1.53e-07
group_1900	0.351737	0.0509956	1.53e-07
group_1899	0.351737	0.0509956	1.53e-07
mlpJ_4	0.351737	0.0509956	1.53e-07
group_1897	0.251612	0.0333226	9.99e-08
group_1896	0.251612	0.0333226	9.99e-08
group_1895	0.251612	0.0333226	9.99e-08
group_1894	0.351737	0.0509956	1.53e-07
group_1893	0.251612	0.0333226	9.99e-08
group_1892	0.251612	0.0333226	9.99e-08
vlp7_22	0.351737	0.0509956	1.53e-07
group_1889	0.251612	0.0333226	9.99e-08
group_1888	0.251612	0.0333226	9.99e-08
group_1887	0.351737	0.0509956	1.53e-07
group_1885	0.251612	0.0333226	9.99e-08
group_1884	0.251612	0.0333226	9.99e-08
group_1882	0.0339921	0.130821	1.07e-07
group_1881	0.0339921	0.130821	1.07e-07
group_1879	0.251612	0.0333226	9.99e-08
group_1878	0.251612	0.0333226	9.99e-08
group_1877	0.351737	0.0509956	1.53e-07
group_1876	0.0339921	0.130821	1.07e-07
group_1875	0.351737	0.0509956	1.53e-07
group_1873	0.351737	0.0509956	1.53e-07
group_1872	0.351737	0.0509956	1.53e-07
group_1870	0.251612	0.0333226	9.99e-08
group_1868	0.351737	0.0509956	1.53e-07
group_1867	0.0339921	0.130821	1.07e-07
group_1866	0.251612	0.0333226	9.99e-08
group_1865	0.251612	0.0333226	9.99e-08
group_1864	0.351737	0.0509956	1.53e-07
group_1862	0.251612	0.0333226	9.99e-08
group_1861	0.251612	0.0333226	9.99e-08
group_1859	0.0339921	0.130821	1.07e-07
group_1858	0.251612	0.0333226	9.99e-08
group_1857	0.351737	0.0509956	1.53e-07
group_1856	0.351737	0.0509956	1.53e-07
group_1855	0.351737	0.0509956	1.53e-07
group_1854	0.351737	0.0509956	1.53e-07
group_1853	0.351737	0.0509956	1.53e-07
group_1852	0.351737	0.0509956	1.53e-07
group_1851	0.351737	0.0509956	1.53e-07
group_1850	0.351737	0.0509956	1.53e-07
group_1849	0.351737	0.0509956	1.53e-07
group_1848	0.351737	0.0509956	1.53e-07
group_1847	0.351737	0.0509956	1.53e-07
group_1846	0.351737	0.0509956	1.53e-07
group_1845	0.351737	0.0509956	1.53e-07
group_1844	0.351737	0.0509956	1.53e-07
group_1843	0.351737	0.0509956	1.53e-07
group_1842	0.351737	0.0509956	1.53e-07
group_1841	0.351737	0.0509956	1.53e-07
vlp7_21	0.351737	0.0509956	1.53e-07
group_1840	0.351737	0.0509956	1.53e-07
group_1839	0.351737	0.0509956	1.53e-07
vlp7_20	0.351737	0.0509956	1.53e-07
group_1838	0.351737	0.0509956	1.53e-07
group_1835	0.351737	0.0509956	1.53e-07
group_1834	0.0339921	0.130821	1.07e-07
group_1833	0.351737	0.0509956	1.53e-07
group_1830	0.0339921	0.130821	1.07e-07
group_1829	0.351737	0.0509956	1.53e-07
group_1826	0.251612	0.0333226	9.99e-08
group_1825	0.351737	0.0509956	1.53e-07
group_1824	0.351737	0.0509956	1.53e-07
group_1823	0.351737	0.0509956	1.53e-07
group_1822	0.351737	0.0509956	1.53e-07
group_1821	0.351737	0.0509956	1.53e-07
group_1820	0.351737	0.0509956	1.53e-07
group_1819	0.351737	0.0509956	1.53e-07
group_1818	0.351737	0.0509956	1.53e-07
group_1817	0.351737	0.0509956	1.53e-07
group_1816	0.351737	0.0509956	1.53e-07
group_1815	0.351737	0.0509956	1.53e-07
group_1814	0.351737	0.0509956	1.53e-07
group_1813	0.351737	0.0509956	1.53e-07
group_1812	0.351737	0.0509956	1.53e-07
group_1811	0.351737	0.0509956	1.53e-07
group_1810	0.351737	0.0509956	1.53e-07
group_1809	0.351737	0.0509956	1.53e-07
group_1808	0.351737	0.0509956	1.53e-07
group_1807	0.351737	0.0509956	1.53e-07
group_1805	0.251612	0.0333226	9.99e-08
group_1804	0.351737	0.0509956	1.53e-07
group_1803	0.351737	0.0509956	1.53e-07
group_1802	0.351737	0.0509956	1.53e-07
group_1801	0.351737	0.0509956	1.53e-07
group_1800	0.351737	0.0509956	1.53e-07
group_1799	0.351737	0.0509956	1.53e-07
group_1798	0.351737	0.0509956	1.53e-07
group_1797	0.251612	0.0333226	9.99e-08
group_1795	0.351737	0.0509956	1.53e-07
group_1794	0.351737	0.0509956	1.53e-07
group_1793	0.351737	0.0509956	1.53e-07
group_1792	0.351737	0.0509956	1.53e-07
group_1791	0.351737	0.0509956	1.53e-07
group_1790	0.351737	0.0509956	1.53e-07
group_1789	0.351737	0.0509956	1.53e-07
group_1788	0.351737	0.0509956	1.53e-07
group_1787	0.0339921	0.130821	1.07e-07
ospC_20	0.351737	0.0509956	1.53e-07
group_1786	0.351737	0.0509956	1.53e-07
group_1785	0.351737	0.0509956	1.53e-07
group_1784	0.351737	0.0509956	1.53e-07
group_1782	0.351737	0.0509956	1.53e-07
group_1780	0.351737	0.0509956	1.53e-07
group_1779	0.351737	0.0509956	1.53e-07
group_1778	0.351737	0.0509956	1.53e-07
group_1777	0.351737	0.0509956	1.53e-07
group_1766	0.0339921	0.130821	1.07e-07
group_1765	0.351737	0.0509956	1.53e-07
group_1764	0.0339921	0.130821	1.07e-07
group_1762	0.0339921	0.130821	1.07e-07
group_1760	0.0339921	0.130821	1.07e-07
group_1759	0.351737	0.0509956	1.53e-07
group_1753	0.351737	0.0509956	1.53e-07
group_1752	0.45824	0.513011	1.3e-05
group_1751	0.251612	0.0333226	9.99e-08
group_1750	0.45824	0.513011	1.3e-05
group_1749	0.251612	0.0333226	9.99e-08
group_1748	0.251612	0.0333226	9.99e-08
group_1747	0.45824	0.513011	1.3e-05
group_1744	0.251612	0.0333226	9.99e-08
group_1743	0.45824	0.513011	1.3e-05
group_1742	0.45824	0.513011	1.3e-05
group_1741	0.45824	0.513011	1.3e-05
group_1740	0.45824	0.513011	1.3e-05
group_1739	0.45824	0.513011	1.3e-05
group_1737	0.251612	0.0333226	9.99e-08
group_1736	0.45824	0.513011	1.3e-05
group_1735	0.251612	0.0333226	9.99e-08
group_1734	0.251612	0.0333226	9.99e-08
group_1733	0.251612	0.0333226	9.99e-08
group_1732	0.351737	0.0509956	1.53e-07
group_1730	0.45824	0.513011	1.3e-05
group_1729	0.251612	0.0333226	9.99e-08
group_1728	0.351737	0.0509956	1.53e-07
group_1727	0.251612	0.0333226	9.99e-08
group_1726	0.45824	0.513011	1.3e-05
vlp7_9	0.45824	0.513011	1.3e-05
group_1725	0.45824	0.513011	1.3e-05
group_1724	0.251612	0.0333226	9.99e-08
group_1723	0.45824	0.513011	1.3e-05
group_1722	0.45824	0.513011	1.3e-05
group_1721	0.251612	0.0333226	9.99e-08
group_1720	0.351737	0.0509956	1.53e-07
group_1719	0.251612	0.0333226	9.99e-08
group_1718	0.45824	0.513011	1.3e-05
group_1717	0.45824	0.513011	1.3e-05
group_1716	0.45824	0.513011	1.3e-05
group_1715	0.251612	0.0333226	9.99e-08
group_1714	0.45824	0.513011	1.3e-05
group_1713	0.251612	0.0333226	9.99e-08
group_1712	0.251612	0.0333226	9.99e-08
group_1711	0.45824	0.513011	1.3e-05
group_1710	0.45824	0.513011	1.3e-05
group_1709	0.45824	0.513011	1.3e-05
group_1708	0.45824	0.513011	1.3e-05
group_1707	0.45824	0.513011	1.3e-05
group_1706	0.251612	0.0333226	9.99e-08
group_1704	0.251612	0.0333226	9.99e-08
group_1703	0.251612	0.0333226	9.99e-08
group_1701	0.45824	0.513011	1.3e-05
group_1700	0.45824	0.513011	1.3e-05
group_1699	0.45824	0.513011	1.3e-05
group_1698	0.45824	0.513011	1.3e-05
group_1697	0.251612	0.0333226	9.99e-08
group_1696	0.351737	0.0509956	1.53e-07
group_1695	0.45824	0.513011	1.3e-05
group_1694	0.45824	0.513011	1.3e-05
group_1693	0.45824	0.513011	1.3e-05
group_1691	0.251612	0.0333226	9.99e-08
group_1690	0.45824	0.513011	1.3e-05
group_1689	0.351737	0.0509956	1.53e-07
group_1688	0.351737	0.0509956	1.53e-07
group_1687	0.351737	0.0509956	1.53e-07
group_1686	0.351737	0.0509956	1.53e-07
group_1685	0.351737	0.0509956	1.53e-07
group_1684	0.351737	0.0509956	1.53e-07
group_1683	0.351737	0.0509956	1.53e-07
group_1682	0.351737	0.0509956	1.53e-07
group_1681	0.351737	0.0509956	1.53e-07
group_1680	0.351737	0.0509956	1.53e-07
group_1679	0.351737	0.0509956	1.53e-07
group_1678	0.351737	0.0509956	1.53e-07
licB	0.351737	0.0509956	1.53e-07
group_1677	0.351737	0.0509956	1.53e-07
group_1676	0.351737	0.0509956	1.53e-07
group_1675	0.351737	0.0509956	1.53e-07
group_1674	0.351737	0.0509956	1.53e-07
group_1673	0.351737	0.0509956	1.53e-07
licC	0.351737	0.0509956	1.53e-07
group_1672	0.351737	0.0509956	1.53e-07
group_1671	0.351737	0.0509956	1.53e-07
group_1670	0.351737	0.0509956	1.53e-07
group_1669	0.351737	0.0509956	1.53e-07
group_1668	0.351737	0.0509956	1.53e-07
group_1667	0.351737	0.0509956	1.53e-07
group_1666	0.351737	0.0509956	1.53e-07
group_1665	0.351737	0.0509956	1.53e-07
lacF	0.351737	0.0509956	1.53e-07
group_1664	0.351737	0.0509956	1.53e-07
group_1663	0.351737	0.0509956	1.53e-07
group_1662	0.351737	0.0509956	1.53e-07
group_1661	0.351737	0.0509956	1.53e-07
group_1660	0.351737	0.0509956	1.53e-07
group_1659	0.351737	0.0509956	1.53e-07
group_1658	0.351737	0.0509956	1.53e-07
group_1657	0.351737	0.0509956	1.53e-07
group_1656	0.351737	0.0509956	1.53e-07
group_1655	0.351737	0.0509956	1.53e-07
group_1654	0.351737	0.0509956	1.53e-07
group_1653	0.351737	0.0509956	1.53e-07
group_1652	0.351737	0.0509956	1.53e-07
group_1651	0.351737	0.0509956	1.53e-07
group_1650	0.351737	0.0509956	1.53e-07
group_1649	0.0339921	0.130821	1.07e-07
group_1647	0.0339921	0.130821	1.07e-07
group_1645	0.45824	0.513011	1.3e-05
group_1644	0.0339921	0.130821	1.07e-07
group_1643	0.0339921	0.130821	1.07e-07
group_1642	0.0339921	0.130821	1.07e-07
group_1641	0.0339921	0.130821	1.07e-07
group_1639	0.0339921	0.130821	1.07e-07
group_1638	0.0339921	0.130821	1.07e-07
group_1636	0.251612	0.0333226	9.99e-08
group_1635	0.251612	0.0333226	9.99e-08
group_1633	0.0339921	0.130821	1.07e-07
group_1632	0.0339921	0.130821	1.07e-07
group_1631	0.0339921	0.130821	1.07e-07
group_1630	0.45824	0.513011	1.3e-05
group_1629	0.0339921	0.130821	1.07e-07
group_1627	0.45824	0.513011	1.3e-05
group_1625	0.0131591	0.00755697	0.00037302
group_1624	0.0339921	0.130821	1.07e-07
group_1622	0.0339921	0.130821	1.07e-07
group_1621	0.0339921	0.130821	1.07e-07
vlp7_15	0.251612	0.0333226	9.99e-08
group_1620	0.0339921	0.130821	1.07e-07
group_1619	0.0339921	0.130821	1.07e-07
group_1618	0.0339921	0.130821	1.07e-07
group_1617	0.0339921	0.130821	1.07e-07
group_1616	0.0339921	0.130821	1.07e-07
group_1615	0.0339921	0.130821	1.07e-07
group_1614	0.0339921	0.130821	1.07e-07
group_1611	0.0339921	0.130821	1.07e-07
group_1610	0.0339921	0.130821	1.07e-07
group_1609	0.45824	0.513011	1.3e-05
group_1608	0.0339921	0.130821	1.07e-07
group_1607	0.0339921	0.130821	1.07e-07
group_1606	0.0339921	0.130821	1.07e-07
group_1605	0.0339921	0.130821	1.07e-07
group_1604	0.0339921	0.130821	1.07e-07
group_1602	0.45824	0.513011	1.3e-05
group_1600	0.0339921	0.130821	1.07e-07
group_1599	0.0339921	0.130821	1.07e-07
group_1598	0.0339921	0.130821	1.07e-07
group_1596	0.0339921	0.130821	1.07e-07
group_1594	0.0339921	0.130821	1.07e-07
group_1591	0.0339921	0.130821	1.07e-07
group_1590	0.0339921	0.130821	1.07e-07
group_1589	0.0339921	0.130821	1.07e-07
group_1588	0.351737	0.0509956	1.53e-07
group_1586	0.351737	0.0509956	1.53e-07
group_1585	0.351737	0.0509956	1.53e-07
group_1583	0.351737	0.0509956	1.53e-07
group_1582	0.351737	0.0509956	1.53e-07
group_1581	0.251612	0.0333226	9.99e-08
group_1580	0.351737	0.0509956	1.53e-07
group_1579	0.251612	0.0333226	9.99e-08
group_1577	0.351737	0.0509956	1.53e-07
group_1574	0.251612	0.0333226	9.99e-08
group_1572	0.351737	0.0509956	1.53e-07
group_1571	0.251612	0.0333226	9.99e-08
group_1570	0.351737	0.0509956	1.53e-07
group_1567	0.251612	0.0333226	9.99e-08
group_1566	0.251612	0.0333226	9.99e-08
group_1565	0.251612	0.0333226	9.99e-08
group_1562	0.351737	0.0509956	1.53e-07
group_1561	0.351737	0.0509956	1.53e-07
group_1560	0.251612	0.0333226	9.99e-08
group_1557	0.351737	0.0509956	1.53e-07
group_1553	0.251612	0.0333226	9.99e-08
ospC_21	0.351737	0.0509956	1.53e-07
group_1552	0.351737	0.0509956	1.53e-07
group_1551	0.351737	0.0509956	1.53e-07
group_1550	0.351737	0.0509956	1.53e-07
group_1549	0.351737	0.0509956	1.53e-07
group_1547	0.351737	0.0509956	1.53e-07
ospC_22	0.351737	0.0509956	1.53e-07
group_1545	0.351737	0.0509956	1.53e-07
group_1544	0.251612	0.0333226	9.99e-08
group_1542	0.251612	0.0333226	9.99e-08
group_1541	0.351737	0.0509956	1.53e-07
group_1538	0.251612	0.0333226	9.99e-08
group_1537	0.251612	0.0333226	9.99e-08
group_1535	0.251612	0.0333226	9.99e-08
group_1534	0.251612	0.0333226	9.99e-08
group_1533	0.251612	0.0333226	9.99e-08
group_1532	0.0339921	0.130821	1.07e-07
group_1531	0.351737	0.0509956	1.53e-07
group_1530	0.351737	0.0509956	1.53e-07
group_1529	0.351737	0.0509956	1.53e-07
group_1528	0.351737	0.0509956	1.53e-07
group_1527	0.351737	0.0509956	1.53e-07
group_1526	0.351737	0.0509956	1.53e-07
group_1525	0.351737	0.0509956	1.53e-07
group_1524	0.351737	0.0509956	1.53e-07
group_1523	0.351737	0.0509956	1.53e-07
ospC_10	0.351737	0.0509956	1.53e-07
ospC_9	0.351737	0.0509956	1.53e-07
group_1522	0.351737	0.0509956	1.53e-07
group_1521	0.351737	0.0509956	1.53e-07
group_1520	0.351737	0.0509956	1.53e-07
group_1519	0.351737	0.0509956	1.53e-07
group_1518	0.351737	0.0509956	1.53e-07
group_1517	0.351737	0.0509956	1.53e-07
group_1516	0.351737	0.0509956	1.53e-07
group_1515	0.351737	0.0509956	1.53e-07
group_1514	0.351737	0.0509956	1.53e-07
group_1513	0.351737	0.0509956	1.53e-07
group_1512	0.351737	0.0509956	1.53e-07
group_1511	0.351737	0.0509956	1.53e-07
group_1510	0.351737	0.0509956	1.53e-07
group_1509	0.351737	0.0509956	1.53e-07
group_1508	0.351737	0.0509956	1.53e-07
group_1507	0.351737	0.0509956	1.53e-07
group_1506	0.351737	0.0509956	1.53e-07
group_1505	0.351737	0.0509956	1.53e-07
group_1504	0.351737	0.0509956	1.53e-07
group_1503	0.351737	0.0509956	1.53e-07
group_1502	0.351737	0.0509956	1.53e-07
group_1501	0.351737	0.0509956	1.53e-07
group_1500	0.351737	0.0509956	1.53e-07
group_1499	0.351737	0.0509956	1.53e-07
group_1498	0.351737	0.0509956	1.53e-07
group_1497	0.351737	0.0509956	1.53e-07
group_1496	0.351737	0.0509956	1.53e-07
group_1495	0.351737	0.0509956	1.53e-07
group_1494	0.351737	0.0509956	1.53e-07
group_1493	0.351737	0.0509956	1.53e-07
group_1492	0.351737	0.0509956	1.53e-07
ade	0.351737	0.0509956	1.53e-07
group_1491	0.351737	0.0509956	1.53e-07
group_1490	0.351737	0.0509956	1.53e-07
group_1489	0.351737	0.0509956	1.53e-07
group_1488	0.351737	0.0509956	1.53e-07
group_1487	0.351737	0.0509956	1.53e-07
group_1486	0.351737	0.0509956	1.53e-07
group_1485	0.351737	0.0509956	1.53e-07
group_1484	0.351737	0.0509956	1.53e-07
mtnN_2	0.351737	0.0509956	1.53e-07
group_1483	0.351737	0.0509956	1.53e-07
group_1482	0.351737	0.0509956	1.53e-07
group_1481	0.351737	0.0509956	1.53e-07
group_1480	0.351737	0.0509956	1.53e-07
group_1479	0.351737	0.0509956	1.53e-07
group_1478	0.351737	0.0509956	1.53e-07
group_1477	0.351737	0.0509956	1.53e-07
vlp7_13	0.351737	0.0509956	1.53e-07
group_1476	0.351737	0.0509956	1.53e-07
group_1475	0.351737	0.0509956	1.53e-07
group_1474	0.351737	0.0509956	1.53e-07
group_1473	0.351737	0.0509956	1.53e-07
group_1472	0.351737	0.0509956	1.53e-07
group_1471	0.351737	0.0509956	1.53e-07
group_1470	0.351737	0.0509956	1.53e-07
group_1469	0.351737	0.0509956	1.53e-07
group_1468	0.351737	0.0509956	1.53e-07
group_1467	0.351737	0.0509956	1.53e-07
group_1466	0.351737	0.0509956	1.53e-07
mlpI	0.45824	0.513011	1.3e-05
group_1461	0.45824	0.513011	1.3e-05
group_1460	0.45824	0.513011	1.3e-05
group_1459	0.45824	0.513011	1.3e-05
group_1457	0.45824	0.513011	1.3e-05
group_1456	0.45824	0.513011	1.3e-05
group_1455	0.45824	0.513011	1.3e-05
ospC_13	0.45824	0.513011	1.3e-05
group_1450	0.45824	0.513011	1.3e-05
group_1449	0.45824	0.513011	1.3e-05
ospC_12	0.45824	0.513011	1.3e-05
group_1447	0.45824	0.513011	1.3e-05
group_1446	0.351737	0.0509956	1.53e-07
group_1445	0.45824	0.513011	1.3e-05
group_1443	0.45824	0.513011	1.3e-05
group_1442	0.45824	0.513011	1.3e-05
group_1441	0.45824	0.513011	1.3e-05
group_1440	0.45824	0.513011	1.3e-05
ospC_14	0.45824	0.513011	1.3e-05
group_1439	0.45824	0.513011	1.3e-05
group_1438	0.45824	0.513011	1.3e-05
group_1437	0.45824	0.513011	1.3e-05
group_1436	0.45824	0.513011	1.3e-05
group_1435	0.351737	0.0509956	1.53e-07
group_1433	0.351737	0.0509956	1.53e-07
group_1432	0.45824	0.513011	1.3e-05
group_1431	0.45824	0.513011	1.3e-05
group_1430	0.45824	0.513011	1.3e-05
group_1429	0.45824	0.513011	1.3e-05
group_1428	0.45824	0.513011	1.3e-05
group_1427	0.45824	0.513011	1.3e-05
group_1426	0.45824	0.513011	1.3e-05
group_1425	0.45824	0.513011	1.3e-05
group_1424	0.351737	0.0509956	1.53e-07
group_1422	0.45824	0.513011	1.3e-05
group_1421	0.45824	0.513011	1.3e-05
group_1419	0.351737	0.0509956	1.53e-07
group_1418	0.45824	0.513011	1.3e-05
group_1413	0.45824	0.513011	1.3e-05
group_1412	0.45824	0.513011	1.3e-05
group_1411	0.45824	0.513011	1.3e-05
group_1410	0.45824	0.513011	1.3e-05
group_1409	0.351737	0.0509956	1.53e-07
group_1408	0.45824	0.513011	1.3e-05
group_1407	0.45824	0.513011	1.3e-05
group_1406	0.45824	0.513011	1.3e-05
group_1405	0.45824	0.513011	1.3e-05
group_1404	0.45824	0.513011	1.3e-05
group_1403	0.45824	0.513011	1.3e-05
group_1401	0.45824	0.513011	1.3e-05
group_1400	0.45824	0.513011	1.3e-05
group_1399	0.45824	0.513011	1.3e-05
group_1398	0.45824	0.513011	1.3e-05
group_1397	0.45824	0.513011	1.3e-05
group_1396	0.45824	0.513011	1.3e-05
group_1395	0.45824	0.513011	1.3e-05
group_1394	0.45824	0.513011	1.3e-05
group_1393	0.45824	0.513011	1.3e-05
group_1392	0.45824	0.513011	1.3e-05
mlpI_2	0.351737	0.0509956	1.53e-07
mlpJ_1	0.45824	0.513011	1.3e-05
group_1391	0.45824	0.513011	1.3e-05
group_1390	0.45824	0.513011	1.3e-05
group_1389	0.45824	0.513011	1.3e-05
group_1388	0.45824	0.513011	1.3e-05
pbuG_2	0.351737	0.0509956	1.53e-07
group_1386	0.45824	0.513011	1.3e-05
group_1384	0.45824	0.513011	1.3e-05
group_1383	0.45824	0.513011	1.3e-05
group_1382	0.45824	0.513011	1.3e-05
group_1380	0.45824	0.513011	1.3e-05
group_1379	0.45824	0.513011	1.3e-05
group_1378	0.45824	0.513011	1.3e-05
group_1377	0.45824	0.513011	1.3e-05
group_1376	0.45824	0.513011	1.3e-05
group_1375	0.45824	0.513011	1.3e-05
group_1374	0.45824	0.513011	1.3e-05
group_1373	0.45824	0.513011	1.3e-05
group_1372	0.45824	0.513011	1.3e-05
group_1371	0.45824	0.513011	1.3e-05
group_1370	0.45824	0.513011	1.3e-05
group_1369	0.251612	0.0333226	9.99e-08
group_1368	0.0339921	0.130821	1.07e-07
group_1367	0.45824	0.513011	1.3e-05
group_1366	0.45824	0.513011	1.3e-05
group_1365	0.45824	0.513011	1.3e-05
group_1364	0.251612	0.0333226	9.99e-08
group_1363	0.45824	0.513011	1.3e-05
group_1362	0.45824	0.513011	1.3e-05
group_1361	0.45824	0.513011	1.3e-05
group_1360	0.45824	0.513011	1.3e-05
group_1359	0.45824	0.513011	1.3e-05
group_1358	0.45824	0.513011	1.3e-05
group_1357	0.45824	0.513011	1.3e-05
group_1356	0.45824	0.513011	1.3e-05
group_1355	0.45824	0.513011	1.3e-05
group_1353	0.45824	0.513011	1.3e-05
group_1352	0.251612	0.0333226	9.99e-08
group_1350	0.45824	0.513011	1.3e-05
group_1349	0.45824	0.513011	1.3e-05
group_1348	0.351737	0.0509956	1.53e-07
group_1347	0.45824	0.513011	1.3e-05
group_1346	0.45824	0.513011	1.3e-05
group_1345	0.45824	0.513011	1.3e-05
group_1344	0.351737	0.0509956	1.53e-07
group_1343	0.251612	0.0333226	9.99e-08
group_1342	0.45824	0.513011	1.3e-05
group_1340	0.45824	0.513011	1.3e-05
group_1339	0.45824	0.513011	1.3e-05
vlp7_14	0.45824	0.513011	1.3e-05
ospC_11	0.351737	0.0509956	1.53e-07
group_1338	0.45824	0.513011	1.3e-05
group_1336	0.45824	0.513011	1.3e-05
group_1335	0.351737	0.0509956	1.53e-07
group_1334	0.45824	0.513011	1.3e-05
group_1332	0.45824	0.513011	1.3e-05
group_1331	0.351737	0.0509956	1.53e-07
group_1330	0.45824	0.513011	1.3e-05
group_1329	0.351737	0.0509956	1.53e-07
group_1328	0.351737	0.0509956	1.53e-07
group_1327	0.0339921	0.130821	1.07e-07
mlpD_6	0.45824	0.513011	1.3e-05
group_1326	0.351737	0.0509956	1.53e-07
group_1325	0.351737	0.0509956	1.53e-07
group_1324	0.45824	0.513011	1.3e-05
group_1323	0.45824	0.513011	1.3e-05
group_1322	0.351737	0.0509956	1.53e-07
group_1321	0.351737	0.0509956	1.53e-07
group_1320	0.0339921	0.130821	1.07e-07
group_1319	0.45824	0.513011	1.3e-05
group_1317	0.45824	0.513011	1.3e-05
group_1316	0.45824	0.513011	1.3e-05
group_1315	0.251612	0.0333226	9.99e-08
group_1312	0.351737	0.0509956	1.53e-07
group_1311	0.351737	0.0509956	1.53e-07
group_1310	0.45824	0.513011	1.3e-05
group_1309	0.45824	0.513011	1.3e-05
group_1308	0.45824	0.513011	1.3e-05
group_1307	0.251612	0.0333226	9.99e-08
group_1305	0.45824	0.513011	1.3e-05
group_1304	0.45824	0.513011	1.3e-05
group_1301	0.45824	0.513011	1.3e-05
group_1300	0.45824	0.513011	1.3e-05
group_1299	0.45824	0.513011	1.3e-05
group_1298	0.351737	0.0509956	1.53e-07
group_1297	0.351737	0.0509956	1.53e-07
group_1296	0.351737	0.0509956	1.53e-07
group_1294	0.45824	0.513011	1.3e-05
group_1293	0.351737	0.0509956	1.53e-07
group_1292	0.45824	0.513011	1.3e-05
group_1290	0.45824	0.513011	1.3e-05
group_1288	0.45824	0.513011	1.3e-05
group_1286	0.45824	0.513011	1.3e-05
group_1285	0.351737	0.0509956	1.53e-07
group_1284	0.351737	0.0509956	1.53e-07
group_1283	0.45824	0.513011	1.3e-05
group_1282	0.0339921	0.130821	1.07e-07
group_1281	0.45824	0.513011	1.3e-05
group_1278	0.351737	0.0509956	1.53e-07
group_1277	0.45824	0.513011	1.3e-05
group_1276	0.45824	0.513011	1.3e-05
group_1275	0.45824	0.513011	1.3e-05
group_1274	0.351737	0.0509956	1.53e-07
group_1273	0.251612	0.0333226	9.99e-08
group_1272	0.251612	0.0333226	9.99e-08
group_1271	0.351737	0.0509956	1.53e-07
group_1269	0.251612	0.0333226	9.99e-08
group_1268	0.251612	0.0333226	9.99e-08
group_1267	0.351737	0.0509956	1.53e-07
group_1265	0.45824	0.513011	1.3e-05
group_1264	0.351737	0.0509956	1.53e-07
group_1263	0.351737	0.0509956	1.53e-07
group_1262	0.351737	0.0509956	1.53e-07
group_1261	0.351737	0.0509956	1.53e-07
group_1260	0.351737	0.0509956	1.53e-07
vlp7_11	0.351737	0.0509956	1.53e-07
group_1259	0.351737	0.0509956	1.53e-07
vlp7_12	0.351737	0.0509956	1.53e-07
group_1258	0.351737	0.0509956	1.53e-07
group_1257	0.351737	0.0509956	1.53e-07
group_1256	0.351737	0.0509956	1.53e-07
group_1255	0.351737	0.0509956	1.53e-07
group_1254	0.351737	0.0509956	1.53e-07
group_1253	0.351737	0.0509956	1.53e-07
group_1252	0.351737	0.0509956	1.53e-07
group_1251	0.351737	0.0509956	1.53e-07
group_1250	0.45824	0.513011	1.3e-05
group_1249	0.45824	0.513011	1.3e-05
group_1248	0.351737	0.0509956	1.53e-07
group_1247	0.45824	0.513011	1.3e-05
group_1246	0.351737	0.0509956	1.53e-07
group_1245	0.251612	0.0333226	9.99e-08
group_1243	0.251612	0.0333226	9.99e-08
group_1239	0.45824	0.513011	1.3e-05
group_1238	0.45824	0.513011	1.3e-05
group_1237	0.351737	0.0509956	1.53e-07
group_1236	0.45824	0.513011	1.3e-05
group_1235	0.45824	0.513011	1.3e-05
group_1234	0.351737	0.0509956	1.53e-07
group_1232	0.45824	0.513011	1.3e-05
group_1231	0.45824	0.513011	1.3e-05
group_1230	0.351737	0.0509956	1.53e-07
group_1228	0.45824	0.513011	1.3e-05
group_1227	0.351737	0.0509956	1.53e-07
group_1226	0.45824	0.513011	1.3e-05
group_1225	0.351737	0.0509956	1.53e-07
group_1224	0.251612	0.0333226	9.99e-08
group_1223	0.351737	0.0509956	1.53e-07
group_1222	0.45824	0.513011	1.3e-05
group_1220	0.251612	0.0333226	9.99e-08
group_1219	0.45824	0.513011	1.3e-05
vlp7_8	0.351737	0.0509956	1.53e-07
group_1218	0.45824	0.513011	1.3e-05
group_1217	0.351737	0.0509956	1.53e-07
group_1214	0.45824	0.513011	1.3e-05
group_1213	0.251612	0.0333226	9.99e-08
group_1212	0.45824	0.513011	1.3e-05
group_1211	0.45824	0.513011	1.3e-05
group_1209	0.45824	0.513011	1.3e-05
group_1208	0.45824	0.513011	1.3e-05
group_1207	0.45824	0.513011	1.3e-05
group_1205	0.45824	0.513011	1.3e-05
group_1204	0.45824	0.513011	1.3e-05
group_1203	0.45824	0.513011	1.3e-05
group_1202	0.45824	0.513011	1.3e-05
group_1201	0.45824	0.513011	1.3e-05
group_1200	0.45824	0.513011	1.3e-05
group_1198	0.45824	0.513011	1.3e-05
group_1197	0.351737	0.0509956	1.53e-07
group_1196	0.45824	0.513011	1.3e-05
mlpI_1	0.351737	0.0509956	1.53e-07
group_1194	0.351737	0.0509956	1.53e-07
group_1193	0.351737	0.0509956	1.53e-07
group_1192	0.351737	0.0509956	1.53e-07
group_1191	0.351737	0.0509956	1.53e-07
group_1190	0.351737	0.0509956	1.53e-07
group_1189	0.351737	0.0509956	1.53e-07
group_1188	0.351737	0.0509956	1.53e-07
group_1187	0.351737	0.0509956	1.53e-07
group_1186	0.351737	0.0509956	1.53e-07
group_1185	0.351737	0.0509956	1.53e-07
group_1184	0.351737	0.0509956	1.53e-07
group_1183	0.351737	0.0509956	1.53e-07
vlp7_7	0.351737	0.0509956	1.53e-07
group_1182	0.351737	0.0509956	1.53e-07
group_1181	0.351737	0.0509956	1.53e-07
vlp7_6	0.351737	0.0509956	1.53e-07
group_1180	0.351737	0.0509956	1.53e-07
group_1179	0.351737	0.0509956	1.53e-07
group_1178	0.351737	0.0509956	1.53e-07
group_1177	0.351737	0.0509956	1.53e-07
group_1176	0.351737	0.0509956	1.53e-07
group_1175	0.351737	0.0509956	1.53e-07
group_1174	0.351737	0.0509956	1.53e-07
group_1173	0.351737	0.0509956	1.53e-07
group_1172	0.351737	0.0509956	1.53e-07
group_1171	0.351737	0.0509956	1.53e-07
group_1170	0.351737	0.0509956	1.53e-07
group_1169	0.351737	0.0509956	1.53e-07
group_1168	0.351737	0.0509956	1.53e-07
group_1167	0.351737	0.0509956	1.53e-07
group_1166	0.351737	0.0509956	1.53e-07
group_1165	0.351737	0.0509956	1.53e-07
group_1164	0.351737	0.0509956	1.53e-07
mlpD_4	0.0339921	0.130821	1.07e-07
group_1159	0.0339921	0.130821	1.07e-07
group_1158	0.0339921	0.130821	1.07e-07
group_1157	0.0339921	0.130821	1.07e-07
group_1156	0.0339921	0.130821	1.07e-07
group_1155	0.0339921	0.130821	1.07e-07
group_1154	0.0339921	0.130821	1.07e-07
group_1151	0.251612	0.0333226	9.99e-08
group_1149	0.251612	0.0333226	9.99e-08
group_1148	0.251612	0.0333226	9.99e-08
group_1147	0.251612	0.0333226	9.99e-08
group_1144	0.251612	0.0333226	9.99e-08
group_1143	0.251612	0.0333226	9.99e-08
group_1140	0.251612	0.0333226	9.99e-08
group_1139	0.0339921	0.130821	1.07e-07
group_1138	0.251612	0.0333226	9.99e-08
group_1137	0.251612	0.0333226	9.99e-08
group_1136	0.251612	0.0333226	9.99e-08
group_1135	0.251612	0.0333226	9.99e-08
group_1134	0.0339921	0.130821	1.07e-07
group_1133	0.251612	0.0333226	9.99e-08
group_1132	0.0339921	0.130821	1.07e-07
group_1131	0.0339921	0.130821	1.07e-07
group_1130	0.251612	0.0333226	9.99e-08
group_1129	0.251612	0.0333226	9.99e-08
group_1128	0.0339921	0.130821	1.07e-07
group_1127	0.251612	0.0333226	9.99e-08
group_1126	0.251612	0.0333226	9.99e-08
group_1123	0.0339921	0.130821	1.07e-07
group_1122	0.251612	0.0333226	9.99e-08
group_1121	0.0339921	0.130821	1.07e-07
group_1120	0.251612	0.0333226	9.99e-08
group_1119	0.251612	0.0333226	9.99e-08
group_1118	0.0339921	0.130821	1.07e-07
group_1117	0.251612	0.0333226	9.99e-08
group_1116	0.0339921	0.130821	1.07e-07
group_1113	0.251612	0.0333226	9.99e-08
group_1112	0.251612	0.0333226	9.99e-08
group_1111	0.251612	0.0333226	9.99e-08
group_1110	0.251612	0.0333226	9.99e-08
group_1109	0.251612	0.0333226	9.99e-08
group_1108	0.251612	0.0333226	9.99e-08
group_1107	0.251612	0.0333226	9.99e-08
group_1106	0.251612	0.0333226	9.99e-08
group_1105	0.0339921	0.130821	1.07e-07
group_1104	0.251612	0.0333226	9.99e-08
group_1103	0.251612	0.0333226	9.99e-08
group_1102	0.0339921	0.130821	1.07e-07
group_1101	0.0339921	0.130821	1.07e-07
group_1100	0.351737	0.0509956	1.53e-07
group_1099	0.351737	0.0509956	1.53e-07
group_1098	0.351737	0.0509956	1.53e-07
group_1097	0.351737	0.0509956	1.53e-07
group_1096	0.351737	0.0509956	1.53e-07
group_1095	0.351737	0.0509956	1.53e-07
group_1094	0.351737	0.0509956	1.53e-07
group_1093	0.351737	0.0509956	1.53e-07
group_1092	0.351737	0.0509956	1.53e-07
group_1091	0.351737	0.0509956	1.53e-07
group_1090	0.351737	0.0509956	1.53e-07
group_1089	0.351737	0.0509956	1.53e-07
group_1088	0.351737	0.0509956	1.53e-07
group_1087	0.351737	0.0509956	1.53e-07
group_1086	0.351737	0.0509956	1.53e-07
group_1085	0.351737	0.0509956	1.53e-07
group_1084	0.351737	0.0509956	1.53e-07
group_1083	0.351737	0.0509956	1.53e-07
group_1082	0.351737	0.0509956	1.53e-07
group_1081	0.351737	0.0509956	1.53e-07
group_1080	0.351737	0.0509956	1.53e-07
group_1079	0.351737	0.0509956	1.53e-07
group_1078	0.351737	0.0509956	1.53e-07
group_1077	0.351737	0.0509956	1.53e-07
group_1076	0.351737	0.0509956	1.53e-07
group_1075	0.351737	0.0509956	1.53e-07
group_1074	0.351737	0.0509956	1.53e-07
group_1073	0.351737	0.0509956	1.53e-07
group_1072	0.351737	0.0509956	1.53e-07
group_1071	0.251612	0.0333226	9.99e-08
group_1070	0.45824	0.513011	1.3e-05
group_1069	0.251612	0.0333226	9.99e-08
ospC_16	0.351737	0.0509956	1.53e-07
group_1063	0.251612	0.0333226	9.99e-08
group_1061	0.351737	0.0509956	1.53e-07
group_1057	0.45824	0.513011	1.3e-05
group_1048	0.0339921	0.130821	1.07e-07
group_1043	0.351737	0.0509956	1.53e-07
group_1036	0.45824	0.513011	1.3e-05
group_1032	0.45824	0.513011	1.3e-05
group_1030	0.45824	0.513011	1.3e-05
group_1028	0.45824	0.513011	1.3e-05
group_1022	0.251612	0.0333226	9.99e-08
group_1020	0.351737	0.0509956	1.53e-07
group_1011	0.351737	0.0509956	1.53e-07
group_1010	0.351737	0.0509956	1.53e-07
group_1004	0.45824	0.513011	1.3e-05
group_1002	0.251612	0.0333226	9.99e-08
group_1001	0.251612	0.0333226	9.99e-08
group_999	0.251612	0.0333226	9.99e-08
group_991	0.0131591	0.00755697	0.00037302
group_990	0.45824	0.513011	1.3e-05
group_986	0.351737	0.0509956	1.53e-07
group_983	0.251612	0.0333226	9.99e-08
group_981	0.351737	0.0509956	1.53e-07
group_980	0.45824	0.513011	1.3e-05
group_978	0.351737	0.0509956	1.53e-07
group_977	0.351737	0.0509956	1.53e-07
group_975	0.351737	0.0509956	1.53e-07
group_974	0.351737	0.0509956	1.53e-07
group_973	0.351737	0.0509956	1.53e-07
group_969	0.0339921	0.130821	1.07e-07
group_964	0.351737	0.0509956	1.53e-07
group_963	0.45824	0.513011	1.3e-05
group_952	0.45824	0.513011	1.3e-05
group_950	0.0339921	0.130821	1.07e-07
group_944	0.251612	0.0333226	9.99e-08
group_943	0.251612	0.0333226	9.99e-08
group_937	0.45824	0.513011	1.3e-05
group_927	0.45824	0.513011	1.3e-05
group_923	0.0131591	0.00755697	0.00037302
group_919	0.45824	0.513011	1.3e-05
group_916	0.45824	0.513011	1.3e-05
group_913	0.0339921	0.130821	1.07e-07
group_897	0.45824	0.513011	1.3e-05
group_891	0.45824	0.513011	1.3e-05
group_888	0.351737	0.0509956	1.53e-07
group_887	0.45824	0.513011	1.3e-05
group_885	0.45824	0.513011	1.3e-05
group_882	0.351737	0.0509956	1.53e-07
group_870	0.351737	0.0509956	1.53e-07
group_865	0.351737	0.0509956	1.53e-07
vlp7_4	0.45824	0.513011	1.3e-05
group_850	0.0339921	0.130821	1.07e-07
group_848	0.351737	0.0509956	1.53e-07
group_837	0.351737	0.0509956	1.53e-07
group_833	0.45824	0.513011	1.3e-05
group_828	0.0339921	0.130821	1.07e-07
group_821	0.351737	0.0509956	1.53e-07
group_812	0.251612	0.0333226	9.99e-08
group_811	0.45824	0.513011	1.3e-05
group_809	0.0339921	0.130821	1.07e-07
group_802	0.251612	0.0333226	9.99e-08
group_801	0.0339921	0.130821	1.07e-07
group_792	0.45824	0.513011	1.3e-05
group_791	0.251612	0.0333226	9.99e-08
group_790	0.351737	0.0509956	1.53e-07
group_789	0.45824	0.513011	1.3e-05
group_788	0.0339921	0.130821	1.07e-07
vlp7_3	0.45824	0.513011	1.3e-05
group_787	0.45824	0.513011	1.3e-05
group_783	0.351737	0.0509956	1.53e-07
group_782	0.351737	0.0509956	1.53e-07
group_775	0.251612	0.0333226	9.99e-08
group_773	0.45824	0.513011	1.3e-05
[truncated: 267 more rows]

## Sheet: Table S7 Normalised coverage 71
Table S7: Normalised coverage after filtering for the 75 genes post filtering showing temporal patterning across our dataset.
	B. recurrentis A1	B. recurrentis PAbJ (2015)	B. recurrentis PAbN (2015)	B. recurrentis PMaC (2015)	B. recurrentis PUfA (2015)	B. recurrentis PBek (2004)	B. recurrentis A17 (1997)	OSL9	C10976 Poulton	C10416 Wetwang Slack	C13361 Fishmongers	B. duttonii Ly	B. duttonii CR2A	B. crocidurae DOU	B. crocidurae str. Achema
group_1199	0	0	0	0	0	0	0	0	0	0	0	0	0	1	1
group_1152	0	0	0	0	0	0	0	0	0	0	0	0	0	1	1
group_1141	0	0	0	0	0	0	0	0	0	0	0	0	0	1	1
group_510	0	0	0	0	0	0	0	0	0	0	0	0	0	1	1
group_1153	0	0	0	0	0	0	0	0	0	0	0	0	0	1	0.9
group_1146	0	0	0	0	0	0	0	0	0	0	0	0	0	1	0.9
group_2069	0	0	0	0	0	0	0	0	0	0	0	0	0	0.9	1
group_1150	0	0	0	0	0	0	0	0.1	0	0	0	0	0	0.9	1
group_1145	0	0	0	0	0	0	0	0	0	0	0	0	0	0.9	1
group_1175	0	0	0	0	0	0	0	0	0	0	0	0	0	1	0.9
group_1592	0	0	0	0	0	0	0	0	0	0	0	0.1	0	1	1
group_1109	0.1	0.1	0	0.1	0	0	0	0	0.1	0	0	0	0	0.8	1
group_1173	0	0.1	0.1	0.1	0.1	0.1	0.1	0	0.1	0.1	0.2	0	0.1	1	0.9
group_2058	0	0	0	0	0	0	0	0	0	0	0	0	0	0.8	1
group_442	0	0	0.1	0	0	0	0	0	0	0	0	0.1	0	1	0.9
group_1827	0	0	0	0	0.1	0.1	0.1	0	0.1	0.1	0	0	0.1	1	0.9
group_1514	0.1	0	0.1	0	0.1	0	0.1	0.1	0	0	0	0.1	0.1	1	0.9
group_1536	0	0	0	0	0	0	0	0	0	0	0	0.3	0	1	1
group_1548	0	0	0	0	0	0	0	0	0	0	0	0.3	0	1	1
vlp7_20	0	0.2	0	0	0	0.2	0	0	0	0	0.2	0	0	1	0.7
vlp7_16	0	0	0.1	0.1	0.1	0.1	0.1	0	0.1	0.1	0.3	0.1	0.1	0.9	1
group_769	0	0	0	0	0	0	0	0	0	0	0	0.1	0.2	1	1
group_882	0	0	0	0	0	0	0	0	0	0.2	0	0.1	0	1	0.8
group_1512	0	0	0.1	0	0	0	0	0	0.2	0.1	0	0.1	0	1	0.8
group_2073	0	0	0	0	0	0	0	0	0	0	0.2	0	0.2	0.9	0.9
group_2108	0	0	0	0	0	0	0	0	0.2	0.2	0.1	0.1	0.1	0.8	1
vlp7_10__vlp7_9	0	0	0.1	0.1	0.1	0	0	0	0.2	0.1	0.1	0.2	0.1	0.9	1
group_2070	0	0	0	0	0.1	0.1	0.1	0.1	0.2	0.2	0.2	0.1	0.1	0.7	1
group_1962	0	0	0	0	0	0.1	0	0	0	0.1	0	0	0.2	1	0.7
group_1043	0	0	0	0	0	0	0	0	0	0	0	0.1	0.2	1	0.7
group_492	0	0	0	0	0	0	0	0	0	0	0	0.3	0	0.7	1
group_2056	0	0	0	0	0	0	0	0	0	0	0	0.2	0.1	0.8	1
group_906	0.1	0.1	0.1	0.1	0.1	0.1	0.1	0	0.2	0.2	0.1	0.2	0.2	1	0.8
vlp7_36	0	0	0	0	0	0	0	0.1	0	0	0	0.2	0.3	1	0.8
group_1433	0	0	0	0	0	0	0	0	0	0	0	0.3	0.1	1	0.8
group_760	0.3	0.3	0.3	0.3	0.3	0.3	0.3	0.2	0.3	0.3	0.1	0.8	0.8	1	0.9
soj_1	0	0	0	0	0	0	0	0	0	1	0.9	1	0.7	0.8	1
group_2597	1	1	1	1	1	1	0.9	0.1	0	0.1	0	0	0.3	0.1	0.3
group_1015	1	1	1	1	1	1	1	0.9	1	0.1	0	0.2	0.2	0.2	0.2
group_771	1	0.9	0.9	0.8	0.9	0.9	1	0.8	1	0	0	0	0	0	0.2
group_722	1	1	1	1	1	1	1	1	1	0	0	0.1	0	0.1	0.1
group_723	1	1	0.8	0.9	0.9	0.9	0.9	0.7	0.8	0	0	0	0	0	0.2
group_1013	1	1	1	1	1	1	1	0.9	1	0.1	0	0	0	0	0
parA_1	1	1	1	1	1	1	1	1	1	0	0	0	0	0	0
group_1008	1	1	1	1	1	1	1	0.8	1	0	0	0	0	0	0
vlp7_1	1	1	1	1	1	1	1	0.8	0.9	0.9	0	0	0	0	0
group_348	1	1	1	1	1	1	1	0.9	1	1	0.1	0	0.1	0	0
group_988	0.9	1	0.9	0.9	0.8	0.9	0.9	0.8	1	1	0	0	0	0.1	0
group_565	1	1	1	1	1	1	1	0.9	1	0.8	0.1	0	0.1	0.1	0.1
group_1055	1	1	1	1	1	1	1	1	1	1	0.3	0	0	0	0
group_207	1	1	1	1	1	1	1	1	1	1	0.2	0	0	0	0
group_418	1	1	1	1	1	1	1	1	1	1	0	0	0	0	0
group_236	1	1	1	1	1	1	1	1	1	1	0	0	0	0	0
group_20	1	1	1	1	1	1	1	1	1	1	0	0	0	0	0
group_66	1	1	1	1	1	1	1	0.9	1	1	0	0	0	0	0
group_37	1	1	1	1	1	1	1	0.9	1	0.9	0	0	0	0	0
group_112	1	1	1	1	1	1	1	0.9	1	1	0	0	0	0	0
group_71	1	1	1	1	1	1	1	0.9	0.9	0.9	0	0	0	0	0
group_138	1	1	1	0.9	1	1	1	0.8	1	0.9	0	0	0	0	0
ospC_8	1	0.7	0.7	0.9	0.9	0.9	0.9	0.9	1	0.9	0	0.1	0.1	0.1	0
group_469	1	1	1	1	1	1	1	0.8	1	1	0.7	0.2	0.2	0.1	0.2
group_559	1	1	1	1	1	1	1	0.9	1	1	0.8	0.1	0.1	0.1	0
group_868	1	1	1	1	1	1	1	0.9	1	1	0.9	0.2	0.1	0.1	0
group_521	1	1	1	1	1	1	1	0.7	1	0.9	0.7	0	0.3	0	0
group_873	1	1	1	1	1	1	1	0.8	0.9	0.9	0.7	0.3	0.1	0.1	0
group_1053	1	1	1	1	1	0.9	1	0.9	1	0.8	0.9	0	0.3	0.2	0.2
group_923	1	0.9	0.9	0.9	0.9	0.9	0.9	1	1	1	0.7	0.1	0.1	0.1	0.2
group_696	1	1	1	1	1	1	1	1	1	1	1	0	0	0	0
group_357	1	1	1	1	1	1	1	1	1	0.9	0.8	0.2	0.1	0.1	0.1
group_940	0	1	1	1	1	1	1	0.8	1	0.9	0.9	0.9	1	0.9	0.9
group_941	0	1	1	1	1	1	1	0.9	1	0.9	0.8	1	1	0.8	0.9

## Sheet: Table S8 vmp carriage
Table S8: Normalised breadth of coverage in across the variable major proteins (variable short protein and variable large proteins) when aligned to Borrelia recurrentis A1, Borrelia duttonii CR2A and Borrelia crocidurae DOU.
Reference	Accession	Start	End	Gene Name	Borrelia recurrentis A1	Borrelia recurrentis A17 (1997)	Borrelia recurrentis PBek (2004)	Borrelia recurrentis PUfA (2015)	Borrelia recurrentis PMaC (2015)	Borrelia_recurrentis PAbN (2015)	Borrelia recurrentis PAbJ (2015)	OSL9	C10976 Poulton	C10416 Wetwang Slack	C13361 Fishmongers	Borrelia duttonii Ly	Borrelia duttonii CR2A	Borrelia crocidurae str. Achema	Borrelia crocidurae DOU
Borrelia recurrentis A1	NC_011244.1	19	270	variable large family protein	1	1	1	1	1	1	1	1	1	1	0	0	0	0	0
Borrelia recurrentis A1	NC_011244.1	746	1201	variable large family protein	1	1	1	1	1	1	1	1	1	1	0.2	0.1	0.1	0.1	0.2
Borrelia recurrentis A1	NC_011244.1	2174	3295	variable large family protein	1	1	1	1	1	1	1	1	1	1	0.3	0.1	0.1	0	0.1
Borrelia recurrentis A1	NC_011244.1	9374	10306	variable large family protein	1	1	1	1	1	1	1	1	1	1	0.9	0.4	0.3	0.4	0.4
Borrelia recurrentis A1	NC_011252.1	20295	21386	variable large family protein	1	0.9	1	0.9	0.9	1	0.9	1	1	0.2	0.2	0.4	0.6	0.4	0.7
Borrelia recurrentis A1	NC_011253.1	4964	5967	variable large family protein	1	1	1	1	1	1	1	1	1	1	0.8	0.9	0.7	0.3	0.7
Borrelia recurrentis A1	NC_011253.1	6257	7526	variable large family protein	1	1	1	1	1	1	1	1	1	1	0.9	0.6	0.1	0.3	0.3
Borrelia recurrentis A1	NC_011253.1	11551	12366	variable large family protein	1	1	1	1	1	1	1	1	1	1	0.7	1	0.1	0.1	0.3
Borrelia recurrentis A1	NC_011253.1	16836	17004	variable large family protein	1	1	1	1	1	1	1	1	1	1	0.9	0.3	0.5	0.3	0.5
Borrelia recurrentis A1	NC_011253.1	17194	18240	variable large family protein	1	1	1	0.7	0.7	0.7	0.7	1	1	0.9	0.8	0.6	0.7	0.5	0.7
Borrelia recurrentis A1	NC_011253.1	18558	19585	variable large family protein	1	1	1	1	1	1	1	1	1	1	0.8	0.2	0.9	0.4	0.5
Borrelia recurrentis A1	NC_011253.1	23939	24975	variable large family protein	1	1	1	1	1	1	1	1	1	0.9	0.9	0.2	0.4	0.9	0.3
Borrelia recurrentis A1	NC_011253.1	25271	25657	variable large family protein	1	1	1	1	1	1	1	0.9	1	0.9	0.7	0.4	0.3	0.3	0.5
Borrelia recurrentis A1	NC_011253.1	26647	27531	variable large family protein	1	1	1	1	1	1	1	0.8	1	0.9	0.1	0.2	0.4	0.2	0.3
Borrelia recurrentis A1	NC_011253.1	27849	28460	Vsp/OspC family lipoprotein	1	1	1	1	1	0.8	1	0.9	1	0.8	0.1	0.8	0.6	0.1	0.3
Borrelia recurrentis A1	NC_011253.1	28924	29814	variable large family protein	1	1	1	1	1	1	1	0.9	1	0.9	0	0.2	0.2	0.4	1
Borrelia recurrentis A1	NC_011253.1	29972	31084	variable large family protein	1	1	1	0.9	1	0.9	1	0.7	1	0.8	0.4	0.4	0.4	0.4	1
Borrelia recurrentis A1	NC_011253.1	31362	31943	Vsp/OspC family lipoprotein	1	1	1	1	1	1	1	0.2	0.2	0.8	0	0.9	0.4	0.7	0.2
Borrelia recurrentis A1	NC_011253.1	32739	33213	variable large family protein	1	1	1	1	0.9	1	1	0	0	0.7	0	0.1	0.1	0.1	0
Borrelia recurrentis A1	NC_011255.1	3385	4521	variable large family protein	1	1	1	1	1	1	1	1	1	1	1	0.8	0.2	0.8	0.1
Borrelia recurrentis A1	NC_011255.1	4622	5721	variable large family protein	1	1	1	1	1	0.9	1	1	1	1	0.9	0.4	0.3	0.6	0.4
Borrelia recurrentis A1	NC_011255.1	26872	27793	variable large family protein	1	1	1	1	1	1	1	1	1	1	1	0.4	0.2	0.4	0.5
Borrelia recurrentis A1	NC_011255.1	28035	28739	Vsp/OspC family lipoprotein	1	1	1	1	1	1	1	1	1	0.3	0.9	0.1	0.1	0.3	0.8
Borrelia recurrentis A1	NC_011255.1	28932	29757	variable large family protein	1	1	1	1	1	1	1	1	1	0.9	0.8	0.4	0.4	0.3	0.3
Borrelia recurrentis A1	NC_011255.1	29729	30771	variable large family protein	1	1	0.9	1	1	0.9	1	1	1	0.9	0.8	0.4	0.3	0.6	0.6
Borrelia recurrentis A1	NC_011255.1	30872	32008	variable large family protein	1	1	1	1	1	1	1	1	1	1	0.8	0.7	0.2	0.8	0.1
Borrelia recurrentis A1	NC_011258.1	12482	12859	Vsp/OspC family lipoprotein	1	1	1	1	1	0.8	1	1	1	0.9	0	0.3	0.4	0.3	0.4
Borrelia recurrentis A1	NC_011258.1	13171	14163	variable large family protein	1	1	1	1	1	1	1	1	1	0.2	0.2	0.8	0.4	0.4	1
Borrelia recurrentis A1	NC_011258.1	14770	15780	variable large family protein	1	1	1	1	1	1	1	1	1	0.3	0.4	0.4	0.4	0.5	0.8
Borrelia recurrentis A1	NC_011258.1	21337	22373	variable large family protein	1	1	1	1	1	1	1	1	1	0.2	0.1	0.2	0.4	0.3	0.8
Borrelia recurrentis A1	NC_011258.1	22933	23577	Vsp/OspC family lipoprotein	1	1	1	1	1	0.9	1	1	1	0.1	0	0.4	0.2	0.3	0.9
Borrelia recurrentis A1	NC_011258.1	23823	24917	variable large family protein	1	1	1	1	1	1	1	0.7	1	0.6	0.1	0.2	0.4	0.2	0.3
Borrelia recurrentis A1	NC_011258.1	25235	25847	Vsp/OspC family lipoprotein	1	0.9	0.9	0.9	1	0.8	1	0.7	1	0.7	0	0.9	0.6	0.2	0.3
Borrelia recurrentis A1	NC_011258.1	26311	27201	variable large family protein	1	1	1	1	1	1	1	0.9	1	0.7	0	0.2	0.2	0.4	1
Borrelia recurrentis A1	NC_011258.1	27359	28471	variable large family protein	1	1	1	0.9	1	1	1	0.9	1	0.8	0.4	0.5	0.5	0.5	1
Borrelia recurrentis A1	NC_011258.1	28749	29330	Vsp/OspC family lipoprotein	1	1	1	1	1	1	1	0.3	0.2	0.9	0	0.8	0.5	0.7	0.2
Borrelia recurrentis A1	NC_011258.1	29872	30656	variable large family protein	1	1	1	1	1	1	1	0.1	0.1	0.9	0.1	0.2	0.2	0.1	0.1
Borrelia recurrentis A1	NC_011258.1	30832	31686	variable large family protein	1	1	1	1	1	1	1	0.1	0.1	0.9	0.2	0.2	0.1	0.1	0.1
Borrelia recurrentis A1	NC_011258.1	31854	32875	variable large family protein	1	1	1	1	1	1	1	0	0.1	0.9	0.3	0.2	0.9	0.3	0.4
Borrelia recurrentis A1	NC_011258.1	33589	34547	variable large family protein	1	1	1	1	1	0.8	1	0.2	0.2	0.8	0.3	0.6	0.3	0.4	0.7
Borrelia recurrentis A1	NC_011258.1	34746	35791	variable large family protein	1	1	1	1	1	1	1	0	0	0.2	0.1	0.3	0.7	0.6	0.6
Borrelia recurrentis A1	NC_011260.1	8261	8842	Vsp/OspC family lipoprotein	1	0.9	0.9	0.9	0.9	0.8	0.8	1	1	0.9	0	0.2	0.3	0.2	0.3
Borrelia recurrentis A1	NC_011260.1	9453	10073	variable large family protein	1	1	1	1	1	1	1	1	1	1	0.6	0.3	0.2	0.4	0.3
Borrelia recurrentis A1	NC_011260.1	25217	26264	variable large family protein	1	1	1	1	1	1	1	1	1	0.4	0.7	0.2	0.8	0.3	0.3
Borrelia recurrentis A1	NC_011260.1	26600	26801	variable large family protein	1	1	0.9	1	0.9	1	0.9	1	1	0.9	0.8	0.8	0.7	0.3	0.7
Borrelia recurrentis A1	NC_011260.1	27895	28476	Vsp/OspC family lipoprotein	1	0.9	1	1	1	0.9	1	1	1	0.9	0.1	0.3	0.3	0.2	0.4
Borrelia recurrentis A1	NC_011260.1	28788	29780	variable large family protein	1	1	1	1	1	1	1	1	1	0.1	0.1	0.8	0.4	0.3	1
Borrelia recurrentis A1	NC_011260.1	30387	31397	variable large family protein	1	1	1	1	1	1	1	0.9	1	0.2	0.3	0.4	0.4	0.5	0.9
Borrelia recurrentis A1	NC_011260.1	36954	37990	variable large family protein	1	1	1	1	1	1	1	1	1	0.1	0	0.2	0.4	0.4	0.8
Borrelia recurrentis A1	NC_011260.1	38550	39194	Vsp/OspC family lipoprotein	1	1	1	1	1	0.9	1	1	1	0	0.1	0.3	0.2	0.3	0.9
Borrelia recurrentis A1	NC_011260.1	39440	40534	variable large family protein	1	1	1	1	1	1	1	0.9	1	0.6	0	0.2	0.3	0.2	0.3
Borrelia recurrentis A1	NC_011260.1	40852	41463	Vsp/OspC family lipoprotein	1	1	1	1	1	0.8	1	0.8	1	0.8	0	0.9	0.7	0.1	0.2
Borrelia recurrentis A1	NC_011260.1	41927	42817	variable large family protein	1	1	1	1	1	1	1	0.9	1	0.9	0	0.1	0.3	0.4	1
Borrelia recurrentis A1	NC_011260.1	42975	44087	variable large family protein	1	1	1	0.9	1	1	1	0.8	1	0.8	0.5	0.4	0.4	0.5	1
Borrelia recurrentis A1	NC_011260.1	44365	44946	Vsp/OspC family lipoprotein	1	1	1	1	1	1	1	0.2	0.3	0.8	0.1	0.8	0.4	0.7	0.2
Borrelia recurrentis A1	NC_011260.1	45488	46272	variable large family protein	1	1	1	1	1	1	1	0	0.2	1	0.1	0.2	0.2	0	0.1
Borrelia recurrentis A1	NC_011260.1	46448	47302	variable large family protein	1	1	1	1	1	1	1	0	0.1	0.8	0.1	0.2	0.1	0.1	0.1
Borrelia recurrentis A1	NC_011260.1	47470	48491	variable large family protein	1	1	1	1	1	1	1	0.1	0	1	0.2	0.2	0.9	0.3	0.4
Borrelia recurrentis A1	NC_011260.1	49205	50163	variable large family protein	1	1	1	1	1	0.8	1	0.2	0.3	0.9	0.1	0.6	0.3	0.4	0.7
Borrelia recurrentis A1	NC_011260.1	50362	51407	variable large family protein	1	1	1	1	1	1	1	0	0	0.3	0.1	0.2	0.6	0.6	0.6
Borrelia duttonii CR2A	AZIT01000013.1	1671	2194	variable large family protein	0	0	0	0	0	0	0	0.2	0.1	0.1	0.3	0.2	0.4	0.2	0.1
Borrelia duttonii CR2A	AZIT01000023.1	1	440	variable large family protein	0	0	0	0	0	0	0	0	0.1	0.1	0	0.1	0.5	0.1	0.2
Borrelia duttonii CR2A	AZIT01000024.1	18570	19274	variable large family protein	0	0	0	0	0	0	0	0.2	0.1	0.2	0	0.8	0.9	0.7	0.6
Borrelia duttonii CR2A	AZIT01000025.1	12934	13995	variable large family protein	0	0	0	0	0	0	0	0	0.2	0.2	0.1	0.2	1	0.2	0.2
Borrelia duttonii CR2A	AZIT01000025.1	14596	15666	variable large family protein	0	0	0	0	0	0	0	0.1	0.2	0.2	0.2	0.1	0.9	0.2	0.4
Borrelia duttonii CR2A	AZIT01000025.1	16345	17385	variable large family protein	0	0	0	0	0	0	0	0	0.1	0.1	0.1	0.2	0.9	0.2	0.7
Borrelia duttonii CR2A	AZIT01000025.1	17943	18602	Vsp/OspC family lipoprotein	0	0	0	0	0	0	0	0.1	0	0.1	0.1	0	0.2	0.1	0.1
Borrelia duttonii CR2A	AZIT01000026.1	14732	15585	variable large family protein	0	0	0	0	0	0	0	0	0	0	0	0	0.3	0	0
Borrelia duttonii CR2A	AZIT01000029.1	1	551	variable large family protein	0	0	0	0	0	0	0	0	0	0	0	0.1	0.1	0	0
Borrelia duttonii CR2A	AZIT01000032.1	1	516	variable large family protein	0	0	0	0	0	0	0	0	0	0	0	0	0.3	0	0
Borrelia duttonii CR2A	AZIT01000035.1	1	959	variable large family protein	0	0	0	0	0	0	0	0	0	0	0	0	0.4	0.1	0.1
Borrelia duttonii CR2A	AZIT01000035.1	1231	2214	variable large family protein	0	0	0	0	0	0	0	0	0.1	0.1	0.1	0.4	0.7	0.2	0.3
Borrelia duttonii CR2A	AZIT01000035.1	2462	3163	Vsp/OspC family lipoprotein	0	0	0	0	0	0	0	0.1	0.1	0	0	0.2	0.8	0.1	0.3
Borrelia duttonii CR2A	AZIT01000036.1	1345	2424	variable large family protein	0.1	0.1	0.1	0.1	0.1	0.1	0.1	0	0.1	0	0	0.1	0.9	0.6	0.1
Borrelia duttonii CR2A	AZIT01000036.1	3853	4929	variable large family protein	0	0	0	0	0	0	0	0	0	0	0	0	0.6	0	0.5
Borrelia duttonii CR2A	AZIT01000038.1	1776	2435	Vsp/OspC family lipoprotein	0	0	0	0	0	0	0	0.2	0.2	0.2	0.1	0	1	0.1	0.8
Borrelia duttonii CR2A	AZIT01000040.1	1	791	variable large family protein	0	0	0	0	0	0	0	0.2	0.2	0.2	0.2	0.3	0.5	0.3	0.2
Borrelia duttonii CR2A	AZIT01000042.1	1	579	variable large family protein	0	0	0	0	0	0	0	0	0	0	0	0	0.1	0	0
Borrelia duttonii CR2A	AZIT01000042.1	1376	2416	variable large family protein	0.7	0.7	0.7	0.7	0.7	0.7	0.7	0	0	0.8	0.3	0.1	0.9	0.2	0.3
Borrelia duttonii CR2A	AZIT01000042.1	3495	4532	variable large family protein	0	0	0	0	0	0	0	0.1	0.1	0	0.1	0.2	0.9	0.9	0.9
Borrelia duttonii CR2A	AZIT01000042.1	4914	6059	variable large family protein	0.1	0.1	0.1	0.1	0.1	0.1	0.1	0.2	0.2	0.2	0.1	0.2	1	0.9	0.9
Borrelia duttonii CR2A	AZIT01000056.1	1434	2420	variable large family protein	0.1	0.1	0.1	0.1	0.1	0.1	0.1	0.2	0.3	0.3	0.1	0.1	1	0.5	0.2
Borrelia duttonii CR2A	AZIT01000056.1	4972	5985	variable large family protein	0	0	0	0	0	0	0	0	0.2	0.1	0	0	1	0	0
Borrelia duttonii CR2A	AZIT01000056.1	6255	7319	variable large family protein	0	0	0	0	0	0	0	0.1	0.2	0.1	0	0.3	0.9	0.2	0.1
Borrelia duttonii CR2A	AZIT01000062.1	618	1505	variable large family protein	0	0	0	0	0	0	0	0	0	0	0	0	0.2	0	0.1
Borrelia duttonii CR2A	AZIT01000063.1	1296	1883	Vsp/OspC family lipoprotein	0	0	0	0	0	0	0	0.2	0.4	0	0	0.1	0.9	0.2	0.7
Borrelia duttonii CR2A	AZIT01000063.1	2086	3171	variable large family protein	0	0	0	0	0	0	0	0	0.1	0.1	0.1	0.5	0.8	0.5	0.2
Borrelia duttonii CR2A	AZIT01000063.1	4659	5039	Vsp/OspC family lipoprotein	0	0	0	0	0	0	0	0	0	0	0	0.8	0.9	0	0.3
Borrelia duttonii CR2A	AZIT01000063.1	6227	7184	variable large family protein	0.1	0.1	0.1	0.1	0.1	0.1	0.1	0.1	0.1	0.1	0	0.1	1	0.1	0
Borrelia duttonii CR2A	AZIT01000064.1	1	237	variable large family protein	0.3	0.4	0.4	0.3	0.3	0.3	0.4	0.2	0.4	0.4	0	0.4	1	0	0.8
Borrelia duttonii CR2A	AZIT01000064.1	1138	2247	variable large family protein	0	0	0	0	0	0	0	0.2	0.3	0.2	0.1	0.9	0.9	0.2	0.6
Borrelia duttonii CR2A	AZIT01000066.1	1	495	variable large family protein	0	0	0	0	0	0	0	0	0	0	0	0	0.1	0	0
Borrelia duttonii CR2A	AZIT01000067.1	1	1044	variable large family protein	0.8	0.8	0.8	0.8	0.8	0.8	0.8	0.9	0.9	0.8	0.6	0.1	0.9	0.2	0.3
Borrelia duttonii CR2A	AZIT01000067.1	1345	2421	variable large family protein	0.1	0.1	0.1	0.1	0.1	0.1	0.1	0	0.1	0.2	0.2	0.2	1	0.1	0.1
Borrelia duttonii CR2A	AZIT01000067.1	2570	3538	variable large family protein	0.2	0.2	0.2	0.2	0.2	0.2	0.2	0.4	0.5	0.3	0.1	0.1	1	0.9	0.2
Borrelia duttonii CR2A	AZIT01000067.1	4915	5452	variable large family protein	0.2	0.1	0.1	0.1	0.1	0.1	0.1	0.2	0.1	0.1	0	0.1	1	0.2	0.4
Borrelia duttonii CR2A	AZIT01000074.1	303	1352	variable large family protein	0.1	0.1	0.1	0.1	0.1	0	0.1	0.1	0.3	0.4	0.6	0.3	1	0.7	0.8
Borrelia duttonii CR2A	AZIT01000074.1	4696	5349	Vsp/OspC family lipoprotein	0	0	0	0	0	0	0	0.1	0.2	0	0	0.1	0.9	0.1	0.3
Borrelia duttonii CR2A	AZIT01000075.1	1925	2971	variable large family protein	0.2	0.2	0.2	0.2	0.3	0.3	0.2	0.4	0.4	0.5	0.4	0.3	1	0.3	0.5
Borrelia duttonii CR2A	AZIT01000075.1	3163	4185	variable large family protein	0.1	0.1	0.1	0.1	0.2	0.2	0.2	0.1	0.3	0.1	0	0.3	1	0.3	0.9
Borrelia duttonii CR2A	AZIT01000080.1	1	227	variable large family protein	0.2	0.2	0.2	0.2	0.2	0.2	0.2	0.5	0.8	0.6	0.5	0	0.8	0.4	0
Borrelia duttonii CR2A	AZIT01000080.1	513	1115	Vsp/OspC family lipoprotein	0	0	0	0	0	0	0	0	0.1	0	0	0.1	0.1	0	0
Borrelia duttonii CR2A	AZIT01000080.1	1399	2380	variable large family protein	0.4	0.4	0.4	0.4	0.4	0.4	0.4	0.6	0.7	0.5	0.6	0.1	0.8	0.5	0.4
Borrelia duttonii CR2A	AZIT01000082.1	1	396	variable large family protein	0	0	0	0	0	0	0	0	0.2	0.2	0.1	0.1	1	0.8	0.1
Borrelia duttonii CR2A	AZIT01000082.1	1946	3034	variable large family protein	0.1	0.1	0.1	0.1	0.1	0.1	0.1	0.3	0.5	0.3	0.1	0.3	1	0.4	0.6
Borrelia duttonii CR2A	AZIT01000083.1	1	276	variable large family protein	0	0	0	0	0	0	0	0	0	0	0	0.2	0.2	0.2	0
Borrelia duttonii CR2A	AZIT01000083.1	463	1542	variable large family protein	0	0	0	0	0	0	0	0	0.1	0.2	0	0.3	0.9	0.6	0.8
Borrelia duttonii CR2A	AZIT01000086.1	1002	1121	variable large family protein	0	0	0	0	0	0	0	0	0	0	0	0.8	1	0.7	0.3
Borrelia duttonii CR2A	AZIT01000086.1	1438	2463	variable large family protein	0.1	0.1	0.1	0.1	0.1	0.1	0.1	0.2	0.3	0.2	0	0.3	1	0.2	0.3
Borrelia duttonii CR2A	AZIT01000088.1	2598	3247	variable large family protein	0.3	0.3	0.2	0.2	0.2	0.2	0.2	0.7	0.7	0.6	0.2	0.3	1	0.3	0.2
Borrelia duttonii CR2A	AZIT01000089.1	327	1340	variable large family protein	0	0	0	0	0	0	0	0.1	0.1	0.1	0.2	0.1	0.7	0.1	0.2
Borrelia duttonii CR2A	AZIT01000090.1	1	1033	variable large family protein	0.1	0.1	0.1	0.1	0.1	0	0	0	0.2	0.1	0.1	0.9	1	0.1	0.6
Borrelia duttonii CR2A	AZIT01000091.1	1	237	variable large family protein	0.5	0.5	0.5	0.5	0.5	0.5	0.5	0.9	1	0.9	0.6	0.7	1	0.5	0.5
Borrelia duttonii CR2A	AZIT01000092.1	1	697	variable large family protein	0	0	0	0	0	0	0	0.2	0.2	0.2	0	0.2	0.4	0.1	0.2
Borrelia duttonii CR2A	AZIT01000092.1	1112	2098	variable large family protein	0	0	0	0	0	0	0	0	0.2	0.2	0.2	0.1	1	0.2	0.3
Borrelia duttonii CR2A	AZIT01000093.1	250	1290	variable large family protein	0.1	0.1	0.1	0.1	0.1	0.1	0.1	0.1	0.2	0.3	0.1	0.1	1	0.1	0.7
Borrelia duttonii CR2A	AZIT01000093.1	1602	2633	variable large family protein	0	0	0	0	0	0	0	0.2	0.4	0.2	0.1	0.5	1	0.4	0.4
Borrelia duttonii CR2A	AZIT01000094.1	280	1338	variable large family protein	0	0	0	0	0	0	0	0.1	0.3	0.2	0.3	0.3	0.9	0.3	0.5
Borrelia duttonii CR2A	AZIT01000094.1	1561	2598	variable large family protein	0.1	0.1	0.1	0.1	0.1	0.1	0.1	0.2	0.3	0.2	0.2	0.4	1	0.4	0.7
Borrelia duttonii CR2A	AZIT01000096.1	1	172	variable large family protein	0	0	0	0	0	0	0	0	0	0	0.7	0.9	1	0.5	0.2
Borrelia duttonii CR2A	AZIT01000096.1	518	1105	Vsp/OspC family lipoprotein	0.1	0.1	0.1	0.1	0.1	0.1	0.1	0.1	0.2	0	0.1	0.2	0.8	0.2	0.2
Borrelia duttonii CR2A	AZIT01000097.1	1568	2578	variable large family protein	0	0	0	0	0	0	0	0	0.1	0.4	0.2	0.3	1	0.4	0.5
Borrelia duttonii CR2A	AZIT01000100.1	510	815	Vsp/OspC family lipoprotein	0.2	0.2	0.2	0.2	0.2	0.2	0.2	0.1	0.2	0.2	0	0.2	1	0	0
Borrelia duttonii CR2A	AZIT01000103.1	1	162	variable large family protein	0	0	0	0	0	0	0	0	0	0.6	0.2	0.6	1	0.3	0.8
Borrelia duttonii CR2A	AZIT01000103.1	559	1086	Vsp/OspC family lipoprotein	0	0.1	0.1	0.1	0	0.1	0	0.2	0.2	0.1	0	0.1	1	0.1	0.7
Borrelia duttonii CR2A	AZIT01000103.1	1427	1636	Vsp/OspC family lipoprotein	0	0	0	0	0	0	0	0.2	0.3	0	0	0	1	0	0.2
Borrelia duttonii CR2A	AZIT01000107.1	1	574	variable large family protein	0	0	0	0	0	0	0	0	0.1	0.1	0.1	0.1	1	0.1	0.7
Borrelia duttonii CR2A	AZIT01000107.1	869	1808	variable large family protein	0	0	0	0	0	0	0	0	0.1	0	0.1	0.1	1	0	0
Borrelia duttonii CR2A	AZIT01000109.1	1	603	variable large family protein	0	0	0	0	0	0	0	0.3	0.6	0.2	0.1	0.1	1	0.3	0.4
Borrelia duttonii CR2A	AZIT01000110.1	1045	1762	variable large family protein	0	0	0	0	0	0	0	0.1	0.1	0.1	0.1	0.2	0.9	0.2	0.4
Borrelia duttonii CR2A	AZIT01000112.1	1348	1740	variable large family protein	0	0	0	0	0	0	0	0.5	0.9	0.3	0.3	0.9	1	0.4	0.4
Borrelia duttonii CR2A	AZIT01000117.1	689	1168	Vsp/OspC family lipoprotein	0	0	0	0	0	0	0	0.1	0.3	0.2	0	0.1	1	0	0.4
Borrelia duttonii CR2A	AZIT01000118.1	438	764	Vsp/OspC family lipoprotein	0.6	0.6	0.6	0.6	0.6	0.6	0.6	0.9	1	0.9	0	0.6	1	0	0
Borrelia duttonii CR2A	AZIT01000118.1	754	1056	Vsp/OspC family lipoprotein	0.5	0.5	0.5	0.5	0.5	0.4	0.5	0.7	0.7	0.5	0	0.5	1	0.1	0.4
Borrelia duttonii CR2A	AZIT01000118.1	1250	1516	Vsp/OspC family lipoprotein	0	0	0	0	0	0	0	0.3	0.3	0	0	0.2	0.6	0	0.2
Borrelia duttonii CR2A	AZIT01000122.1	1	440	Vsp/OspC family lipoprotein	0	0	0	0	0	0	0	0.1	0.1	0	0	0	0.8	0	0.3
Borrelia duttonii CR2A	AZIT01000126.1	929	1296	variable large family protein	0.1	0.1	0.1	0.2	0.3	0.2	0.3	0.3	0.5	0.4	0.2	0.7	1	0.6	0.6
Borrelia duttonii CR2A	AZIT01000129.1	1	402	variable large family protein	0	0	0	0	0	0	0	0	0.2	0.2	0	0.2	1	1	0.2
Borrelia duttonii CR2A	AZIT01000132.1	613	1113	variable large family protein	0	0	0	0	0	0	0	0	0	0	0.2	0.4	1	1	0.1
Borrelia duttonii CR2A	AZIT01000133.1	118	1083	variable large family protein	0	0	0	0	0	0	0	0.2	0.2	0.3	0.1	0.2	0.8	0.6	0.6
Borrelia crocidurae DOU	NZ_CP004268.1	680	1729	variable large family protein	0	0	0	0	0	0	0	0	0	0	0	0	0.9	0.1	1
Borrelia crocidurae DOU	NZ_CP004268.1	1943	2986	variable large family protein	0	0	0	0	0	0	0	0.1	0.1	0.3	0.4	0.2	0.7	0.1	0.9
Borrelia crocidurae DOU	NZ_CP004270.1	2005	3117	variable large family protein	0.1	0.1	0.1	0.1	0.1	0.1	0.1	0.1	0.1	0.2	0.3	0.1	0.7	0.7	1
Borrelia crocidurae DOU	NZ_CP004270.1	3441	4496	variable large family protein	0.1	0.1	0.1	0.1	0.1	0.1	0.1	0.1	0.1	0.1	0.2	0	0.2	0.1	1
Borrelia crocidurae DOU	NZ_CP004270.1	4761	5837	variable large family protein	0	0	0	0	0	0	0	0	0	0.1	0	0.1	0.1	0.3	0.8
Borrelia crocidurae DOU	NZ_CP004271.1	1	750	variable large family protein	0	0	0	0	0	0	0	0.1	0	0	0.1	0.1	0	0	0.3
Borrelia crocidurae DOU	NZ_CP004271.1	1148	1862	variable large family protein	0	0	0	0	0	0	0	0	0.2	0	0	0.1	0.1	0.2	0.7
Borrelia crocidurae DOU	NZ_CP004274.1	5149	5721	Vsp/OspC family lipoprotein	0	0	0	0	0	0	0	0.2	0	0.1	0.1	0	0	0	0.2
Borrelia crocidurae DOU	NZ_CP004276.1	2209	3228	variable large family protein	0	0	0	0	0	0	0	0.1	0	0.1	0.1	0	0	0.9	1
Borrelia crocidurae DOU	NZ_CP004276.1	5357	5905	Vsp/OspC family lipoprotein	0	0	0	0	0	0	0	0.1	0	0	0.1	0.1	0.1	0.2	0.9
Borrelia crocidurae DOU	NZ_CP004276.1	6178	7326	variable large family protein	0	0	0	0	0	0	0	0	0	0.1	0.2	0	0.4	0.2	0.8
Borrelia crocidurae DOU	NZ_CP004284.1	431	1531	variable large family protein	0	0	0	0	0	0	0	0	0	0.1	0	0.2	0.1	0.1	0.6
Borrelia crocidurae DOU	NZ_CP004286.1	1601	2623	variable large family protein	0	0	0	0	0	0	0	0	0.1	0.1	0	0.5	0.2	0.1	0.8
Borrelia crocidurae DOU	NZ_CP004287.1	1721	2869	variable large family protein	0	0	0	0	0	0	0	0	0.5	0.2	0.2	0.1	0.9	0	1
Borrelia crocidurae DOU	NZ_CP004287.1	3049	3344	variable large family protein	0	0	0	0	0	0	0	0.2	0	0	0.3	0.1	0.3	0.8	0.8
Borrelia crocidurae DOU	NZ_CP004289.1	1	768	variable large family protein	0.1	0.1	0.1	0.1	0.1	0.1	0.1	0.4	0.3	0.2	0.5	0.4	0.7	0.3	1
Borrelia crocidurae DOU	NZ_CP004289.1	1047	2087	variable large family protein	0	0	0	0	0	0	0	0	0.1	0	0	0.4	0.1	0.4	1
Borrelia crocidurae DOU	NZ_CP004289.1	2334	2652	variable large family protein	0	0	0	0	0	0	0	0	0	0	0	0	0.3	0.1	1
Borrelia crocidurae DOU	NZ_CP004291.1	1	683	variable large family protein	0	0	0	0	0	0	0	0	0	0.1	0.1	0.4	0.1	0	1
Borrelia crocidurae DOU	NZ_CP004291.1	926	1545	variable large family protein	0.1	0.1	0.1	0.1	0.1	0.1	0.1	0	0.1	0.2	0.1	1	0.1	0	1
Borrelia crocidurae DOU	NZ_CP004294.1	402	1019	Vsp/OspC family lipoprotein	0	0	0	0	0	0	0	0	0	0.1	0.2	0.2	0.1	0.2	0.9
Borrelia crocidurae DOU	NZ_CP004294.1	1205	1909	Vsp/OspC family lipoprotein	0	0	0	0	0	0	0	0	0	0	0	0.1	0	0	0.3
Borrelia crocidurae DOU	NZ_CP004297.1	1	858	variable large family protein	0.4	0.4	0.4	0.5	0.4	0.5	0.4	0.5	0.1	0.1	0.6	0.3	0.3	0.1	0.9
Borrelia crocidurae DOU	NZ_CP004297.1	1561	2036	Vsp/OspC family lipoprotein	0.1	0.1	0.1	0.1	0.1	0	0.1	0	0	0	0.1	0.1	0.1	0.4	1
Borrelia crocidurae DOU	NZ_CP004298.1	1067	2033	variable large family protein	0	0	0	0	0	0	0	0.2	0.1	0.1	0.3	0.1	0.4	0.7	0.9
Borrelia crocidurae DOU	NZ_CP004300.1	826	1920	variable large family protein	0	0	0	0	0	0	0	0	0.1	0.1	0.1	0.1	0.1	0.1	0.7
Borrelia crocidurae DOU	NZ_CP004300.1	4488	5549	variable large family protein	0.1	0.1	0.1	0.1	0.1	0.1	0.1	0.2	0	0	0.3	0.8	0.9	0.1	1
Borrelia crocidurae DOU	NZ_CP004300.1	8179	9231	variable large family protein	0	0	0	0	0	0	0	0	0.1	0.1	0.1	0.9	1	0.1	1
Borrelia crocidurae DOU	NZ_CP004300.1	9614	10675	variable large family protein	0.1	0.1	0.1	0.1	0.1	0.1	0.1	0.1	0	0	0.2	0.9	1	0.1	1
Borrelia crocidurae DOU	NZ_CP004300.1	11805	11984	Vsp/OspC family lipoprotein	0	0	0	0	0	0	0	0	0	0	0	0	1	0	1
Borrelia crocidurae DOU	NZ_CP004300.1	23166	24191	variable large family protein	0.1	0.1	0.1	0.1	0.1	0	0.1	0.1	0	0.1	0.2	0.4	0.9	0.5	0.9
Borrelia crocidurae DOU	NZ_CP004300.1	24383	25474	variable large family protein	0	0	0	0	0	0	0	0	0	0	0.1	0.2	0.1	0.1	0.7
Borrelia crocidurae DOU	NZ_CP004300.1	25685	26809	variable large family protein	0	0	0	0	0	0	0	0	0.2	0.2	0.1	0.4	0.2	0.2	0.7
Borrelia crocidurae DOU	NZ_CP004300.1	26993	28090	variable large family protein	0.1	0.1	0.1	0.1	0.1	0.1	0.1	0.2	0	0.2	0.3	0.2	0	0.1	0.8
Borrelia crocidurae DOU	NZ_CP004301.1	822	1874	variable large family protein	0	0	0	0	0	0	0	0	0	0.1	0	0.4	0.2	0.1	0.7
Borrelia crocidurae DOU	NZ_CP004301.1	1993	3066	variable large family protein	0	0	0	0	0	0	0	0.2	0.2	0.2	0.4	0.2	0.3	0.2	1
Borrelia crocidurae DOU	NZ_CP004301.1	4581	5693	variable large family protein	0	0	0	0	0	0	0	0	0	0.1	0.1	0.2	0.1	0.6	1
Borrelia crocidurae DOU	NZ_CP004301.1	6231	7283	variable large family protein	0	0	0	0	0	0	0	0	0.1	0.2	0.2	0.1	0.2	0.1	0.9
Borrelia crocidurae DOU	NZ_CP004301.1	7400	8455	variable large family protein	0	0	0	0	0	0	0	0.3	0.2	0.1	0.3	0	0.2	0	0.9
Borrelia crocidurae DOU	NZ_CP004301.1	8703	9683	variable large family protein	0.1	0.1	0.1	0.1	0.1	0.1	0.1	0.3	0.1	0.2	0.5	0.4	0.4	0.4	0.9
Borrelia crocidurae DOU	NZ_CP004301.1	9871	10479	Vsp/OspC family lipoprotein	0.8	0.8	0.8	0.8	0.8	0.8	0.8	0.9	0.8	0.1	0.9	0	0.1	0	1
Borrelia crocidurae DOU	NZ_CP004301.1	10578	11699	variable large family protein	0	0	0	0	0	0	0	0	0.1	0.1	0.2	0	0.1	0	0.8
Borrelia crocidurae DOU	NZ_CP004301.1	11903	12895	variable large family protein	0	0	0	0	0	0	0	0	0	0	0	0.2	0	0.5	0.9
Borrelia crocidurae DOU	NZ_CP004301.1	13247	14275	variable large family protein	0	0	0	0	0	0	0	0	0.1	0.1	0	0.5	0	0.1	0.9
Borrelia crocidurae DOU	NZ_CP004301.1	14787	15506	Vsp/OspC family lipoprotein	0	0	0	0	0	0	0	0.1	0	0	0	0.1	0	0	0.9
Borrelia crocidurae DOU	NZ_CP004305.1	11309	12667	variable large family protein	0	0	0	0	0	0	0	0	0	0	0	0	0	0	1
Borrelia crocidurae DOU	NZ_CP004305.1	16147	16854	Vsp/OspC family lipoprotein	0	0	0	0	0	0	0	0.1	0	0	0	0	0.1	0	1
Borrelia crocidurae DOU	NZ_CP004306.1	1	732	variable large family protein	0.2	0.2	0.2	0.2	0.2	0.2	0.2	0	0.1	0.1	0	0.3	0.4	0.1	0.7
Borrelia crocidurae DOU	NZ_CP004306.1	2377	3495	variable large family protein	0.1	0.1	0.1	0.1	0.1	0.1	0.1	0.4	0.1	0.2	0.4	0.3	0.5	0.4	1
Borrelia crocidurae DOU	NZ_CP004306.1	5130	6122	variable large family protein	0.2	0.2	0.1	0.1	0.1	0.2	0.1	0.1	0	0.1	0.3	0.1	0.2	0.8	1
Borrelia crocidurae DOU	NZ_CP004306.1	9523	9657	Vsp/OspC family lipoprotein	0	0	0	0	0	0	0	0	0	0	0	0	0.1	0	0.9
Borrelia crocidurae DOU	NZ_CP004306.1	9679	10734	variable large family protein	0	0	0	0	0	0	0	0	0	0.1	0	0.1	0.1	0	0.9
Borrelia crocidurae DOU	NZ_CP004306.1	11325	12296	variable large family protein	0.1	0.1	0.1	0.1	0.1	0.1	0.1	0.1	0	0.1	0.3	0.9	0.1	0.3	1
Borrelia crocidurae DOU	NZ_CP004306.1	13894	14529	Vsp/OspC family lipoprotein	0.1	0.1	0.1	0.1	0.1	0.1	0.1	0	0.1	0.1	0	0.8	0.1	0	0.9
Borrelia crocidurae DOU	NZ_CP004308.1	1586	2614	variable large family protein	0	0	0	0	0	0	0	0.1	0.1	0.2	0.4	0.8	0.3	0	1
Borrelia crocidurae DOU	NZ_CP004309.1	2560	3591	variable large family protein	0.8	0.8	0.8	0.8	0.8	0.8	0.8	0.8	0.2	0.3	1	0.3	0.2	0.2	1
Borrelia crocidurae DOU	NZ_CP004309.1	4175	4801	Vsp/OspC family lipoprotein	0.8	0.8	0.8	0.8	0.8	0.7	0.8	1	0	0.1	1	0.2	0.1	0.3	1
Borrelia crocidurae DOU	NZ_CP004309.1	5137	5748	Vsp/OspC family lipoprotein	0.1	0.1	0.1	0.1	0.1	0.1	0.1	0.1	0.1	0	0.2	0.7	0.1	0.1	1
Borrelia crocidurae DOU	NZ_CP004309.1	6072	7088	variable large family protein	0	0	0	0	0	0	0	0.1	0.1	0	0.1	0.2	0.1	0.1	1
Borrelia crocidurae DOU	NZ_CP004310.1	355	1428	variable large family protein	0.1	0.1	0.1	0.1	0.1	0.1	0.1	0.1	0.2	0.1	0.1	0.3	0.2	0.2	0.9
Borrelia crocidurae DOU	NZ_CP004312.1	1	350	variable large family protein	0	0	0	0	0	0	0	0	0	0	0	0	0	0	0.4
Borrelia crocidurae DOU	NZ_CP004312.1	548	1672	variable large family protein	0	0	0	0	0	0	0	0.1	0	0	0	0	0.1	0.1	0.8
Borrelia crocidurae DOU	NZ_CP004312.1	2261	3298	variable large family protein	0	0	0	0	0	0	0	0	0	0.1	0.1	0.2	0.2	0.1	1
Borrelia crocidurae DOU	NZ_CP004312.1	3791	4942	variable large family protein	0.1	0.1	0.1	0	0	0	0.1	0.1	0	0.1	0.1	0	0.4	0	0.8
Borrelia crocidurae DOU	NZ_CP004312.1	5168	6193	variable large family protein	0	0	0	0	0	0	0	0	0.6	0.1	0	0.1	0.1	0.7	0.9
Borrelia crocidurae DOU	NZ_CP004312.1	6740	7849	variable large family protein	0.2	0.2	0.2	0.2	0.2	0.2	0.2	0.3	0.2	0.3	0.3	0.5	0.3	0.2	0.9
Borrelia crocidurae DOU	NZ_CP004312.1	8024	9067	variable large family protein	0.1	0.1	0.1	0.1	0.1	0.1	0.1	0.1	0.2	0.2	0.2	0.2	0.2	0.5	0.9
Borrelia crocidurae DOU	NZ_CP004317.1	4568	5866	variable large family protein	0.3	0.3	0.3	0.3	0.3	0.3	0.3	0.3	0.3	0.5	0.6	0.1	0.4	0.5	1
Borrelia crocidurae DOU	NZ_CP004318.1	12582	13106	variable large family protein	0	0	0	0	0	0	0	0	0.2	0	0.3	0.1	0.1	0.1	0.4
Borrelia crocidurae DOU	NZ_CP004319.1	834	1916	variable large family protein	0	0	0	0	0.1	0	0	0	0.4	0.5	0.1	0	0.7	0	1
Borrelia crocidurae DOU	NZ_CP004319.1	2192	3286	variable large family protein	0	0	0	0	0	0	0	0	0	0.1	0.1	0.1	0.2	0.2	0.3
Borrelia crocidurae DOU	NZ_CP004319.1	3496	4590	variable large family protein	0	0	0	0	0	0	0	0	0	0	0	0	0.2	0.1	0.8
Borrelia crocidurae DOU	NZ_CP004319.1	4767	5867	variable large family protein	0	0	0	0	0	0	0	0	0	0.1	0.2	0.3	0.3	0.3	1
Borrelia crocidurae DOU	NZ_CP004320.1	1	465	Vsp/OspC family lipoprotein	0	0	0	0	0	0	0	0	0	0	0	0	0	0	0.2
Borrelia crocidurae DOU	NZ_CP004320.1	653	1681	variable large family protein	0	0	0	0	0	0	0	0.2	0.2	0.1	0.2	0.2	0.2	0.6	1
Borrelia crocidurae DOU	NZ_CP004320.1	1927	2916	variable large family protein	0.2	0.2	0.2	0.2	0.2	0.2	0.2	0.3	0.2	0.3	0.4	0.2	0.1	0.5	1
Borrelia crocidurae DOU	NZ_CP004320.1	3122	4153	variable large family protein	0	0	0	0	0	0	0	0.1	0.1	0.3	0.1	0.2	0.2	0.3	0.9
Borrelia crocidurae DOU	NZ_CP004327.1	7463	8500	variable large family protein	0.6	0.6	0.6	0.6	0.6	0.6	0.6	0.7	0.1	0.1	0.8	0.2	0.3	0.2	1
Borrelia crocidurae DOU	NZ_CP004327.1	9068	10099	variable large family protein	0.8	0.8	0.8	0.8	0.8	0.8	0.8	0.9	0	0.1	0.9	0.1	0.2	0.6	1
Borrelia crocidurae DOU	NZ_CP004327.1	10275	11393	variable large family protein	0	0	0	0	0	0	0	0	0	0.5	0	0.2	0.5	0.2	0.9
Borrelia crocidurae DOU	NZ_CP004327.1	11509	12534	variable large family protein	0	0	0	0	0	0	0	0.1	0.1	0.1	0.2	0.2	0.2	0.3	1
Borrelia crocidurae DOU	NZ_CP004328.1	976	2088	variable large family protein	0	0	0	0	0	0	0	0.1	0	0.1	0.1	0.1	0.8	0.1	0.8
Borrelia crocidurae DOU	NZ_CP004328.1	2291	3370	variable large family protein	0.1	0	0	0.1	0.1	0.1	0	0.1	0	0.1	0.3	0.1	0.2	0.6	0.8
Borrelia crocidurae DOU	NZ_CP004330.1	1	411	variable large family protein	0	0	0	0	0	0	0	0.1	0	0	0	0	0	0	0.1
Borrelia crocidurae DOU	NZ_CP004330.1	793	1920	variable large family protein	0	0	0	0	0	0	0	0.1	0.1	0	0	0.1	0.1	0.1	0.8
Borrelia crocidurae DOU	NZ_CP004330.1	2120	3157	variable large family protein	0	0	0	0	0	0	0	0	0	0	0	0.6	0.2	0.1	1
Borrelia crocidurae DOU	NZ_CP004330.1	4387	5427	variable large family protein	0	0	0	0	0	0	0	0	0	0.1	0	0.7	0.2	0.1	1
Borrelia crocidurae DOU	NZ_CP004330.1	5734	6879	variable large family protein	0	0.1	0.1	0.1	0.1	0.1	0.1	0	0.1	0.2	0.1	0.1	0.1	0.2	1
Borrelia crocidurae DOU	NZ_CP004330.1	8841	9935	variable large family protein	0	0	0	0	0	0	0	0.1	0	0.1	0	0.1	0.2	0.1	1
Borrelia crocidurae DOU	NZ_CP004330.1	10430	11512	variable large family protein	0	0	0	0	0	0	0	0.2	0	0	0.2	0.1	0.1	0.1	0.9
Borrelia crocidurae DOU	NZ_CP004330.1	11719	12816	variable large family protein	0.1	0.1	0.1	0.1	0.1	0	0	0	0.1	0	0	0.3	0.2	0.1	1
Borrelia crocidurae DOU	NZ_CP004330.1	14287	15399	variable large family protein	0	0	0	0	0	0	0	0.3	0.2	0	0.5	0.4	0.4	0.3	0.8
Borrelia crocidurae DOU	NZ_CP004330.1	16930	17583	Vsp/OspC family lipoprotein	0	0	0	0	0	0	0	0	0	0	0	0	0.1	0	0.8
Borrelia crocidurae DOU	NZ_CP004330.1	17826	18875	variable large family protein	0	0	0	0	0	0	0	0.1	0.1	0.1	0.1	0.2	0.2	0.3	1
Borrelia crocidurae DOU	NZ_CP004331.1	16564	17649	variable large family protein	0	0	0	0	0	0	0	0	0.1	0.1	0	0.1	0.1	0.1	0.8
Borrelia crocidurae DOU	NZ_CP004331.1	19259	19969	Vsp/OspC family lipoprotein	0	0	0	0	0	0	0	0	0	0	0	0.5	0.1	0.3	0.9
Borrelia crocidurae DOU	NZ_CP004331.1	20319	20939	Vsp/OspC family lipoprotein	0	0	0	0	0	0	0	0	0	0	0	0	0	0.1	0.5
Borrelia crocidurae DOU	NZ_CP004331.1	21492	22529	variable large family protein	0.1	0.1	0.1	0.1	0.1	0.1	0.1	0.1	0	0.2	0.1	0.3	0.5	0.1	1
Borrelia crocidurae DOU	NZ_CP004334.1	532	1608	variable large family protein	0	0	0	0	0	0	0	0.1	0.1	0.1	0.2	0	0.2	0.1	1
Borrelia crocidurae DOU	NZ_CP004334.1	2627	3679	variable large family protein	0	0	0	0	0	0	0	0.1	0	0	0	0	0.1	0.1	0.9
Borrelia crocidurae DOU	NZ_CP004334.1	3991	4980	variable large family protein	0.1	0	0	0.1	0.1	0.1	0.1	0	0.1	0	0	0.1	0.2	0.2	0.5
Borrelia crocidurae DOU	NZ_CP004334.1	5253	6320	variable large family protein	0	0	0	0	0	0	0	0	0.2	0.2	0.1	0.1	0.1	0	1
Borrelia crocidurae DOU	NZ_CP004334.1	6322	6573	Vsp/OspC family lipoprotein	0	0	0	0	0	0	0	0	0	0	0	0	0	0	0.7
Borrelia crocidurae DOU	NZ_CP004334.1	6898	7959	variable large family protein	0	0	0	0	0	0	0	0	0	0.1	0.1	0.2	0	0.2	1
Borrelia crocidurae DOU	NZ_CP004334.1	8163	9206	variable large family protein	0.1	0.1	0.1	0.1	0.1	0.1	0.1	0.1	0.1	0.2	0.2	0.1	0.1	0.1	1
Borrelia crocidurae DOU	NZ_CP004334.1	11548	11676	Vsp/OspC family lipoprotein	0	0	0	0	0	0	0	0	0	0	0	0	0.6	0	0.9
Borrelia crocidurae DOU	NZ_CP004335.1	6182	7312	variable large family protein	0.1	0.1	0.1	0.1	0.1	0.1	0.1	0.1	0.2	0.3	0.1	0.1	0.1	0.1	0.9
Borrelia crocidurae DOU	NZ_CP004335.1	7739	8779	variable large family protein	0	0	0	0	0	0	0	0	0.2	0.3	0.1	0	0.3	0.2	1
Borrelia crocidurae DOU	NZ_CP004335.1	10051	10908	variable large family protein	0	0	0	0	0	0	0	0	0.1	0.1	0.2	0.3	0.1	0.3	0.9
Borrelia crocidurae DOU	NZ_CP004335.1	11147	11866	Vsp/OspC family lipoprotein	0	0	0	0	0	0	0	0.1	0.1	0.2	0.1	0.2	0.1	0.1	0.9
Borrelia crocidurae DOU	NZ_CP004335.1	12626	13687	variable large family protein	0	0	0	0	0	0	0	0	0.1	0	0.1	0.4	0.1	0	0.8
Borrelia crocidurae DOU	NZ_CP004335.1	14115	14339	variable large family protein	0.1	0.1	0.1	0.1	0.1	0.1	0.1	0	0	0.3	0	0.2	0.2	0.2	0.9
Borrelia crocidurae DOU	NZ_CP004335.1	15241	16347	variable large family protein	0	0	0	0	0	0	0	0.1	0	0.1	0.1	0.3	0.2	0.2	0.8
Borrelia crocidurae DOU	NZ_CP004335.1	16903	17949	variable large family protein	0	0	0	0	0	0	0	0.1	0	0	0.1	0	0.9	0.1	1
Borrelia crocidurae DOU	NZ_CP004337.1	1	445	Vsp/OspC family lipoprotein	0	0	0	0	0	0	0	0	0	0	0	0	0	0	0.1
Borrelia crocidurae DOU	NZ_CP004337.1	686	1780	variable large family protein	0	0	0	0	0	0	0	0.1	0.1	0.1	0.2	0.5	0.1	0.1	0.9
Borrelia crocidurae DOU	NZ_CP004337.1	2026	3075	variable large family protein	0.1	0.1	0.1	0.2	0.1	0.2	0.1	0.2	0.2	0.2	0.3	0.2	0.3	0.1	0.9
Borrelia crocidurae DOU	NZ_CP004337.1	3321	4409	variable large family protein	0.1	0.1	0.1	0.1	0.1	0.1	0.1	0.2	0.1	0.1	0.4	0.1	0.2	0.3	0.9
Borrelia crocidurae DOU	NZ_CP004337.1	4669	5712	variable large family protein	0	0.1	0.1	0.1	0.1	0	0.1	0.1	0.1	0.3	0.2	0.2	0.2	0.2	1
Borrelia crocidurae DOU	NZ_CP004337.1	6295	7422	variable large family protein	0.1	0.1	0.1	0.1	0.1	0.1	0.1	0	0.7	0.1	0.2	0	0.1	0.1	0.8
Borrelia crocidurae DOU	NZ_CP004337.1	7607	8644	variable large family protein	0	0	0	0	0	0	0	0.1	0.1	0.1	0.3	0.4	0.3	0.8	1
Borrelia crocidurae DOU	NZ_CP004337.1	19801	20778	variable large family protein	0	0	0	0	0	0	0	0.1	0.1	0.3	0.1	0.2	0.2	0.4	0.9
Borrelia crocidurae DOU	NZ_CP004337.1	20999	22096	variable large family protein	0.8	0.8	0.8	0.8	0.8	0.8	0.8	0.9	0.1	0.8	0.9	0	0.2	0.2	1
Borrelia crocidurae DOU	NZ_CP004337.1	23494	24237	Vsp/OspC family lipoprotein	0.2	0.2	0.2	0.2	0.2	0.2	0.2	0.2	0.1	0.1	0.2	0.2	0	0	0.6
Borrelia crocidurae DOU	NZ_CP004337.1	24779	25792	variable large family protein	0.1	0	0	0	0	0	0	0.1	0.1	0	0.3	0.1	0.1	0.1	0.9
Borrelia crocidurae DOU	NZ_CP004337.1	28906	30024	variable large family protein	0	0	0	0	0	0	0	0.1	0.1	0.1	0.1	0.2	0.2	0.2	0.9
Borrelia crocidurae DOU	NZ_CP004338.1	1	847	variable large family protein	0.1	0.1	0.1	0.1	0.1	0.1	0.1	0	0	0.4	0	0.2	0.4	0.1	0.8
Borrelia crocidurae DOU	NZ_CP004338.1	964	1971	variable large family protein	0.1	0	0	0.1	0.1	0.1	0	0	0	0.3	0.2	0.3	0.3	0.2	1
Borrelia crocidurae DOU	NZ_CP004338.1	2138	3157	variable large family protein	0	0	0	0	0	0	0	0.1	0	0.1	0.1	0.1	0.1	0.2	0.9
Borrelia crocidurae DOU	NZ_CP004338.1	3953	4957	variable large family protein	0	0	0	0	0	0	0	0.2	0.1	0.1	0.3	0.2	0.2	0.9	1
Borrelia crocidurae DOU	NZ_CP004339.1	2434	3531	variable large family protein	0	0	0	0	0	0	0	0.1	0.1	0.1	0.1	0.2	0.1	0.1	0.8
Borrelia crocidurae DOU	NZ_CP004339.1	6403	7428	variable large family protein	0	0	0	0	0	0	0	0.1	0.1	0.2	0.1	0.1	0.2	0.6	0.9
Borrelia crocidurae DOU	NZ_CP004339.1	7745	8770	variable large family protein	0.1	0.1	0.1	0.1	0.1	0.1	0.1	0.2	0	0.1	0.2	0.2	0.1	0.3	0.9
Borrelia crocidurae DOU	NZ_CP004339.1	9081	10196	variable large family protein	0.1	0.1	0.1	0.1	0.1	0.1	0.1	0.1	0.4	0.2	0.3	0.2	0.9	0.1	1
Borrelia crocidurae DOU	NZ_CP004339.1	10517	11542	variable large family protein	0	0	0	0	0	0	0	0	0	0.2	0.2	0.3	0.3	0.3	1
Borrelia crocidurae DOU	NZ_CP004339.1	11994	13019	variable large family protein	0.1	0.1	0.1	0.1	0.1	0.1	0.1	0.1	0.1	0.1	0.3	0	0.1	0	1
Borrelia crocidurae DOU	NZ_CP004339.1	14718	15416	Vsp/OspC family lipoprotein	0	0	0	0	0	0	0	0.1	0	0.1	0.1	0	0.1	0.2	0.9
Borrelia crocidurae DOU	NZ_CP004339.1	15733	16785	variable large family protein	0	0	0	0	0	0	0	0	0	0	0	0.2	0.1	0.1	1
Borrelia crocidurae DOU	NZ_CP004339.1	16970	18067	variable large family protein	0	0	0	0	0	0	0	0	0	0.2	0.2	0.2	0.1	0.2	0.9
Borrelia crocidurae DOU	NZ_CP004339.1	18634	19755	variable large family protein	0	0	0	0	0	0	0	0.2	0	0.1	0.1	0.1	0.1	0.1	1
Borrelia crocidurae DOU	NZ_CP004339.1	19959	21035	variable large family protein	0	0	0	0	0	0	0	0.3	0.1	0.1	0.2	0.3	0.5	0.2	0.9
Borrelia crocidurae DOU	NZ_CP004339.1	21320	22054	Vsp/OspC family lipoprotein	0.1	0.1	0.1	0.1	0.1	0.1	0.1	0.7	0	0.1	0.7	0.1	0.2	0.1	1
Borrelia crocidurae DOU	NZ_CP004339.1	23381	24088	Vsp/OspC family lipoprotein	0.2	0.2	0.2	0.2	0.2	0.1	0.2	0.3	0	0.2	0.3	0.2	0.3	0.1	1
Borrelia crocidurae DOU	NZ_CP004339.1	24338	25372	variable large family protein	0	0	0	0	0	0	0	0.1	0	0.3	0.1	0.2	0.2	0.3	1
Borrelia crocidurae DOU	NZ_CP004342.1	3776	4801	variable large family protein	0	0	0	0	0	0	0	0	0.1	0.1	0	0.1	0.1	0.2	0.9
Borrelia crocidurae DOU	NZ_CP004342.1	5141	5269	variable large family protein	0	0	0	0	0	0	0	0	0	0	0	0	0	0	1
Borrelia crocidurae DOU	NZ_CP004342.1	10783	11121	variable large family protein	0.1	0.1	0.1	0.1	0.1	0.1	0.1	0	0	0	0.2	0.1	0.1	0.1	1
Borrelia crocidurae DOU	NZ_CP004342.1	17722	18747	variable large family protein	0	0	0	0	0	0	0	0	0	0.1	0.1	0.1	0.1	0.1	0.6
Borrelia crocidurae DOU	NZ_CP004342.1	18927	19592	Vsp/OspC family lipoprotein	0.1	0	0	0	0	0	0	0.2	0	0.1	0.2	0.2	0.2	0.2	1
Borrelia crocidurae DOU	NZ_CP004342.1	21026	22012	variable large family protein	0	0	0	0	0	0	0	0.4	0.1	0.2	0.5	0.1	0.9	0.1	1
Borrelia crocidurae DOU	NZ_CP004342.1	22238	23380	variable large family protein	0	0	0	0	0	0	0	0	0	0	0	0.2	0.7	0.1	0.9
Borrelia crocidurae DOU	NZ_CP004342.1	24776	25849	variable large family protein	0	0	0	0	0	0	0	0	0	0.1	0.1	0.1	0.1	0.1	0.8
Borrelia crocidurae DOU	NZ_CP004342.1	26347	27402	variable large family protein	0	0	0	0	0	0	0	0	0	0	0.2	0.8	0.2	0.8	1
Borrelia crocidurae DOU	NZ_CP004342.1	27593	28651	variable large family protein	0.1	0.1	0.1	0.1	0.1	0.1	0.1	0.1	0.1	0.1	0.3	0.5	0.2	0.3	1
Borrelia crocidurae DOU	NZ_CP004342.1	28879	29970	variable large family protein	0	0	0	0	0	0	0	0	0	0.1	0.1	0	0.3	0.2	0.7
Borrelia crocidurae DOU	NZ_CP004342.1	30161	31228	variable large family protein	0	0	0	0	0	0	0	0.2	0	0.1	0.2	0.1	0.1	0.2	0.9
Borrelia crocidurae DOU	NZ_CP004343.1	246	1313	variable large family protein	0.1	0.1	0.1	0.1	0.1	0.1	0.1	0	0.1	0.1	0.2	0.2	0.2	0.8	1
Borrelia crocidurae DOU	NZ_CP004343.1	1704	2369	Vsp/OspC family lipoprotein	0	0	0	0	0	0	0	0	0	0	0	0.3	0.1	0	0.9
Borrelia crocidurae DOU	NZ_CP004343.1	2549	3535	variable large family protein	0	0	0	0	0	0	0	0	0	0	0.1	0.1	0.1	0.1	0.6
Borrelia crocidurae DOU	NZ_CP004343.1	3873	4913	variable large family protein	0	0	0	0	0	0	0	0.2	0	0.2	0.2	0	0.1	0.6	0.9
Borrelia crocidurae DOU	NZ_CP004343.1	5200	6237	variable large family protein	0.1	0.1	0.1	0.1	0.1	0.1	0.1	0.1	0.5	0.1	0.2	0.2	0.8	0.1	1
Borrelia crocidurae DOU	NZ_CP004343.1	6492	6959	Vsp/OspC family lipoprotein	0	0	0	0	0	0	0	0	0	0	0	0.1	0.1	0.2	1

## Sheet: Table S9 Borrelia RF-wide pan g
Table S9. Panaroo presence absense matrix across 14,475 genes identified in the pan-genome reconstruction using 96 strains modern Relapsing fever causing Borrelia species.
	Borrelia hermsii DAH	Borrelia turicatae 91E135	Borrelia miyamotoi LB-2001	Borrelia persica No12	Borrelia hispanica CRI	Borrelia parkeri HR1	Borrelia coriaceae ATCC 43381	Borrelia anserina BA2	Borrelia hermsii YOR	Borrelia miyamotoi FR64b	Borrelia parkeri SLO	Borrelia coriaceae ATCC 43381	Borrelia hermsii YBT	Borrelia hermsii MTW	Borrelia miyamotoi	Borrelia crocidurae	Borrelia hermsii CC1	Borrelia hermsii	Borrelia hermsii HS1	Borrelia miyamotoi	Borrelia anserina Es	Borrelia miyamotoi	Borrelia miyamotoi	Borrelia miyamotoi	Borrelia miyamotoi	Borrelia miyamotoi	Borrelia miyamotoi	Borrelia miyamotoi	Borrelia turicatae	Borrelia turcica IST7	Borrelia miyamotoi	Borrelia miyamotoi	Borrelia miyamotoi	Borrelia miyamotoi	Borrelia miyamotoi	Borrelia miyamotoi	Borrelia maritima	Borrelia miyamotoi	Borrelia miyamotoi	Borrelia miyamotoi	Borrelia miyamotoi	Borrelia sp. A-FGy1	Borrelia miyamotoi	Borrelia miyamotoi	Borrelia miyamotoi	Borrelia miyamotoi	Borrelia miyamotoi	Borrelia miyamotoi	Borrelia miyamotoi
ackA	1	1	1	1	1	1	1	1	1	1	1	1	1	1	1	1	1	1	1	1	1	1	1	1	1	1	1	1	1	1	1	1	1	1	1	1	0	1	1	1	1	1	1	1	1	1	1	1	1
acpP	1	1	1	1	1	1	1	1	1	1	1	1	1	1	1	1	1	1	1	1	1	1	1	1	1	1	1	1	1	1	1	1	1	1	1	1	0	1	1	1	1	1	1	1	1	1	1	1	1
acpS	1	1	1	1	1	1	1	1	1	1	1	1	1	1	1	1	1	1	1	1	1	1	1	1	1	1	1	1	1	1	1	1	1	1	1	1	0	1	1	1	0	1	1	1	1	1	1	1	1
acyP	0	0	0	0	0	0	0	0	0	0	0	0	0	0	0	0	0	0	0	0	0	0	0	0	0	0	0	0	0	0	0	0	0	0	0	0	0	0	0	0	0	0	0	0	0	0	0	0	0
acyP_yccX	0	0	0	0	0	0	0	0	0	1	0	0	0	0	0	0	0	0	0	0	0	1	1	1	1	1	1	0	0	0	1	1	1	1	1	1	0	1	1	0	0	0	0	0	0	0	0	0	0
ade	0	0	0	0	0	0	0	0	0	0	0	0	0	0	0	0	0	0	0	0	0	0	0	0	0	0	0	0	0	0	0	0	0	0	0	0	0	0	0	0	0	0	0	0	0	0	0	0	0
ade_1	0	0	0	1	0	0	0	0	0	0	0	0	0	0	0	0	0	0	0	0	0	0	0	0	0	0	0	0	0	0	0	0	0	0	0	0	0	0	0	0	0	0	0	0	0	0	0	0	0
adeP	0	0	0	0	0	0	0	1	0	0	0	0	0	0	0	0	0	0	0	0	1	0	0	0	0	0	0	0	0	0	0	0	0	0	0	0	0	0	0	0	0	0	0	0	0	0	0	0	0
adeQ	0	0	0	0	0	0	0	0	0	0	0	0	0	0	0	0	0	0	0	0	0	0	0	0	0	0	0	0	0	0	0	0	0	0	0	0	0	0	0	0	0	0	0	0	0	0	0	0	0
adk	1	1	1	1	1	1	1	1	1	1	1	1	1	1	1	1	1	1	1	1	1	1	1	1	1	1	1	1	1	1	1	1	1	1	1	1	0	1	1	1	1	1	1	1	1	1	1	1	1
alr1	0	0	0	0	0	0	0	0	0	0	0	0	0	0	0	0	0	0	0	0	0	0	0	0	0	0	0	0	0	0	0	0	0	0	0	0	1	0	0	0	0	0	0	0	0	0	0	0	0
alr1__alr1_1	1	1	1	1	1	1	1	1	1	1	1	0	1	1	1	0	1	1	1	1	1	1	1	1	1	1	1	1	1	1	1	1	1	1	1	1	0	1	1	1	1	1	1	1	1	1	1	1	1
alr1_1	0	0	0	0	0	0	0	1	0	0	0	0	0	0	0	0	0	0	0	0	0	0	0	0	0	0	0	0	0	0	0	0	0	0	0	0	0	0	0	0	0	0	0	0	0	0	0	0	0
apeA	1	1	1	1	1	1	1	1	1	1	1	1	1	1	1	1	1	1	1	1	1	1	1	1	1	1	1	1	1	1	1	1	1	1	1	1	0	1	1	1	1	1	1	1	1	1	1	1	1
apeB	1	1	1	1	1	1	1	1	1	1	1	1	1	1	1	1	1	1	1	1	1	1	1	1	1	1	1	1	1	1	1	1	1	1	1	1	0	1	1	1	1	1	1	1	1	1	1	1	1
apt	1	1	1	1	1	1	1	1	1	1	1	1	1	1	1	1	1	1	1	1	1	1	1	1	1	1	1	1	1	1	1	1	1	1	1	1	0	1	1	1	1	1	1	1	1	1	1	1	1
arcA	1	1	1	1	1	1	1	1	1	1	1	1	1	1	1	1	1	1	1	1	1	1	1	1	1	1	1	1	1	0	1	1	1	1	1	1	0	1	1	1	1	1	1	1	1	1	1	1	1
arcC1	0	0	0	0	0	0	0	0	0	0	0	0	0	0	0	0	0	0	0	0	0	0	0	0	0	0	0	0	0	0	0	0	0	0	0	0	0	0	0	0	0	1	0	0	0	0	0	0	0
arcC1_arcC2	1	1	1	1	1	1	1	1	1	0	1	1	1	1	1	1	1	1	1	1	1	1	1	1	1	1	1	0	1	0	1	1	1	1	1	1	0	1	1	1	1	0	1	0	1	1	1	0	1
argF	1	1	1	1	1	1	1	1	1	1	1	1	1	1	1	1	1	1	1	1	1	1	1	1	1	1	1	1	1	0	1	1	1	1	1	1	0	1	1	1	1	1	1	1	1	1	1	1	1
argS	1	1	1	1	1	1	1	1	1	1	1	1	1	1	1	1	1	1	1	1	1	1	1	1	1	1	1	1	1	1	1	1	1	1	1	1	0	1	1	1	1	1	1	1	1	1	1	1	1
arnC	1	1	0	1	1	1	1	1	1	0	1	1	1	1	0	1	1	1	1	0	1	0	0	0	0	0	0	0	1	1	0	0	0	0	0	0	0	0	0	0	0	1	0	0	0	0	0	0	0
asnS	0	0	0	0	0	0	0	0	0	0	0	0	0	0	0	0	0	0	0	0	0	0	0	0	0	0	0	0	0	0	0	0	0	0	0	0	1	0	0	0	0	0	0	0	0	0	0	0	0
asnS_1	0	0	0	0	0	0	0	1	0	0	0	0	0	0	0	0	0	0	0	0	0	0	0	0	0	0	0	0	0	0	0	0	0	0	0	0	0	0	0	0	0	0	0	0	0	0	0	0	0
asnS_asnS_1	1	1	1	1	1	1	1	1	1	1	1	1	1	1	1	1	1	1	1	1	1	1	1	1	1	1	1	1	1	1	1	1	1	1	1	1	0	1	1	1	1	1	1	1	1	1	1	1	1
aspS	1	1	1	1	1	1	1	1	1	1	1	1	1	1	1	1	1	1	1	1	1	1	1	1	1	1	1	1	1	1	1	1	1	1	1	1	0	1	1	1	1	1	1	1	1	1	1	1	1
atoC	1	1	1	1	1	1	1	1	1	1	1	1	1	1	1	1	1	1	1	1	1	1	1	1	1	1	1	1	1	1	1	1	1	1	1	1	0	1	1	1	1	1	1	1	1	1	1	1	1
atpD	1	1	1	1	1	1	1	1	1	1	1	1	1	1	1	1	1	1	1	1	1	1	1	1	1	1	1	1	1	1	1	1	1	1	1	1	0	1	1	1	1	1	1	1	1	1	1	1	1
atpE	1	1	1	1	1	1	1	1	1	1	1	1	1	1	1	1	1	1	1	1	1	1	1	1	1	1	1	1	1	1	1	1	1	1	1	1	0	1	1	1	1	1	1	1	1	1	1	1	1
bamB	1	1	1	1	1	1	1	1	1	1	0	1	1	1	1	1	1	1	1	1	1	1	1	1	1	1	1	1	1	1	1	1	1	1	1	1	0	1	1	1	1	1	1	1	1	1	1	1	1
bepA	0	0	0	0	0	0	0	0	0	0	0	0	0	0	0	0	0	0	0	0	0	0	0	0	0	0	0	0	0	0	0	0	0	0	0	0	1	0	0	0	0	0	0	0	0	0	0	0	0
bepA_1	0	0	0	0	0	0	0	0	0	1	0	0	0	0	0	0	0	0	0	0	0	0	0	0	0	0	0	0	0	0	0	0	0	0	0	0	0	0	0	0	0	0	0	0	0	0	0	0	0
bepA_1_bepA_2_bepA_3_bepA_4__bepA	1	1	1	1	1	1	1	1	1	1	1	1	1	1	1	1	1	1	1	1	1	1	1	1	1	1	1	1	1	1	1	1	1	1	1	1	0	1	1	1	1	1	1	1	1	1	1	1	1
bepA_1_lapB_1_bepA_bepA_2_lapB_3_lapB_2_bepA_3	1	1	1	1	1	1	1	1	1	1	1	0	1	1	1	1	1	1	1	1	1	1	1	1	1	1	1	1	1	1	1	1	1	1	1	1	0	1	1	1	1	1	1	1	1	1	1	1	1
bepA_2_bepA_1_lapB_1_lapB_3__lapB_2_bepA_lapB	1	1	1	1	1	1	1	1	1	0	0	1	1	1	1	1	1	1	1	1	1	1	1	1	1	1	1	1	1	1	1	1	1	1	1	1	0	1	1	1	1	1	1	1	1	1	1	1	1
bepA_2_bepA_3_cpoB_bepA_1	1	1	1	1	1	1	1	1	1	1	1	1	1	1	1	1	1	1	1	1	1	1	1	1	1	1	1	1	1	1	1	1	1	1	1	1	0	1	1	1	1	1	1	1	1	1	1	1	1
bglK	0	0	0	0	0	0	0	0	0	0	0	0	0	0	0	0	0	0	0	0	0	0	0	0	0	0	0	0	0	0	0	0	0	0	0	0	1	0	0	0	0	0	0	0	0	0	0	0	0
bglK_bglK_1_bglK_2	1	1	0	1	1	1	1	1	1	0	1	1	1	1	0	1	1	1	1	0	1	0	0	0	0	0	0	0	1	1	0	0	0	0	0	0	0	0	0	0	0	1	0	0	0	0	0	0	0
bla	0	0	0	0	0	0	0	0	0	0	0	1	0	0	0	0	0	0	0	0	0	0	0	0	0	0	0	0	0	0	0	0	0	0	0	0	0	0	0	0	0	0	0	0	0	0	0	0	0
btuD_1	0	0	0	0	0	0	0	1	0	0	0	0	0	0	0	0	0	0	0	0	0	0	0	0	0	0	0	0	0	0	0	0	0	0	0	0	0	0	0	0	0	0	0	0	0	0	0	0	0
btuD_2	0	0	0	0	0	0	0	0	0	0	0	0	0	0	0	0	0	0	0	0	0	0	0	0	0	0	0	0	0	0	0	0	0	0	0	0	1	0	0	0	0	0	0	0	0	0	0	0	0
btuD_2_btuD_1__ytrB	1	1	0	1	1	1	0	0	1	0	1	0	1	1	0	1	1	1	1	0	0	0	0	0	0	0	0	0	1	1	0	0	0	0	0	0	0	0	0	0	0	1	0	0	0	0	0	0	0
btuD_3	0	0	0	0	0	0	0	0	0	0	0	0	0	0	0	0	0	0	0	0	0	0	0	0	0	0	0	0	0	0	0	0	0	0	0	0	1	0	0	0	0	0	0	0	0	0	0	0	0
btuD_bcrA_btuD_3_btuD_2_lnrL_btuD_1	1	1	1	1	1	1	1	1	1	1	1	1	1	1	1	1	1	1	1	1	1	1	1	1	1	1	1	1	1	1	1	1	1	1	1	1	0	1	1	1	1	1	1	1	1	1	1	1	1
carD	1	1	1	1	1	1	1	1	1	1	1	1	1	1	1	1	1	1	1	1	1	1	1	1	1	1	1	1	1	1	1	1	1	1	1	1	0	1	1	1	1	1	1	1	1	1	1	1	1
cbpA	1	1	1	1	1	1	1	1	1	0	1	1	1	1	1	1	1	1	1	1	1	1	1	1	1	1	1	1	1	1	1	1	1	1	1	1	0	1	1	1	1	0	1	1	1	1	1	1	1
cca	0	0	0	0	0	0	0	0	0	0	0	0	0	0	0	0	0	0	0	0	0	0	0	0	0	0	0	0	0	0	0	0	0	0	0	0	1	0	0	0	0	0	0	0	0	0	0	0	0
cca_pcnB	1	1	1	1	1	1	1	1	1	1	1	1	1	1	1	0	1	1	1	1	1	1	1	1	1	1	1	1	1	1	1	1	1	1	1	1	0	1	1	1	1	1	1	1	1	1	1	1	1
cdaA_dacA_1_dacA	1	1	1	1	1	1	1	1	1	1	1	1	1	1	1	1	1	1	1	1	1	1	1	1	1	1	1	1	1	1	1	1	1	1	1	1	0	1	1	1	0	1	1	1	1	1	1	1	1
cdd	0	0	0	0	0	0	0	0	0	0	0	0	0	0	0	0	0	0	0	0	0	0	0	0	0	0	0	0	0	0	0	0	0	0	0	0	0	0	0	0	0	0	0	0	0	0	0	0	0
cdd_2	0	0	0	0	0	0	0	0	0	0	0	1	0	0	0	0	0	0	0	0	0	0	0	0	0	0	0	0	0	0	0	0	0	0	0	0	0	0	0	0	0	0	0	0	0	0	0	0	0
chbA	0	0	0	1	0	0	0	0	0	0	0	0	0	0	0	0	0	0	0	0	0	0	0	0	0	0	0	0	0	0	0	0	0	0	0	0	0	0	0	0	0	0	0	0	0	0	0	0	0
cheA	1	1	1	1	1	1	1	1	1	1	1	1	1	1	1	1	1	1	1	1	1	1	1	1	1	1	1	1	1	1	1	1	1	1	1	1	0	1	1	1	1	1	1	1	1	1	1	1	1
cheB_1	0	0	0	0	0	0	0	0	0	0	0	0	0	0	0	0	0	0	0	0	0	0	0	0	0	0	0	0	0	0	0	0	0	0	0	0	1	0	0	0	0	0	0	0	0	0	0	0	0
cheB_1_cheB_2_cheB_3	1	1	1	1	1	1	1	0	1	1	0	1	1	1	1	1	1	1	1	1	1	1	1	1	1	1	1	1	1	1	1	1	1	1	1	1	0	1	1	1	1	1	1	1	1	1	1	1	1
cheB_2	0	0	0	0	0	0	0	0	0	0	0	0	0	0	0	0	0	0	0	0	0	0	0	0	0	0	0	0	0	0	0	0	0	0	0	0	1	0	0	0	0	0	0	0	0	0	0	0	0
cheB_2__cheB_1_cheB_3	1	1	1	1	1	1	1	1	1	1	1	1	1	1	1	1	1	1	1	1	1	1	1	1	1	1	1	1	1	1	1	1	1	1	1	1	0	1	1	1	1	1	1	1	1	1	1	1	1
cheB3	0	0	0	0	0	0	0	0	0	0	0	0	0	0	0	0	0	0	0	0	0	0	0	0	0	0	0	0	0	0	0	0	0	0	0	0	1	0	0	0	0	0	0	0	0	0	0	0	0
cheB3_cheB_3_cheB_1_cheB_4	1	1	1	1	1	1	1	1	1	1	1	1	1	1	1	1	1	1	1	1	1	1	1	1	1	1	1	1	1	1	1	1	1	1	1	1	0	1	1	1	1	1	1	1	1	1	1	1	1
cheD	1	1	1	1	1	1	1	1	1	1	1	1	1	1	1	1	1	1	1	1	1	1	1	1	1	1	1	1	1	1	1	1	1	1	1	1	0	1	1	1	1	1	1	1	1	1	1	1	1
cheD_2	0	0	0	0	0	0	0	0	0	0	0	0	0	0	0	0	0	0	0	0	0	0	0	0	0	0	0	0	0	0	0	0	0	0	0	0	0	0	0	0	0	0	0	0	0	0	0	0	0
cheR1_1	0	0	0	0	0	0	0	0	0	0	0	0	0	0	0	0	0	0	0	0	0	0	0	0	0	0	0	0	0	0	0	0	0	0	0	0	1	0	0	0	0	0	0	0	0	0	0	0	0
cheR1_1_cheR_cheR1_cheR1_2	1	1	1	1	1	1	1	1	1	1	1	1	1	1	1	1	1	1	1	1	1	1	1	1	1	1	1	1	1	1	1	1	1	1	1	1	0	1	1	1	0	1	1	1	1	1	1	1	1
cheR1_2	0	0	0	0	0	0	0	0	0	0	0	0	0	0	0	0	0	0	0	0	0	0	0	0	0	0	0	0	0	0	0	0	0	0	0	0	1	0	0	0	0	0	0	0	0	0	0	0	0
cheR1_cheR1_2_cheR1_1	1	1	1	1	1	1	1	1	1	1	1	1	1	1	1	1	1	1	1	1	1	1	1	1	1	1	1	1	1	1	1	1	1	1	1	1	0	1	1	1	1	1	1	1	1	1	1	1	1
cheW_1	0	0	0	0	0	0	0	0	0	0	0	0	0	0	0	0	0	0	0	0	0	0	0	0	0	0	0	0	0	0	0	0	0	0	0	0	1	0	0	0	0	0	0	0	0	0	0	0	0
cheW_1_cheW_2	1	1	1	1	1	1	1	1	1	1	1	1	1	1	1	1	1	1	1	1	1	1	1	1	1	1	1	1	1	1	1	1	1	1	1	1	0	1	1	1	1	1	1	1	1	1	1	1	1
cheW_2	0	0	0	0	0	0	0	0	0	0	0	0	0	0	0	0	0	0	0	0	0	0	0	0	0	0	0	0	0	0	0	0	0	0	0	0	1	0	0	0	0	0	0	0	0	0	0	0	0
cheW_2_cheW_1	1	1	1	1	1	1	1	1	1	1	1	1	1	1	1	1	1	1	1	1	1	1	1	1	1	1	1	1	1	1	1	1	1	1	1	1	0	1	1	1	1	1	1	1	1	1	1	1	1
cheY_1	0	0	0	0	0	0	0	0	0	0	0	0	0	0	0	0	0	0	0	0	0	0	0	0	0	0	0	0	0	0	0	0	0	0	0	0	1	0	0	0	0	0	0	0	0	0	0	0	0
cheY_1_cheY_3	0	0	0	0	0	0	0	0	0	1	0	0	0	0	0	0	0	0	0	0	0	1	1	0	1	1	1	0	0	1	1	1	1	1	0	1	0	1	1	1	1	1	0	1	1	1	1	1	1
cheY_2	1	1	1	1	1	1	1	1	1	1	1	1	1	1	1	1	1	1	1	1	1	1	1	1	1	1	1	1	1	1	1	1	1	1	1	1	0	1	1	1	1	1	1	1	1	1	1	1	1
cheY_3_cheB_4_cheY_1	1	1	1	1	1	1	1	1	1	1	1	1	1	1	1	1	1	1	1	1	1	1	1	1	1	1	1	1	1	1	1	1	1	1	1	1	0	1	1	1	1	1	1	1	1	1	1	1	1
chrA1	1	1	1	1	1	1	1	1	1	1	1	1	1	1	1	1	1	1	1	1	1	1	1	1	1	1	1	0	1	1	1	1	1	1	1	1	0	1	1	1	1	1	1	1	1	1	1	1	1
clpA	0	0	0	0	0	0	0	0	0	0	0	0	0	0	0	0	0	0	0	0	0	0	0	0	0	0	0	0	0	0	0	0	0	0	0	0	1	0	0	0	0	0	0	0	0	0	0	0	0
clpA__clpA_1	1	1	1	1	1	1	1	0	0	1	0	0	0	1	1	1	1	1	1	1	1	1	1	1	1	1	1	1	1	1	1	1	1	1	1	1	0	1	1	1	1	1	1	1	1	1	1	1	1
clpE_clpC	1	1	1	1	1	1	1	1	1	1	1	1	1	1	1	0	1	1	1	1	1	1	1	1	1	1	1	1	1	1	1	1	1	1	1	1	0	1	1	1	1	1	1	1	1	1	1	1	1
clpP_1	0	0	0	0	0	0	0	0	0	0	0	0	0	0	0	0	0	0	0	0	0	0	0	0	0	0	0	0	0	0	0	0	0	0	0	0	1	0	0	0	0	0	0	0	0	0	0	0	0
clpP_1_clpP_2	1	1	1	1	1	1	1	1	1	1	1	1	1	1	1	1	1	1	1	1	1	1	1	1	1	1	1	1	1	1	1	1	1	1	1	1	0	1	1	1	1	1	1	1	1	1	1	1	1
clpP_2	0	0	0	0	0	0	0	0	0	0	0	0	0	0	0	0	0	0	0	0	0	0	0	0	0	0	0	0	0	0	0	0	0	0	0	0	1	0	0	0	0	0	0	0	0	0	0	0	0
clpP_2_clpP_1	1	1	1	1	1	1	1	1	1	1	1	1	1	1	1	1	1	1	1	1	1	1	1	1	1	1	1	1	1	1	1	1	1	1	1	1	0	1	1	1	1	1	1	1	1	1	1	1	1
clpX	0	0	0	0	0	0	0	0	0	0	0	0	0	0	0	0	0	0	0	0	0	0	0	0	0	0	0	0	0	0	0	0	0	0	0	0	1	0	0	0	0	0	0	0	0	0	0	0	0
clpY	0	0	0	0	0	0	0	0	0	0	0	0	0	0	0	0	0	0	0	0	0	0	0	0	0	0	0	0	0	0	0	0	0	0	0	0	1	0	0	0	0	0	0	0	0	0	0	0	0
clpY_hslU_2	1	1	1	1	1	1	1	1	1	1	1	1	1	1	1	1	1	1	1	1	1	1	1	1	1	1	1	1	1	1	1	1	1	1	1	1	0	1	1	1	1	1	1	1	1	1	1	1	1
cmk_1	0	0	0	0	0	0	0	1	0	0	0	0	0	0	0	0	0	0	0	0	0	0	0	0	0	0	0	0	0	0	0	0	0	0	0	0	0	0	0	0	0	0	0	0	0	0	0	0	0
cmk_1_cmk_2	1	1	1	1	1	1	1	1	1	1	1	1	1	1	1	1	1	1	1	1	1	1	1	1	1	1	1	1	1	1	1	1	1	1	1	1	0	1	1	1	1	1	1	1	1	1	1	1	1
cmk_2	0	0	0	0	0	0	0	0	0	0	0	0	0	0	0	0	0	0	0	0	0	0	0	0	0	0	0	0	0	0	0	0	0	0	0	0	1	0	0	0	0	0	0	0	0	0	0	0	0
cmk_2_cmk_1	0	0	1	0	1	0	0	0	0	1	0	0	0	0	1	0	0	0	0	1	0	1	1	1	1	1	1	1	0	0	1	1	1	1	1	1	0	1	1	1	1	0	1	1	1	1	1	1	1
coaBC	1	1	1	1	1	1	1	1	1	1	1	0	1	1	1	1	1	1	1	1	1	1	1	1	1	1	1	1	1	1	1	1	1	1	1	1	0	1	1	1	1	1	1	1	1	1	1	1	1
coaBC_1	0	0	0	0	0	0	0	0	0	0	0	0	0	0	0	0	0	0	0	0	0	0	0	0	0	0	0	0	0	0	0	0	0	0	0	0	0	0	0	0	0	0	0	0	0	0	0	0	0
coaD	1	1	1	1	1	1	1	1	1	1	1	1	1	1	1	1	1	1	1	1	1	1	1	1	1	1	1	1	1	1	1	1	1	1	1	1	0	1	1	1	1	1	1	1	1	1	1	1	1
coaE	1	1	1	1	1	1	1	1	1	1	1	1	1	1	1	1	1	1	1	1	1	1	1	1	1	1	1	1	1	1	1	1	1	1	1	1	0	1	1	1	1	1	1	1	1	1	1	1	1
coaE_1_coaE	0	0	0	0	0	0	0	0	0	1	0	0	0	0	0	0	0	0	0	0	0	0	0	0	0	0	0	0	0	0	0	0	0	0	0	0	0	0	0	0	0	0	0	0	0	0	0	0	0
coaX	0	0	0	0	0	0	0	0	0	0	0	0	0	0	0	0	0	0	0	0	0	0	0	0	0	0	0	0	0	0	0	0	0	0	0	0	1	0	0	0	0	0	0	0	0	0	0	0	0
coaX_1	0	0	0	0	0	0	0	0	0	1	0	0	0	0	0	0	0	0	0	0	0	0	0	0	0	0	0	0	0	0	0	0	0	0	0	0	0	0	0	0	0	0	0	0	0	0	0	0	0
coaX_1_coaX	1	1	1	1	1	1	1	1	1	1	1	1	1	1	1	1	1	1	1	1	1	1	1	1	1	1	1	1	1	1	1	1	1	1	1	1	0	1	1	1	1	1	1	1	1	1	1	1	1
comM	0	0	0	0	0	0	0	0	0	0	0	0	0	0	0	0	0	0	0	0	0	0	0	0	0	0	0	0	0	0	0	0	0	0	0	0	1	0	0	0	0	0	0	0	0	0	0	0	0
comM_2	1	0	0	0	0	0	0	0	0	0	0	0	0	0	0	0	0	0	0	0	0	0	0	0	0	0	0	0	0	0	0	0	0	0	0	0	0	0	0	0	0	0	0	0	0	0	0	0	0
comM_comM_1_comM_2	1	1	1	1	1	1	1	1	1	1	1	1	1	1	1	1	1	1	1	1	1	1	1	1	1	1	1	1	1	1	1	1	1	1	1	1	0	1	1	1	1	0	1	1	1	1	1	1	1
corC	1	1	1	1	1	1	1	1	1	1	1	1	1	1	1	1	1	1	1	1	1	1	1	1	1	1	1	1	1	1	1	1	1	1	1	1	0	1	1	1	0	1	1	1	1	1	1	1	1
cpoB	0	0	0	0	0	0	0	0	0	0	0	0	0	0	0	0	0	0	0	0	0	0	0	0	0	0	0	0	0	0	0	0	0	0	0	0	0	0	0	0	0	0	0	0	0	0	0	0	0
crr	1	1	1	1	1	1	1	1	1	1	1	1	1	1	1	1	1	1	1	1	1	1	1	1	1	1	1	1	1	1	1	1	1	1	1	1	0	1	1	1	1	1	1	1	1	1	1	1	1
csd	0	0	0	0	0	0	0	0	0	0	0	0	0	0	0	0	0	0	0	0	0	0	0	0	0	0	0	0	0	0	0	0	0	0	0	0	1	0	0	0	0	0	0	0	0	0	0	0	0
csd_sufS	1	1	1	1	1	1	1	1	1	1	1	0	1	1	1	1	1	1	1	1	1	1	1	1	1	1	1	1	1	1	1	1	1	1	1	1	0	1	1	1	1	1	1	1	1	1	1	1	1
csrA	0	0	0	0	0	0	0	0	0	0	0	0	0	0	0	0	0	0	0	0	0	0	0	0	0	0	0	0	0	0	0	0	0	0	0	0	1	0	0	0	0	0	0	0	0	0	0	0	0
csrA_1	0	0	0	0	0	0	0	1	0	0	0	0	0	0	0	0	0	0	0	0	0	0	0	0	0	0	0	0	0	0	0	0	0	0	0	0	0	0	0	0	0	0	0	0	0	0	0	0	0
csrA_csrA_1	1	1	1	1	1	1	1	1	1	1	1	1	1	1	1	1	1	1	1	1	1	1	1	1	1	1	1	1	1	1	1	1	1	1	1	1	0	1	1	1	1	1	1	1	1	1	1	1	1
cutC	1	1	1	1	1	1	1	1	1	1	1	1	1	1	1	1	1	1	1	1	1	1	1	1	1	1	1	1	1	1	1	1	1	1	1	1	0	1	1	1	1	0	1	1	1	1	1	1	1
cysS	1	1	1	1	1	1	1	1	1	1	1	1	1	1	1	1	1	1	1	1	1	1	1	1	1	1	1	1	1	1	1	1	1	1	1	1	0	1	1	1	1	1	1	1	1	1	1	1	1
dacA	0	1	0	0	0	0	0	0	0	0	1	0	0	0	0	0	0	0	0	0	0	0	0	0	0	0	0	0	1	0	0	0	0	0	0	0	0	0	0	0	0	0	0	0	0	0	0	0	0
dacA__dacC_dacF_dacA_2_dacD	1	1	1	1	1	1	1	1	1	1	1	1	0	1	1	1	1	1	1	1	1	1	1	1	1	1	1	1	1	1	1	1	1	1	1	1	0	1	1	1	1	1	1	1	1	1	1	1	1
dacA_3	0	0	0	0	0	0	0	0	0	0	1	0	0	0	0	0	0	0	0	0	0	0	0	0	0	0	0	0	0	0	0	0	0	0	0	0	0	0	0	0	0	0	0	0	0	0	0	0	0
dacF	0	0	0	0	0	0	0	0	0	0	0	0	0	0	0	0	0	0	0	0	0	0	0	0	0	0	0	0	0	0	0	0	0	0	0	0	0	0	0	0	0	0	0	0	0	0	0	0	0
dbpA	0	0	0	0	0	0	0	0	0	0	0	0	0	0	0	0	0	0	0	0	0	0	0	0	0	0	0	0	0	1	0	0	0	0	0	0	0	0	0	0	0	1	0	0	0	0	0	0	0
dbpB	0	0	0	0	0	0	0	0	0	0	0	0	0	0	0	0	0	0	0	0	0	0	0	0	0	0	0	0	0	0	0	0	0	0	0	0	1	0	0	0	0	0	0	0	0	0	0	0	0
dck	1	1	1	1	1	1	0	1	1	1	1	0	1	1	1	1	1	1	1	1	1	1	1	1	1	1	1	1	1	1	1	1	1	1	1	1	0	0	0	0	0	1	1	1	1	1	1	1	1
ddl	0	0	0	0	0	0	0	0	0	0	0	0	0	0	0	0	0	0	0	0	0	0	0	0	0	0	0	0	0	0	0	0	0	0	0	0	1	0	0	0	0	0	0	0	0	0	0	0	0
ddlA_1	0	0	0	0	0	0	0	1	0	0	0	0	0	0	0	0	0	0	0	0	0	0	0	0	0	0	0	0	0	0	0	0	0	0	0	0	0	0	0	0	0	0	0	0	0	0	0	0	0
ddlA_ddl_ddlA_1	1	1	1	1	1	1	1	1	1	1	1	1	1	1	1	1	1	1	1	1	1	1	1	1	1	1	1	1	1	1	1	1	1	1	1	1	0	1	1	1	1	1	1	1	1	1	1	1	1
def_def1_def2	1	1	1	1	1	1	1	1	1	1	1	1	1	1	1	1	1	1	1	1	1	1	1	1	1	1	1	1	1	1	1	1	1	1	1	1	0	1	1	1	0	1	1	1	1	1	1	1	1
def1	0	0	0	0	0	0	0	0	0	0	0	0	0	0	0	0	0	0	0	0	0	0	0	0	0	0	0	0	0	0	0	0	0	0	0	0	1	0	0	0	0	0	0	0	0	0	0	0	0
degP	0	0	0	0	0	0	0	0	0	0	0	0	0	0	0	0	0	0	0	0	0	0	0	0	0	0	0	0	0	0	0	0	0	0	0	0	1	0	0	0	0	0	0	0	0	0	0	0	0
degQ__degP	1	1	1	1	1	1	1	1	0	1	1	1	1	1	1	1	1	1	1	1	1	1	1	1	1	1	1	1	1	1	1	1	1	1	1	1	0	1	1	1	1	1	1	1	1	1	1	1	1
der	1	1	1	1	1	1	1	1	1	1	1	1	1	1	1	1	1	1	1	1	1	1	1	1	1	1	1	1	1	1	1	1	1	1	1	1	0	1	1	1	1	1	1	1	1	1	1	1	1
divIB	0	0	0	0	0	0	0	0	0	0	0	0	0	0	0	1	0	0	0	0	0	0	0	0	0	0	0	0	0	0	0	0	0	0	0	0	0	0	0	0	0	0	0	0	0	0	0	0	0
djlA	1	1	1	1	1	1	1	1	1	1	1	1	1	1	1	1	1	1	1	1	1	1	1	1	1	1	1	1	1	1	1	1	1	1	1	1	0	1	1	1	1	1	1	1	1	1	1	1	1
dksA	0	0	0	0	0	0	0	0	0	0	0	0	0	0	0	0	0	0	0	0	0	0	0	0	0	0	0	0	0	0	0	0	0	0	0	0	1	0	0	0	0	0	0	0	0	0	0	0	0
dksA_1	0	0	0	0	0	0	0	1	0	0	0	0	0	0	0	0	0	0	0	0	0	0	0	0	0	0	0	0	0	0	0	0	0	0	0	0	0	0	0	0	0	0	0	0	0	0	0	0	0
dksA_dksA_1	1	1	1	1	1	1	1	1	1	1	1	1	1	1	1	1	1	1	1	1	1	1	1	1	1	1	1	1	1	1	1	1	1	1	1	1	0	1	1	1	1	1	1	1	1	1	1	1	1
dnaA	0	0	0	0	0	0	0	0	0	0	0	0	0	0	0	0	0	0	0	0	0	0	0	0	0	0	0	0	0	0	0	0	0	0	0	0	1	0	0	0	0	0	0	0	0	0	0	0	0
dnaA_dnaA_1	1	1	1	1	1	1	1	1	1	1	0	1	1	1	1	1	1	1	1	1	1	1	1	1	1	1	1	1	1	1	1	1	1	1	1	1	0	1	1	1	1	1	1	1	1	1	1	1	1
dnaB_1	0	0	0	0	0	0	0	0	0	0	0	0	0	0	0	0	0	0	0	0	0	0	0	0	0	0	0	0	0	0	0	0	0	0	0	0	1	0	0	0	0	0	0	0	0	0	0	0	0
dnaB_2	0	0	0	0	0	0	0	0	0	0	0	0	0	0	0	0	0	0	0	0	0	0	0	0	0	0	0	0	0	0	0	0	0	0	0	0	1	0	0	0	0	0	0	0	0	0	0	0	0
dnaC_1	0	0	0	0	0	0	0	1	0	0	0	0	0	0	0	0	0	0	0	0	0	0	0	0	0	0	0	0	0	0	0	0	0	0	0	0	0	0	0	0	0	0	0	0	0	0	0	0	0
dnaC_dnaC_1_dnaB	1	1	1	1	1	1	1	1	1	1	1	1	1	1	1	1	1	1	1	1	1	1	1	1	1	1	1	1	1	1	1	1	1	1	1	1	0	1	1	1	1	1	1	1	1	1	1	1	1
dnaE	1	1	1	1	1	1	1	1	1	1	1	1	1	1	1	1	1	1	1	1	1	1	1	1	1	1	1	1	1	1	1	1	1	1	1	1	0	1	1	1	1	1	1	1	1	1	1	1	1
dnaG	1	1	1	1	1	1	1	1	0	1	1	0	1	1	1	0	1	1	1	1	1	1	1	1	1	1	1	1	1	1	1	1	1	1	1	1	0	1	1	1	1	1	1	1	1	1	1	1	1
dnaJ	0	0	0	0	0	0	0	0	0	1	0	0	0	0	0	0	0	0	0	0	0	0	0	0	0	0	0	0	0	0	0	0	0	0	0	0	0	0	0	0	0	0	0	0	0	0	0	0	0
dnaK_1	0	0	0	0	0	0	0	0	0	0	0	0	0	0	0	0	0	0	0	0	0	0	0	0	0	0	0	0	0	0	0	0	0	0	0	0	1	0	0	0	0	0	0	0	0	0	0	0	0
dnaK_1_dnaK_2	1	1	1	1	1	1	1	1	1	1	1	1	1	1	1	1	1	1	1	1	1	1	1	1	1	1	1	1	1	1	1	1	1	1	1	1	0	1	1	1	1	0	1	1	1	1	1	1	1
dnaK_2	0	0	0	0	0	0	0	0	0	1	0	0	0	0	0	0	0	0	0	0	0	0	0	0	0	0	0	0	0	0	0	0	0	0	0	0	0	0	0	0	0	0	0	0	0	0	0	0	0
dnaK_2_dnaK_3_dnaK_1_dnaK	1	1	1	1	1	1	1	1	1	1	1	1	1	1	1	1	1	1	1	1	1	1	1	1	1	1	1	1	1	1	1	1	1	1	1	1	0	1	1	1	1	1	1	1	1	1	1	1	1
dnaN	0	0	0	0	0	0	0	0	0	0	0	0	0	0	0	0	0	0	0	0	0	0	0	0	0	0	0	0	0	0	0	0	0	0	0	0	1	0	0	0	0	0	0	0	0	0	0	0	0
dnaN_dnaN_1	1	1	1	1	1	1	1	1	1	1	1	1	1	1	1	1	1	1	1	1	1	1	1	1	1	1	1	1	1	1	1	1	1	1	1	1	0	1	1	1	1	1	1	1	1	1	1	1	1
dpnM_dpnM_1	1	1	1	1	1	1	1	0	1	1	1	1	1	1	1	0	1	1	1	1	0	1	1	1	1	1	1	1	1	0	1	1	1	1	1	1	0	1	1	1	1	0	1	1	1	1	1	1	1
dtd3	0	0	0	0	0	0	0	0	0	0	0	0	0	0	0	0	0	0	0	0	0	0	0	0	0	0	0	0	0	1	0	0	0	0	0	0	0	0	0	0	0	1	0	0	0	0	0	0	0
dtd3_1	0	0	0	0	0	0	0	1	0	0	0	0	0	0	0	0	0	0	0	0	0	0	0	0	0	0	0	0	0	0	0	0	0	0	0	0	0	0	0	0	0	0	0	0	0	0	0	0	0
dtd3_dtd3_1	1	1	1	1	1	1	1	1	1	1	1	1	1	1	1	0	1	1	1	1	1	1	1	1	1	1	1	1	1	0	1	1	1	1	1	1	0	1	1	1	1	0	1	1	1	1	1	1	1
dus_1	0	0	0	0	0	0	0	0	0	0	0	0	0	0	0	0	0	0	0	0	0	0	0	0	0	0	0	0	0	0	0	0	0	0	0	0	1	0	0	0	0	0	0	0	0	0	0	0	0
dus_1_dusA__dus_2	1	1	0	1	1	1	1	1	1	0	1	1	1	1	0	1	1	1	1	0	1	0	0	0	0	0	0	0	1	1	0	0	0	0	0	0	0	0	0	0	0	1	0	0	0	0	0	0	0
dus_2	0	0	0	0	0	0	0	0	0	0	0	0	0	0	0	0	0	0	0	0	0	0	0	0	0	0	0	0	0	0	0	0	0	0	0	0	1	0	0	0	0	0	0	0	0	0	0	0	0
dus_dus_2__dus_1	1	1	1	1	1	1	1	0	1	1	1	1	1	1	1	1	1	1	1	1	0	1	1	1	1	1	1	1	1	1	1	1	1	1	1	1	0	1	1	1	1	1	1	1	1	1	1	1	1
ebfC	1	1	1	1	1	1	1	1	1	1	1	1	1	1	1	1	1	1	1	1	1	1	1	1	1	1	1	1	1	1	1	1	1	1	1	1	0	1	1	1	1	1	1	1	1	1	1	1	1
efp	1	1	1	1	1	1	1	1	1	1	1	1	1	1	1	1	1	1	1	1	1	1	1	1	1	1	1	1	1	1	1	1	1	1	1	1	0	1	1	1	1	1	1	1	1	1	1	1	1
eno	1	1	1	1	1	1	1	1	1	1	1	1	1	1	1	1	1	1	1	1	1	1	1	1	1	1	1	1	1	1	1	1	1	1	1	1	0	1	1	1	1	1	1	1	1	1	1	1	1
era	1	1	1	1	1	1	1	1	0	0	1	1	1	1	1	1	1	1	1	1	1	1	1	1	1	1	1	1	1	1	1	1	1	1	1	1	0	1	1	1	1	1	1	1	1	1	1	1	1
era_2	0	0	0	0	0	0	0	0	0	1	0	0	0	0	0	0	0	0	0	0	0	0	0	0	0	0	0	0	0	0	0	0	0	0	0	0	0	0	0	0	0	0	0	0	0	0	0	0	0
exoA	0	0	0	0	0	0	0	0	0	0	0	0	0	0	0	0	0	0	0	0	0	0	0	0	0	0	0	0	0	0	0	0	0	0	0	0	1	0	0	0	0	0	0	0	0	0	0	0	0
exoA_1	0	0	0	0	0	0	0	0	0	1	0	0	0	0	0	0	0	0	0	0	0	0	0	0	0	0	0	0	0	0	0	0	0	0	0	0	0	0	0	0	0	0	0	0	0	0	0	0	0
exoA_1_exoA	1	1	1	1	1	1	1	1	1	1	1	1	1	1	1	1	1	1	1	1	1	1	1	1	1	1	1	1	1	1	1	1	1	1	1	1	0	1	1	1	1	1	1	1	1	1	1	1	1
fba	1	1	1	1	1	1	1	1	0	1	1	1	1	1	1	1	1	1	1	1	1	1	1	1	1	1	1	1	1	1	1	1	1	1	1	1	0	1	1	1	1	1	1	1	1	1	1	1	1
femX	1	1	1	1	1	1	1	1	1	1	1	1	1	1	1	0	1	1	1	1	1	1	1	1	1	1	1	1	1	1	1	1	1	1	1	1	0	1	1	1	1	1	1	1	1	1	1	1	1
ffh	1	1	1	1	1	1	1	1	1	1	1	1	1	1	1	1	1	1	1	1	1	1	1	1	1	1	1	1	1	1	1	1	1	1	1	1	0	1	1	1	1	1	1	1	1	1	1	1	1
fla	0	0	0	0	0	0	0	0	0	0	0	0	0	0	0	0	0	0	0	0	0	0	0	0	0	0	0	0	0	0	0	0	0	0	0	0	1	0	0	0	0	0	0	0	0	0	0	0	0
fla_1	0	0	0	0	0	0	0	1	0	0	0	0	0	0	0	0	0	0	0	0	0	0	0	0	0	0	0	0	0	0	0	0	0	0	0	0	0	0	0	0	0	0	0	0	0	0	0	0	0
fla_fla_1	1	1	1	1	1	1	1	1	1	1	1	1	1	1	1	1	1	1	1	1	1	1	1	1	1	1	1	1	1	1	1	1	1	1	1	1	0	1	1	1	1	1	1	1	1	1	1	1	1
flaA	1	1	1	1	1	1	1	1	1	1	1	1	1	1	1	1	1	1	1	1	1	1	1	1	1	1	1	1	1	1	1	1	1	1	1	1	0	1	1	1	1	1	1	1	1	1	1	1	1
flgB	1	1	1	1	1	1	1	1	1	1	1	1	1	1	1	1	1	1	1	1	1	1	1	1	1	1	1	1	1	1	1	1	1	1	1	1	0	1	1	1	1	1	1	1	1	1	1	1	1
flgC	1	1	1	1	1	1	1	1	1	1	1	1	1	1	1	1	1	1	1	1	1	1	1	1	1	1	1	1	1	1	1	1	1	1	1	1	0	1	1	1	1	1	1	1	1	1	1	1	1
flgE	1	1	1	1	1	1	1	1	1	1	1	1	1	1	1	1	1	1	1	1	1	1	1	1	1	1	1	1	1	1	1	1	1	1	1	1	0	1	1	1	1	1	1	1	1	1	1	1	1
flgG_1	0	0	0	0	0	0	0	0	0	0	0	0	0	0	0	0	0	0	0	0	0	0	0	0	0	0	0	0	0	0	0	0	0	0	0	0	1	0	0	0	0	0	0	0	0	0	0	0	0
flgG_1_flgG_2	1	1	1	1	1	1	1	1	1	1	1	1	1	1	1	1	1	1	1	1	1	1	1	1	1	1	1	1	1	1	1	1	1	1	1	1	0	1	1	1	1	1	1	1	1	1	1	1	1
flgG_2	0	0	0	0	0	0	0	0	0	0	0	0	0	0	0	0	0	0	0	0	0	0	0	0	0	0	0	0	0	0	0	0	0	0	0	0	1	0	0	0	0	0	0	0	0	0	0	0	0
flgG_2_flgG_1	1	1	1	1	1	1	1	1	1	1	1	1	1	1	1	1	1	1	1	1	1	1	1	1	1	1	1	1	1	1	1	1	1	1	1	1	0	1	1	1	1	1	1	1	1	1	1	1	1
flgI	1	1	1	1	1	1	0	1	1	1	1	0	1	1	1	1	1	1	1	1	1	1	1	1	1	1	1	1	1	0	1	1	1	1	1	1	0	1	1	1	1	0	1	1	1	1	1	1	1
flgK	0	0	0	0	0	0	0	0	0	0	0	0	0	0	0	0	0	0	0	0	0	0	0	0	0	0	0	0	0	0	0	0	0	0	0	0	1	0	0	0	0	0	0	0	0	0	0	0	0
flgK_1	0	0	0	0	0	0	0	1	0	0	0	0	0	0	0	0	0	0	0	0	0	0	0	0	0	0	0	0	0	0	0	0	0	0	0	0	0	0	0	0	0	0	0	0	0	0	0	0	0
flgK_flgK_1	1	1	1	1	1	1	1	1	0	1	1	1	1	1	1	1	1	1	1	1	1	1	1	1	1	1	1	1	1	1	1	1	1	1	1	1	0	1	1	1	1	1	1	1	1	1	1	1	1
flhA	1	1	1	1	1	1	1	1	1	1	1	1	1	1	1	1	1	1	1	1	1	1	1	1	1	1	1	1	1	1	1	1	1	1	1	1	0	1	1	1	1	1	1	1	1	1	1	1	1
flhB	0	0	0	0	0	0	0	0	0	0	0	0	0	0	0	0	0	0	0	0	0	0	0	0	0	0	0	0	0	0	0	0	0	0	0	0	1	0	0	0	0	0	0	0	0	0	0	0	0
flhB_yscU	1	1	1	1	1	1	1	1	1	1	1	1	0	1	1	1	1	1	1	1	1	1	1	1	1	1	1	1	1	1	1	1	1	1	1	1	0	1	1	1	1	1	1	1	1	1	1	1	1
flhF	0	0	0	0	0	0	0	0	0	0	0	0	0	0	0	0	0	0	0	0	0	0	0	0	0	0	0	0	0	0	0	0	0	0	0	0	1	0	0	0	0	0	0	0	0	0	0	0	0
flhF__ftsY_2	1	1	1	1	1	1	1	1	1	1	1	1	1	1	1	1	1	1	1	1	1	1	1	1	1	1	1	1	1	1	1	1	1	1	1	1	0	1	1	1	1	1	1	1	1	1	1	1	1
fliE	0	0	0	0	0	0	0	0	0	0	0	0	0	0	0	0	0	0	0	0	0	0	0	0	0	0	0	0	0	1	0	0	0	0	0	0	0	0	0	0	0	1	0	0	0	0	0	0	0
fliF	1	1	1	1	1	1	1	1	1	1	1	1	1	1	1	1	1	1	1	1	1	1	1	1	1	1	1	1	1	1	1	1	1	1	1	1	0	1	1	1	1	1	1	1	1	1	1	1	1
fliG_1	0	0	0	0	0	0	0	0	0	0	0	0	0	0	0	0	0	0	0	0	0	0	0	0	0	0	0	0	0	0	0	0	0	0	0	0	1	0	0	0	0	0	0	0	0	0	0	0	0
fliG_1_fliG_2	1	1	1	1	1	1	1	1	1	1	1	1	1	1	1	1	1	1	1	1	1	1	1	1	1	1	1	1	1	1	1	1	1	1	1	1	0	1	1	1	1	1	1	1	1	1	1	1	1
fliG_2	0	0	0	0	0	0	0	0	0	0	0	0	0	0	0	0	0	0	0	0	0	0	0	0	0	0	0	0	0	0	0	0	0	0	0	0	1	0	0	0	0	0	0	0	0	0	0	0	0
fliG_2_fliG	1	1	1	1	1	1	1	1	1	1	1	1	1	1	1	1	1	1	1	1	1	1	1	1	1	1	1	1	1	1	1	1	1	1	1	1	0	1	1	1	1	1	1	1	1	1	1	1	1
fliI	0	0	0	0	0	0	0	0	0	0	0	0	0	0	0	0	0	0	0	0	0	0	0	0	0	0	0	0	0	0	0	0	0	0	0	0	1	0	0	0	0	0	0	0	0	0	0	0	0
fliI_yscN	1	1	1	1	1	1	1	1	1	1	1	1	1	1	1	1	1	1	1	1	1	1	1	1	1	1	1	1	1	1	1	1	1	1	1	1	0	1	1	1	1	1	1	1	1	1	1	1	1
fliM	1	1	1	1	1	1	1	1	1	1	1	1	1	1	1	1	1	1	1	1	1	1	1	1	1	1	1	1	1	1	1	1	1	1	1	1	0	1	1	1	1	1	1	1	1	1	1	1	1
fliP	1	1	1	1	1	1	1	1	1	1	1	1	1	1	1	1	1	1	1	1	1	1	1	1	1	1	1	1	1	1	1	1	1	1	1	1	0	1	1	1	1	1	1	1	1	1	1	1	1
fliS__fliS_1	1	1	0	1	1	1	1	1	1	1	1	1	1	1	0	1	1	1	1	0	1	1	1	0	1	1	1	0	1	0	1	1	1	1	0	1	0	1	1	1	1	0	0	1	1	1	1	1	1
fliS_fliS_1	0	0	1	0	0	0	0	0	0	1	0	0	0	0	1	0	0	0	0	1	0	0	0	1	0	0	0	1	0	1	0	0	0	0	1	0	0	0	0	0	0	1	1	0	0	0	0	0	0
fliW	0	0	0	0	0	0	0	0	0	0	0	0	0	0	0	0	0	0	0	0	0	0	0	0	0	0	0	0	0	0	0	0	0	0	0	0	1	0	0	0	0	0	0	0	0	0	0	0	0
fliW_1	0	0	0	0	0	0	0	1	0	0	0	0	0	0	0	0	0	0	0	0	0	0	0	0	0	0	0	0	0	0	0	0	0	0	0	0	0	0	0	0	0	0	0	0	0	0	0	0	0
fliW_fliW_1	1	1	1	1	1	1	1	1	1	1	1	1	1	1	1	1	1	1	1	1	1	1	1	1	1	1	1	1	1	1	1	1	1	1	1	1	0	1	1	1	1	1	1	1	1	1	1	1	1
fmt	1	1	1	1	1	1	1	1	1	1	1	1	1	1	1	1	1	1	1	1	1	1	1	1	1	1	1	1	1	1	1	1	1	1	1	1	0	1	1	1	0	1	1	1	1	1	1	1	1
fni	1	1	1	1	1	1	1	1	1	1	1	1	1	1	1	1	1	1	1	1	1	1	1	1	1	1	1	1	1	1	1	1	1	1	1	1	0	1	1	1	1	1	1	1	1	1	1	1	1
folD	1	1	1	1	1	1	1	1	1	1	1	1	1	1	1	1	1	1	1	1	1	1	1	1	1	1	1	1	1	1	1	1	1	1	1	1	0	1	1	1	0	1	1	1	1	1	1	1	1
frr	0	0	0	0	0	0	0	0	0	0	0	0	0	0	0	0	0	0	0	0	0	0	0	0	0	0	0	0	0	0	0	0	0	0	0	0	1	0	0	0	0	0	0	0	0	0	0	0	0
frr_1	0	0	0	0	0	0	0	1	0	0	0	0	0	0	0	0	0	0	0	0	0	0	0	0	0	0	0	0	0	0	0	0	0	0	0	0	0	0	0	0	0	0	0	0	0	0	0	0	0
frr_frr_1	1	1	1	1	1	1	1	1	1	1	1	1	1	1	1	1	1	1	1	1	1	1	1	1	1	1	1	1	1	1	1	1	1	1	1	1	0	1	1	1	1	1	1	1	1	1	1	1	1
fruA	0	0	0	0	0	0	0	0	0	0	0	0	0	0	0	0	0	0	0	0	0	0	0	0	0	0	0	0	0	0	0	0	0	0	0	0	1	0	0	0	0	0	0	0	0	0	0	0	0
fruA_fruA_2_fruA_1	1	1	1	1	1	1	1	1	1	1	1	0	1	1	1	1	1	1	1	1	1	1	1	1	1	1	1	1	1	1	1	1	1	1	1	1	0	1	1	1	1	0	1	1	1	1	1	1	1
ftsA	1	1	1	1	1	1	1	1	1	1	1	1	1	1	1	1	1	1	1	1	1	1	1	1	1	1	1	1	1	1	1	1	1	1	1	1	0	1	1	1	1	1	1	1	1	1	1	1	1
ftsH	1	1	1	1	1	1	1	1	1	1	1	1	1	1	1	1	1	1	1	1	1	1	1	1	1	1	1	1	1	1	1	1	1	1	1	1	0	1	1	1	1	1	1	1	1	1	1	1	1
ftsL	1	1	1	1	1	1	1	1	1	1	1	1	1	1	1	1	1	1	1	1	1	1	1	1	1	1	1	1	1	1	1	1	1	1	1	1	0	1	1	1	1	1	1	1	1	1	1	1	1
ftsQ_divIB	1	1	1	1	1	1	1	1	1	1	1	1	1	1	1	1	1	1	1	1	1	1	1	1	1	1	1	1	1	1	1	1	1	1	1	1	0	1	1	1	1	1	1	1	1	1	1	1	1
ftsW	1	1	1	1	1	1	1	0	1	0	1	0	1	1	1	1	1	1	1	1	1	1	1	1	1	1	1	1	1	1	1	1	1	1	1	1	0	1	1	1	1	1	1	1	1	1	1	1	1
ftsY	0	0	0	0	0	0	0	0	0	0	0	0	0	0	0	0	0	0	0	0	0	0	0	0	0	0	0	0	0	0	0	0	0	0	0	0	1	0	0	0	0	0	0	0	0	0	0	0	0
ftsY_ftsY_1	1	1	1	1	1	1	1	1	1	1	1	1	1	1	1	1	1	1	1	1	1	1	1	1	1	1	1	1	1	1	1	1	1	1	1	1	0	1	1	1	1	1	1	1	1	1	1	1	1
ftsZ	1	1	1	1	1	1	1	1	1	1	1	1	1	1	1	1	1	1	1	1	1	1	1	1	1	1	1	1	1	1	1	1	1	1	1	1	0	1	1	1	1	1	1	1	1	1	1	1	1
fucK	0	0	0	0	0	0	0	0	0	0	0	0	0	0	0	0	0	0	0	0	0	0	0	0	0	0	0	0	0	0	0	0	0	0	0	0	1	0	0	0	0	0	0	0	0	0	0	0	0
fucK_1_fucK_xylB	1	1	1	1	1	1	1	1	1	1	1	1	1	1	1	0	1	1	1	1	1	1	1	1	1	1	1	1	1	0	1	1	1	1	1	1	0	1	1	1	1	0	1	1	1	1	1	1	1
fucK_xylB_fucK_1	0	0	0	0	0	0	0	0	0	1	0	0	0	0	0	0	0	0	0	0	0	0	0	0	0	0	0	0	0	1	0	0	0	0	0	0	0	0	0	0	0	1	0	0	0	0	0	0	0
fusA_1	0	0	0	0	0	0	0	0	0	1	0	0	0	0	0	0	0	0	0	0	0	0	0	0	0	0	0	0	0	0	0	0	0	0	0	0	0	0	0	0	0	0	0	0	0	0	0	0	0
fusA_2	0	0	0	0	0	0	0	0	0	0	0	0	0	0	0	0	0	0	0	0	0	0	0	0	0	0	0	0	0	0	0	0	0	0	0	0	1	0	0	0	0	0	0	0	0	0	0	0	0
fusA_2_fusA_1_fusA_3_fusA	1	1	1	1	1	1	1	1	0	1	1	1	1	1	1	1	1	1	1	1	1	1	1	1	1	1	1	1	1	1	1	1	1	1	1	1	0	1	1	1	1	1	1	1	1	1	1	1	1
galK	1	1	1	1	1	1	1	1	1	1	1	1	1	1	1	1	1	1	1	1	1	1	1	1	1	1	1	1	1	1	1	1	1	1	1	1	0	1	1	1	1	1	1	1	1	1	1	1	1
gap	1	1	1	1	1	1	1	1	1	1	1	1	1	1	1	1	1	1	1	1	1	1	1	1	1	1	1	1	1	1	1	1	1	1	1	1	0	1	1	1	0	1	1	1	1	1	1	1	1
gatA	1	1	1	1	1	1	1	1	1	1	1	1	1	1	1	1	1	1	1	1	1	1	1	1	1	1	1	1	1	1	1	1	1	1	1	1	0	1	1	1	1	1	1	1	1	1	1	1	1
gatB	1	1	1	1	1	1	1	1	1	1	1	1	1	1	1	1	1	1	1	1	1	1	1	1	1	1	1	1	1	1	1	1	1	1	1	1	0	1	1	1	1	1	1	1	1	1	1	1	1
GATC	1	1	1	1	1	1	1	1	1	1	1	1	1	1	1	1	1	1	1	1	1	1	1	1	1	1	1	1	1	1	1	1	1	1	1	1	0	1	1	1	1	1	1	1	1	1	1	1	1
glcA	0	0	0	0	0	0	0	0	0	0	0	0	0	0	0	0	0	0	0	0	0	0	0	0	0	0	0	0	0	0	0	0	0	0	0	0	1	0	0	0	0	0	0	0	0	0	0	0	0
glcA_1	0	0	0	0	0	0	0	0	0	0	0	0	0	0	0	0	0	0	0	0	0	0	0	0	0	0	0	0	0	0	0	0	0	0	0	0	0	0	0	0	0	0	0	0	0	0	0	0	0
glcA_lutP	1	1	1	1	1	1	1	1	1	1	1	1	1	1	1	1	1	1	1	1	1	1	1	1	1	1	1	1	1	1	1	1	1	1	1	1	0	1	1	1	1	1	1	1	1	1	1	1	1
glcB_ptsG_4	0	0	0	0	0	0	0	0	0	0	0	0	1	1	0	0	0	1	1	0	0	0	0	0	0	0	0	0	0	0	0	0	0	0	0	0	0	0	0	0	0	0	0	0	0	0	0	0	0
glgP	0	0	0	0	0	0	0	0	0	0	0	0	0	0	0	0	0	0	0	0	0	0	0	0	0	0	0	0	0	1	0	0	0	0	0	0	0	0	0	0	0	0	0	0	0	0	0	0	0
glmM	0	0	0	0	0	0	1	0	0	0	0	1	0	0	0	0	0	0	0	0	0	0	0	0	0	0	0	0	0	0	0	0	0	0	0	0	0	0	0	0	0	0	0	0	0	0	0	0	0
glmM__glmM_3_glmM_1	1	0	0	1	1	0	0	1	1	0	0	0	0	1	0	1	1	1	1	0	1	0	0	0	0	0	0	0	0	0	0	0	0	0	0	0	0	0	0	0	0	0	0	0	0	0	0	0	0
glmM_1	0	0	0	0	0	0	0	0	0	0	0	0	0	0	0	0	0	0	0	0	0	0	0	0	0	0	0	0	0	0	0	0	0	0	0	0	0	0	0	0	0	0	0	0	0	0	0	0	0
glmM_2	0	0	0	0	0	0	0	1	0	0	0	0	0	0	0	0	0	0	0	0	1	0	0	0	0	0	0	0	0	0	0	0	0	0	0	0	0	0	0	0	0	0	0	0	0	0	0	0	0
glmM_3	0	0	0	0	0	0	0	0	0	0	0	0	0	0	0	0	0	0	0	0	0	0	0	0	0	0	0	0	0	0	0	0	0	0	0	0	0	0	0	0	0	0	0	0	0	0	0	0	0
glmM_glmM_1_glmM_3	1	1	1	0	0	1	0	0	0	1	0	0	1	0	1	0	1	1	1	1	0	1	1	1	1	1	1	1	1	1	1	1	1	1	1	1	0	1	1	1	0	1	1	1	1	1	1	1	1
glpD	0	0	0	0	0	0	0	0	0	0	0	0	0	0	0	0	0	0	0	0	0	0	0	0	0	0	0	0	0	0	0	0	0	0	0	0	1	0	0	0	0	0	0	0	0	0	0	0	0
glpD_glpD2	1	1	1	1	1	1	1	0	1	1	1	1	1	1	1	1	1	1	1	1	0	1	1	1	1	1	1	1	1	1	1	1	1	1	1	1	0	1	1	1	1	1	1	1	1	1	1	1	1
glpF	0	0	0	0	0	0	0	0	0	0	0	0	0	0	0	0	0	0	0	0	0	0	0	0	0	0	0	0	0	0	0	0	0	0	0	0	1	0	0	0	0	0	0	0	0	0	0	0	0
glpK	0	0	0	1	0	0	0	0	0	0	0	0	0	0	0	0	0	0	0	0	0	0	0	0	0	0	0	0	0	0	0	0	0	0	0	0	0	0	0	0	0	0	0	0	0	0	0	0	0
glpK_glpK_2	1	1	1	0	1	1	1	0	1	1	0	1	1	1	1	1	1	1	1	1	0	1	1	1	1	1	1	1	1	1	1	1	1	1	1	1	0	1	1	1	1	0	1	1	1	1	1	1	1
glpQ	1	1	1	1	1	1	1	1	1	1	1	1	1	1	1	1	1	1	1	1	1	1	1	1	1	1	1	1	1	1	1	1	1	1	1	1	0	1	1	1	1	1	1	1	1	1	1	1	1
glpT	0	0	0	1	1	0	0	0	0	0	0	0	0	0	0	1	0	0	0	0	0	0	0	0	0	0	0	0	0	0	0	0	0	0	0	0	0	0	0	0	0	0	0	0	0	0	0	0	0
glpT_2	0	0	0	0	0	0	0	0	0	0	0	0	0	0	0	0	0	0	0	0	0	0	0	0	0	0	0	0	0	0	0	0	0	0	0	0	0	0	0	0	0	0	0	0	0	0	0	0	0
glpT_glpT_1	1	1	1	0	0	1	1	0	1	1	1	1	1	1	1	0	1	1	1	1	0	1	1	1	1	1	1	1	1	1	1	1	1	1	1	1	0	1	1	1	1	1	1	1	1	1	1	1	1
gltX	1	1	1	1	1	1	1	1	0	1	1	1	1	1	1	1	1	1	1	1	1	1	1	1	1	1	1	1	1	1	1	1	1	1	1	1	0	1	1	1	1	1	1	1	1	1	1	1	1
glyA	1	1	1	1	1	1	1	1	1	1	1	1	1	1	1	1	1	1	1	1	1	1	1	1	1	1	1	1	1	1	1	1	1	1	1	1	0	1	1	1	1	1	1	1	1	1	1	1	1
glyQS	1	1	1	1	1	1	1	1	1	1	1	1	1	1	1	1	1	1	1	1	1	1	1	1	1	1	1	1	1	1	1	1	1	1	1	1	0	1	1	1	1	1	1	1	1	1	1	1	1
gmuA	0	0	0	0	0	0	0	0	0	0	0	0	0	0	0	0	0	0	0	0	0	0	0	0	0	0	0	0	0	0	0	0	0	0	0	0	1	0	0	0	0	0	0	0	0	0	0	0	0
gndA	0	0	0	0	0	0	0	0	0	0	0	0	0	0	0	0	0	0	0	0	0	0	0	0	0	0	0	0	0	0	0	0	0	0	0	0	1	0	0	0	0	0	0	0	0	0	0	0	0
gndA_gnd	1	1	1	1	1	1	1	1	1	1	1	1	1	1	1	1	1	1	1	1	1	1	1	1	1	1	1	1	1	1	1	1	1	1	1	1	0	1	1	1	1	1	1	1	1	1	1	1	1
gpmA	1	1	1	1	1	1	1	1	1	1	1	1	1	1	1	1	1	1	1	1	1	1	1	1	1	1	1	1	1	1	1	1	1	1	1	1	0	1	1	1	1	1	1	1	1	1	1	1	1
gpsA	1	1	1	1	1	1	1	1	1	1	1	1	1	1	1	1	1	1	1	1	1	1	1	1	1	1	1	1	1	1	1	1	1	1	1	1	0	1	1	1	1	1	1	1	1	1	1	1	1
gpx1	0	0	0	0	0	0	0	0	0	0	0	0	0	0	0	0	0	0	0	0	0	0	0	0	0	0	0	0	0	1	0	0	0	0	0	0	0	0	0	0	0	0	0	0	0	0	0	0	0
gpx1_1	0	0	0	0	0	0	0	0	0	1	0	0	0	0	0	0	0	0	0	0	0	0	0	0	0	0	0	0	0	0	0	0	0	0	0	0	0	0	0	0	0	0	0	0	0	0	0	0	0
gpx1_1_gpx1	1	0	1	0	0	0	0	0	1	1	0	0	1	1	1	0	1	1	1	1	0	1	1	1	1	1	1	1	0	0	1	1	1	1	1	1	0	1	1	1	1	0	1	1	1	1	1	1	1
greA	0	0	0	0	0	0	0	0	0	0	0	0	0	0	0	0	0	0	0	0	0	0	0	0	0	0	0	0	0	0	0	0	0	0	0	0	1	0	0	0	0	0	0	0	0	0	0	0	0
greA_1	0	0	0	0	0	0	0	1	0	0	0	0	0	0	0	0	0	0	0	0	0	0	0	0	0	0	0	0	0	0	0	0	0	0	0	0	0	0	0	0	0	0	0	0	0	0	0	0	0
greA_greA_1	1	1	1	1	1	1	1	1	1	1	1	1	1	1	1	1	1	1	1	1	1	1	1	1	1	1	1	1	1	1	1	1	1	1	1	1	0	1	1	1	1	1	1	1	1	1	1	1	1
groL	0	0	0	0	0	0	0	0	0	0	0	0	0	0	0	0	0	0	0	0	0	0	0	0	0	0	0	0	0	0	0	0	0	0	0	0	1	0	0	0	0	0	0	0	0	0	0	0	0
groL_groL_1	1	1	1	1	1	1	1	1	1	0	1	1	1	1	1	1	1	1	1	1	1	1	1	1	1	1	1	1	1	1	1	1	1	1	1	1	0	1	1	1	1	1	1	1	1	1	1	1	1
groS	1	1	1	1	1	1	1	1	1	1	1	1	1	1	1	1	1	1	1	1	1	1	1	1	1	1	1	1	1	1	1	1	1	1	1	1	0	1	1	1	1	1	1	1	1	1	1	1	1
group_0	1	1	1	1	1	1	1	1	1	1	1	1	1	1	1	1	1	1	1	1	1	1	1	1	1	1	1	1	1	1	1	1	1	1	1	1	0	1	1	1	1	1	1	1	1	1	1	1	1
group_1	0	0	0	0	0	0	0	0	0	0	0	0	0	0	0	0	0	0	0	0	0	0	0	0	0	0	0	0	0	0	0	0	0	0	0	0	0	0	0	0	0	0	0	0	0	0	0	0	0
group_10	0	0	0	0	0	0	0	0	0	0	0	0	0	0	0	0	0	0	0	0	0	0	0	0	0	0	0	0	0	0	0	0	0	0	0	0	0	0	0	0	0	0	0	0	0	0	0	0	0
group_100	0	0	0	0	0	0	0	0	0	0	0	0	0	0	0	0	0	0	0	0	0	0	0	0	0	0	0	0	0	1	0	0	0	0	0	0	0	0	0	0	0	1	0	0	0	0	0	0	0
group_1000	0	0	0	1	0	0	0	0	0	0	0	0	0	0	0	0	0	0	0	0	0	0	0	0	0	0	0	0	0	0	0	0	0	0	0	0	0	0	0	0	0	0	0	0	0	0	0	0	0
group_10000	0	0	0	0	0	0	0	0	0	0	0	0	0	0	0	0	0	0	0	0	0	0	0	0	0	0	0	0	0	0	0	0	0	0	0	0	1	0	0	0	0	0	0	0	0	0	0	0	0
group_10001	0	0	0	0	0	0	0	0	0	0	0	0	0	0	0	0	0	0	0	0	0	0	0	0	0	0	0	0	0	0	0	0	0	0	0	0	1	0	0	0	0	0	0	0	0	0	0	0	0
group_10002	0	0	0	0	0	0	0	0	0	0	0	0	0	0	0	0	0	0	0	0	0	0	0	0	0	0	0	0	0	0	0	0	0	0	0	0	1	0	0	0	0	0	0	0	0	0	0	0	0
group_10003	0	0	0	0	0	0	0	0	0	0	0	0	0	0	0	0	0	0	0	0	0	0	0	0	0	0	0	0	0	0	0	0	0	0	0	0	1	0	0	0	0	0	0	0	0	0	0	0	0
group_10004	0	0	0	0	0	0	0	0	0	0	0	0	0	0	0	0	0	0	0	0	0	0	0	0	0	0	0	0	0	0	0	0	0	0	0	0	1	0	0	0	0	0	0	0	0	0	0	0	0
group_10005	0	0	0	0	0	0	0	0	0	0	0	0	0	0	0	0	0	0	0	0	0	0	0	0	0	0	0	0	0	0	0	0	0	0	0	0	1	0	0	0	0	0	0	0	0	0	0	0	0
group_10006	0	0	0	0	0	0	0	0	0	0	0	0	0	0	0	0	0	0	0	0	0	0	0	0	0	0	0	0	0	0	0	0	0	0	0	0	1	0	0	0	0	0	0	0	0	0	0	0	0
group_10007	0	0	0	0	0	0	0	0	0	0	0	0	0	0	0	0	0	0	0	0	0	0	0	0	0	0	0	0	0	0	0	0	0	0	0	0	1	0	0	0	0	0	0	0	0	0	0	0	0
group_10008	0	0	0	0	0	0	0	0	0	0	0	0	0	0	0	0	0	0	0	0	0	0	0	0	0	0	0	0	0	0	0	0	0	0	0	0	1	0	0	0	0	0	0	0	0	0	0	0	0
group_10009	0	0	0	0	0	0	0	0	0	0	0	0	0	0	0	0	0	0	0	0	0	0	0	0	0	0	0	0	0	0	0	0	0	0	0	0	1	0	0	0	0	0	0	0	0	0	0	0	0
group_1001	1	1	1	1	1	1	1	1	1	1	1	1	1	1	1	1	1	1	1	1	1	1	1	1	1	1	1	1	1	1	1	1	1	1	1	1	0	1	1	1	1	1	1	1	1	1	1	1	1
group_10010	0	0	0	0	0	0	0	0	0	0	0	0	0	0	0	0	0	0	0	0	0	0	0	0	0	0	0	0	0	0	0	0	0	0	0	0	1	0	0	0	0	0	0	0	0	0	0	0	0
group_10011	0	0	0	0	0	0	0	0	0	0	0	0	0	0	0	0	0	0	0	0	0	0	0	0	0	0	0	0	0	0	0	0	0	0	0	0	1	0	0	0	0	0	0	0	0	0	0	0	0
group_10012	0	0	0	0	0	0	0	0	0	0	0	0	0	0	0	0	0	0	0	0	0	0	0	0	0	0	0	0	0	0	0	0	0	0	0	0	1	0	0	0	0	0	0	0	0	0	0	0	0
group_10013	0	0	0	0	0	0	0	0	0	0	0	0	0	0	0	0	0	0	0	0	0	0	0	0	0	0	0	0	0	0	0	0	0	0	0	0	1	0	0	0	0	0	0	0	0	0	0	0	0
group_10014	0	0	0	0	0	0	0	0	0	0	0	0	0	0	0	0	0	0	0	0	0	0	0	0	0	0	0	0	0	0	0	0	0	0	0	0	1	0	0	0	0	0	0	0	0	0	0	0	0
group_10015	0	0	0	0	0	0	0	0	0	0	0	0	0	0	0	0	0	0	0	0	0	0	0	0	0	0	0	0	0	0	0	0	0	0	0	0	1	0	0	0	0	0	0	0	0	0	0	0	0
group_10016	0	0	0	0	0	0	0	0	0	0	0	0	0	0	0	0	0	0	0	0	0	0	0	0	0	0	0	0	0	0	0	0	0	0	0	0	1	0	0	0	0	0	0	0	0	0	0	0	0
group_10017	0	0	0	0	0	0	0	0	0	0	0	0	0	0	0	0	0	0	0	0	0	0	0	0	0	0	0	0	0	0	0	0	0	0	0	0	1	0	0	0	0	0	0	0	0	0	0	0	0
group_10018	0	0	0	0	0	0	0	0	0	0	0	0	0	0	0	0	0	0	0	0	0	0	0	0	0	0	0	0	0	0	0	0	0	0	0	0	1	0	0	0	0	0	0	0	0	0	0	0	0
group_10019	0	0	0	0	0	0	0	0	0	0	0	0	0	0	0	0	0	0	0	0	0	0	0	0	0	0	0	0	0	0	0	0	0	0	0	0	1	0	0	0	0	0	0	0	0	0	0	0	0
group_1002	0	0	1	0	0	0	0	0	0	0	0	0	0	0	1	0	0	0	0	1	0	0	0	0	0	0	0	1	0	0	0	0	0	0	0	0	0	0	0	0	0	0	1	0	0	0	0	0	0
group_10020	0	0	0	0	0	0	0	0	0	0	0	0	0	0	0	0	0	0	0	0	0	0	0	0	0	0	0	0	0	0	0	0	0	0	0	0	1	0	0	0	0	0	0	0	0	0	0	0	0
group_10021	0	0	0	0	0	0	0	0	0	0	0	0	0	0	0	0	0	0	0	0	0	0	0	0	0	0	0	0	0	0	0	0	0	0	0	0	1	0	0	0	0	0	0	0	0	0	0	0	0
group_10022	0	0	0	0	0	0	0	0	0	0	0	0	0	0	0	0	0	0	0	0	0	0	0	0	0	0	0	0	0	0	0	0	0	0	0	0	1	0	0	0	0	0	0	0	0	0	0	0	0
group_10023	0	0	0	0	0	0	0	0	0	0	0	0	0	0	0	0	0	0	0	0	0	0	0	0	0	0	0	0	0	0	0	0	0	0	0	0	1	0	0	0	0	0	0	0	0	0	0	0	0
group_10024	0	0	0	0	0	0	0	0	0	0	0	0	0	0	0	0	0	0	0	0	0	0	0	0	0	0	0	0	0	0	0	0	0	0	0	0	1	0	0	0	0	0	0	0	0	0	0	0	0
group_10025	0	0	0	0	0	0	0	0	0	0	0	0	0	0	0	0	0	0	0	0	0	0	0	0	0	0	0	0	0	0	0	0	0	0	0	0	1	0	0	0	0	0	0	0	0	0	0	0	0
group_10026	0	0	0	0	0	0	0	0	0	0	0	0	0	0	0	0	0	0	0	0	0	0	0	0	0	0	0	0	0	0	0	0	0	0	0	0	1	0	0	0	0	0	0	0	0	0	0	0	0
group_10027	0	0	0	0	0	0	0	0	0	0	0	0	0	0	0	0	0	0	0	0	0	0	0	0	0	0	0	0	0	0	0	0	0	0	0	0	1	0	0	0	0	0	0	0	0	0	0	0	0
group_10028	0	0	0	0	0	0	0	0	0	0	0	0	0	0	0	0	0	0	0	0	0	0	0	0	0	0	0	0	0	0	0	0	0	0	0	0	1	0	0	0	0	0	0	0	0	0	0	0	0
group_10029	0	0	0	0	0	0	0	0	0	0	0	0	0	0	0	0	0	0	0	0	0	0	0	0	0	0	0	0	0	0	0	0	0	0	0	0	1	0	0	0	0	0	0	0	0	0	0	0	0
group_1003	1	0	0	0	0	0	0	1	0	0	0	0	1	0	0	0	1	1	1	0	1	0	0	0	0	0	0	0	1	0	0	0	0	0	0	0	0	0	0	0	0	0	0	0	0	0	0	0	0
group_10030	0	0	0	0	0	0	0	0	0	0	0	0	0	0	0	0	0	0	0	0	0	0	0	0	0	0	0	0	0	0	0	0	0	0	0	0	1	0	0	0	0	0	0	0	0	0	0	0	0
group_10031	0	0	0	0	0	0	0	0	0	0	0	0	0	0	0	0	0	0	0	0	0	0	0	0	0	0	0	0	0	0	0	0	0	0	0	0	1	0	0	0	0	0	0	0	0	0	0	0	0
group_10032	0	0	0	0	0	0	0	0	0	0	0	0	0	0	0	0	0	0	0	0	0	0	0	0	0	0	0	0	0	0	0	0	0	0	0	0	1	0	0	0	0	0	0	0	0	0	0	0	0
group_10033	0	0	0	0	0	0	0	0	0	0	0	0	0	0	0	0	0	0	0	0	0	0	0	0	0	0	0	0	0	0	0	0	0	0	0	0	1	0	0	0	0	0	0	0	0	0	0	0	0
group_10034	0	0	0	0	0	0	0	0	0	0	0	0	0	0	0	0	0	0	0	0	0	0	0	0	0	0	0	0	0	0	0	0	0	0	0	0	1	0	0	0	0	0	0	0	0	0	0	0	0
group_10035	0	0	0	0	0	0	0	0	0	0	0	0	0	0	0	0	0	0	0	0	0	0	0	0	0	0	0	0	0	0	0	0	0	0	0	0	1	0	0	0	0	0	0	0	0	0	0	0	0
group_10036	0	0	0	0	0	0	0	0	0	0	0	0	0	0	0	0	0	0	0	0	0	0	0	0	0	0	0	0	0	0	0	0	0	0	0	0	1	0	0	0	0	0	0	0	0	0	0	0	0
group_10037	0	0	0	0	0	0	0	0	0	0	0	0	0	0	0	0	0	0	0	0	0	0	0	0	0	0	0	0	0	0	0	0	0	0	0	0	1	0	0	0	0	0	0	0	0	0	0	0	0
group_10038	0	0	0	0	0	0	0	0	0	0	0	0	0	0	0	0	0	0	0	0	0	0	0	0	0	0	0	0	0	0	0	0	0	0	0	0	1	0	0	0	0	0	0	0	0	0	0	0	0
group_10039	0	0	0	0	0	0	0	0	0	0	0	0	0	0	0	0	0	0	0	0	0	0	0	0	0	0	0	0	0	0	0	0	0	0	0	0	1	0	0	0	0	0	0	0	0	0	0	0	0
group_1004	0	0	0	0	0	0	0	1	0	0	0	0	0	0	0	0	0	1	0	0	1	0	0	0	0	0	0	0	0	0	0	0	0	0	0	0	0	0	0	0	0	0	0	0	0	0	0	0	0
group_10040	0	0	0	0	0	0	0	0	0	0	0	0	0	0	0	0	0	0	0	0	0	0	0	0	0	0	0	0	0	0	0	0	0	0	0	0	1	0	0	0	0	0	0	0	0	0	0	0	0
group_10041	0	0	0	0	0	0	0	0	0	0	0	0	0	0	0	0	0	0	0	0	0	0	0	0	0	0	0	0	0	0	0	0	0	0	0	0	1	0	0	0	0	0	0	0	0	0	0	0	0
group_10042	0	0	0	0	0	0	0	0	0	0	0	0	0	0	0	0	0	0	0	0	0	0	0	0	0	0	0	0	0	0	0	0	0	0	0	0	1	0	0	0	0	0	0	0	0	0	0	0	0
group_10043	0	0	0	0	0	0	0	0	0	0	0	0	0	0	0	0	0	0	0	0	0	0	0	0	0	0	0	0	0	0	0	0	0	0	0	0	1	0	0	0	0	0	0	0	0	0	0	0	0
group_10044	0	0	0	0	0	0	0	0	0	0	0	0	0	0	0	0	0	0	0	0	0	0	0	0	0	0	0	0	0	0	0	0	0	0	0	0	1	0	0	0	0	0	0	0	0	0	0	0	0
group_10045	0	0	0	0	0	0	0	0	0	0	0	0	0	0	0	0	0	0	0	0	0	0	0	0	0	0	0	0	0	0	0	0	0	0	0	0	1	0	0	0	0	0	0	0	0	0	0	0	0
group_10046	0	0	0	0	0	0	0	0	0	0	0	0	0	0	0	0	0	0	0	0	0	0	0	0	0	0	0	0	0	0	0	0	0	0	0	0	1	0	0	0	0	0	0	0	0	0	0	0	0
group_10047	0	0	0	0	0	0	0	0	0	0	0	0	0	0	0	0	0	0	0	0	0	0	0	0	0	0	0	0	0	0	0	0	0	0	0	0	1	0	0	0	0	0	0	0	0	0	0	0	0
group_10048	0	0	0	0	0	0	0	0	0	0	0	0	0	0	0	0	0	0	0	0	0	0	0	0	0	0	0	0	0	0	0	0	0	0	0	0	1	0	0	0	0	0	0	0	0	0	0	0	0
group_10049	0	0	0	0	0	0	0	0	0	0	0	0	0	0	0	0	0	0	0	0	0	0	0	0	0	0	0	0	0	0	0	0	0	0	0	0	1	0	0	0	0	0	0	0	0	0	0	0	0
group_1005	0	0	0	0	0	0	0	0	0	0	0	0	0	0	0	0	0	0	0	0	0	0	0	0	0	0	0	0	0	0	0	0	0	0	0	0	0	0	0	0	0	0	0	0	0	0	0	0	0
group_10050	0	0	0	0	0	0	0	0	0	0	0	0	0	0	0	0	0	0	0	0	0	0	0	0	0	0	0	0	0	0	0	0	0	0	0	0	1	0	0	0	0	0	0	0	0	0	0	0	0
group_10051	0	0	0	0	0	0	0	0	0	0	0	0	0	0	0	0	0	0	0	0	0	0	0	0	0	0	0	0	0	0	0	0	0	0	0	0	1	0	0	0	0	0	0	0	0	0	0	0	0
group_10052	0	0	0	0	0	0	0	0	0	0	0	0	0	0	0	0	0	0	0	0	0	0	0	0	0	0	0	0	0	0	0	0	0	0	0	0	1	0	0	0	0	0	0	0	0	0	0	0	0
group_10053	0	0	0	0	0	0	0	0	0	0	0	0	0	0	0	0	0	0	0	0	0	0	0	0	0	0	0	0	0	0	0	0	0	0	0	0	1	0	0	0	0	0	0	0	0	0	0	0	0
group_10054	0	0	0	0	0	0	0	0	0	0	0	0	0	0	0	0	0	0	0	0	0	0	0	0	0	0	0	0	0	0	0	0	0	0	0	0	1	0	0	0	0	0	0	0	0	0	0	0	0
group_10055	0	0	0	0	0	0	0	0	0	0	0	0	0	0	0	0	0	0	0	0	0	0	0	0	0	0	0	0	0	0	0	0	0	0	0	0	1	0	0	0	0	0	0	0	0	0	0	0	0
group_10056	0	0	0	0	0	0	0	0	0	0	0	0	0	0	0	0	0	0	0	0	0	0	0	0	0	0	0	0	0	0	0	0	0	0	0	0	1	0	0	0	0	0	0	0	0	0	0	0	0
group_10057	0	0	0	0	0	0	0	0	0	0	0	0	0	0	0	0	0	0	0	0	0	0	0	0	0	0	0	0	0	0	0	0	0	0	0	0	1	0	0	0	0	0	0	0	0	0	0	0	0
group_10058	0	0	0	0	0	0	0	0	0	0	0	0	0	0	0	0	0	0	0	0	0	0	0	0	0	0	0	0	0	0	0	0	0	0	0	0	1	0	0	0	0	0	0	0	0	0	0	0	0
group_10059	0	0	0	0	0	0	0	0	0	0	0	0	0	0	0	0	0	0	0	0	0	0	0	0	0	0	0	0	0	0	0	0	0	0	0	0	1	0	0	0	0	0	0	0	0	0	0	0	0
group_1006	0	1	0	0	0	0	0	0	0	0	0	0	0	0	0	1	0	0	0	0	0	0	0	0	0	0	0	0	1	0	0	0	0	0	0	0	0	0	0	0	0	0	0	0	0	0	0	0	0
group_10060	0	0	0	0	0	0	0	0	0	0	0	0	0	0	0	0	0	0	0	0	0	0	0	0	0	0	0	0	0	0	0	0	0	0	0	0	1	0	0	0	0	0	0	0	0	0	0	0	0
group_10061	0	0	0	0	0	0	0	0	0	0	0	0	0	0	0	0	0	0	0	0	0	0	0	0	0	0	0	0	0	0	0	0	0	0	0	0	1	0	0	0	0	0	0	0	0	0	0	0	0
group_10062	0	0	0	0	0	0	0	0	0	0	0	0	0	0	0	0	0	0	0	0	0	0	0	0	0	0	0	0	0	0	0	0	0	0	0	0	1	0	0	0	0	0	0	0	0	0	0	0	0
group_10063	0	0	0	0	0	0	0	0	0	0	0	0	0	0	0	0	0	0	0	0	0	0	0	0	0	0	0	0	0	0	0	0	0	0	0	0	1	0	0	0	0	0	0	0	0	0	0	0	0
group_10064	0	0	0	0	0	0	0	0	0	0	0	0	0	0	0	0	0	0	0	0	0	0	0	0	0	0	0	0	0	0	0	0	0	0	0	0	1	0	0	0	0	0	0	0	0	0	0	0	0
group_10065	0	0	0	0	0	0	0	0	0	0	0	0	0	0	0	0	0	0	0	0	0	0	0	0	0	0	0	0	0	0	0	0	0	0	0	0	1	0	0	0	0	0	0	0	0	0	0	0	0
group_10066	0	0	0	0	0	0	0	0	0	0	0	0	0	0	0	0	0	0	0	0	0	0	0	0	0	0	0	0	0	0	0	0	0	0	0	0	1	0	0	0	0	0	0	0	0	0	0	0	0
group_10067	0	0	0	0	0	0	0	0	0	0	0	0	0	0	0	0	0	0	0	0	0	0	0	0	0	0	0	0	0	0	0	0	0	0	0	0	1	0	0	0	0	0	0	0	0	0	0	0	0
group_10068	0	0	0	0	0	0	0	0	0	0	0	0	0	0	0	0	0	0	0	0	0	0	0	0	0	0	0	0	0	0	0	0	0	0	0	0	1	0	0	0	0	0	0	0	0	0	0	0	0
group_10069	0	0	0	0	0	0	0	0	0	0	0	0	0	0	0	0	0	0	0	0	0	0	0	0	0	0	0	0	0	0	0	0	0	0	0	0	1	0	0	0	0	0	0	0	0	0	0	0	0
group_1007	0	0	0	0	0	0	0	0	0	0	0	0	0	0	0	0	0	0	0	0	0	0	0	0	0	0	0	1	0	0	0	0	0	0	0	0	0	0	0	0	0	0	0	0	0	0	0	0	0
group_10070	0	0	0	0	0	0	0	0	0	0	0	0	0	0	0	0	0	0	0	0	0	0	0	0	0	0	0	0	0	0	0	0	0	0	0	0	1	0	0	0	0	0	0	0	0	0	0	0	0
group_10071	0	0	0	0	0	0	0	0	0	0	0	0	0	0	0	0	0	0	0	0	0	0	0	0	0	0	0	0	0	0	0	0	0	0	0	0	1	0	0	0	0	0	0	0	0	0	0	0	0
group_10072	0	0	0	0	0	0	0	0	0	0	0	0	0	0	0	0	0	0	0	0	0	0	0	0	0	0	0	0	0	0	0	0	0	0	0	0	1	0	0	0	0	0	0	0	0	0	0	0	0
group_10073	0	0	0	0	0	0	0	0	0	0	0	0	0	0	0	0	0	0	0	0	0	0	0	0	0	0	0	0	0	0	0	0	0	0	0	0	1	0	0	0	0	0	0	0	0	0	0	0	0
group_10074	0	0	0	0	0	0	0	0	0	0	0	0	0	0	0	0	0	0	0	0	0	0	0	0	0	0	0	0	0	0	0	0	0	0	0	0	1	0	0	0	0	0	0	0	0	0	0	0	0
group_10075	0	0	0	0	0	0	0	0	0	0	0	0	0	0	0	0	0	0	0	0	0	0	0	0	0	0	0	0	0	0	0	0	0	0	0	0	1	0	0	0	0	0	0	0	0	0	0	0	0
group_10076	0	0	0	0	0	0	0	0	0	0	0	0	0	0	0	0	0	0	0	0	0	0	0	0	0	0	0	0	0	0	0	0	0	0	0	0	1	0	0	0	0	0	0	0	0	0	0	0	0
group_10077	0	0	0	0	0	0	0	0	0	0	0	0	0	0	0	0	0	0	0	0	0	0	0	0	0	0	0	0	0	0	0	0	0	0	0	0	0	0	0	0	0	0	0	0	0	0	0	0	0
group_10078	0	0	0	0	0	0	0	0	0	0	0	0	0	0	0	0	0	0	0	0	0	0	0	0	0	0	0	0	0	0	0	0	0	0	0	0	1	0	0	0	0	0	0	0	0	0	0	0	0
group_10079	0	0	0	0	0	0	0	0	0	0	0	0	0	0	0	0	0	0	0	0	0	0	0	0	0	0	0	0	0	0	0	0	0	0	0	0	1	0	0	0	0	0	0	0	0	0	0	0	0
group_1008	0	0	0	0	0	0	0	0	0	0	0	0	0	0	0	0	0	0	0	0	0	0	0	0	0	0	0	0	0	1	0	0	0	0	0	0	0	0	0	0	0	0	0	0	0	0	0	0	0
group_10080	0	0	0	0	0	0	0	0	0	0	0	0	0	0	0	0	0	0	0	0	0	0	0	0	0	0	0	0	0	0	0	0	0	0	0	0	1	0	0	0	0	0	0	0	0	0	0	0	0
group_10081	0	0	0	0	0	0	0	0	0	0	0	0	0	0	0	0	0	0	0	0	0	0	0	0	0	0	0	0	0	0	0	0	0	0	0	0	1	0	0	0	0	0	0	0	0	0	0	0	0
group_10082	0	0	0	0	0	0	0	0	0	0	0	0	0	0	0	0	0	0	0	0	0	0	0	0	0	0	0	0	0	0	0	0	0	0	0	0	1	0	0	0	0	0	0	0	0	0	0	0	0
group_10083	0	0	0	0	0	0	0	0	0	0	0	0	0	0	0	0	0	0	0	0	0	0	0	0	0	0	0	0	0	0	0	0	0	0	0	0	1	0	0	0	0	0	0	0	0	0	0	0	0
group_10084	0	0	0	0	0	0	0	0	0	0	0	0	0	0	0	0	0	0	0	0	0	0	0	0	0	0	0	0	0	0	0	0	0	0	0	0	1	0	0	0	0	0	0	0	0	0	0	0	0
group_10085	0	0	0	0	0	0	0	0	0	0	0	0	0	0	0	0	0	0	0	0	0	0	0	0	0	0	0	0	0	0	0	0	0	0	0	0	1	0	0	0	0	0	0	0	0	0	0	0	0
group_10086	0	0	0	0	0	0	0	0	0	0	0	0	0	0	0	0	0	0	0	0	0	0	0	0	0	0	0	0	0	0	0	0	0	0	0	0	1	0	0	0	0	0	0	0	0	0	0	0	0
group_10087	0	0	0	0	0	0	0	0	0	0	0	0	0	0	0	0	0	0	0	0	0	0	0	0	0	0	0	0	0	0	0	0	0	0	0	0	1	0	0	0	0	0	0	0	0	0	0	0	0
group_10088	0	0	0	0	0	0	0	0	0	0	0	0	0	0	0	0	0	0	0	0	0	0	0	0	0	0	0	0	0	0	0	0	0	0	0	0	1	0	0	0	0	0	0	0	0	0	0	0	0
group_10089	0	0	0	0	0	0	0	0	0	0	0	0	0	0	0	0	0	0	0	0	0	0	0	0	0	0	0	0	0	0	0	0	0	0	0	0	1	0	0	0	0	0	0	0	0	0	0	0	0
group_1009	0	0	0	0	0	0	0	0	0	0	0	0	0	0	0	0	0	0	0	0	0	0	0	0	0	0	0	0	0	0	0	0	0	0	0	0	0	0	0	0	0	0	0	0	0	0	0	0	0
group_10090	0	0	0	0	0	0	0	0	0	0	0	0	0	0	0	0	0	0	0	0	0	0	0	0	0	0	0	0	0	0	0	0	0	0	0	0	1	0	0	0	0	0	0	0	0	0	0	0	0
group_10091	0	0	0	0	0	0	0	0	0	0	0	0	0	0	0	0	0	0	0	0	0	0	0	0	0	0	0	0	0	0	0	0	0	0	0	0	1	0	0	0	0	0	0	0	0	0	0	0	0
group_10092	0	0	0	0	0	0	0	0	0	0	0	0	0	0	0	0	0	0	0	0	0	0	0	0	0	0	0	0	0	0	0	0	0	0	0	0	1	0	0	0	0	0	0	0	0	0	0	0	0
group_10093	0	0	0	0	0	0	0	0	0	0	0	0	0	0	0	0	0	0	0	0	0	0	0	0	0	0	0	0	0	0	0	0	0	0	0	0	1	0	0	0	0	0	0	0	0	0	0	0	0
group_10094	0	0	0	0	0	0	0	0	0	0	0	0	0	0	0	0	0	0	0	0	0	0	0	0	0	0	0	0	0	0	0	0	0	0	0	0	1	0	0	0	0	0	0	0	0	0	0	0	0
group_10095	0	0	0	0	0	0	0	0	0	0	0	0	0	0	0	0	0	0	0	0	0	0	0	0	0	0	0	0	0	0	0	0	0	0	0	0	1	0	0	0	0	0	0	0	0	0	0	0	0
group_10096	0	0	0	0	0	0	0	0	0	0	0	0	0	0	0	0	0	0	0	0	0	0	0	0	0	0	0	0	0	0	0	0	0	0	0	0	1	0	0	0	0	0	0	0	0	0	0	0	0
group_10097	0	0	0	0	0	0	0	0	0	0	0	0	0	0	0	0	0	0	0	0	0	0	0	0	0	0	0	0	0	0	0	0	0	0	0	0	1	0	0	0	0	0	0	0	0	0	0	0	0
group_10098	0	0	0	0	0	0	0	0	0	0	0	0	0	0	0	0	0	0	0	0	0	0	0	0	0	0	0	0	0	0	0	0	0	0	0	0	1	0	0	0	0	0	0	0	0	0	0	0	0
group_10099	0	0	0	0	0	0	0	0	0	0	0	0	0	0	0	0	0	0	0	0	0	0	0	0	0	0	0	0	0	0	0	0	0	0	0	0	1	0	0	0	0	0	0	0	0	0	0	0	0
group_101	1	1	0	1	1	1	1	1	1	0	1	1	1	1	0	1	1	1	1	0	1	0	0	0	0	0	0	0	1	1	0	0	0	0	0	0	0	0	0	0	0	1	0	0	0	0	0	0	0
group_1010	0	0	0	0	0	0	0	0	0	0	0	0	0	0	0	0	0	0	0	0	0	0	0	0	0	0	0	0	1	0	0	0	0	0	0	0	0	0	0	0	0	0	0	0	0	0	0	0	0
group_10100	0	0	0	0	0	0	0	0	0	0	0	0	0	0	0	0	0	0	0	0	0	0	0	0	0	0	0	0	0	0	0	0	0	0	0	0	1	0	0	0	0	0	0	0	0	0	0	0	0
group_10101	0	0	0	0	0	0	0	0	0	0	0	0	0	0	0	0	0	0	0	0	0	0	0	0	0	0	0	0	0	0	0	0	0	0	0	0	1	0	0	0	0	0	0	0	0	0	0	0	0
group_10102	0	0	0	0	0	0	0	0	0	0	0	0	0	0	0	0	0	0	0	0	0	0	0	0	0	0	0	0	0	0	0	0	0	0	0	0	1	0	0	0	0	0	0	0	0	0	0	0	0
group_10103	0	0	0	0	0	0	0	0	0	0	0	0	0	0	0	0	0	0	0	0	0	0	0	0	0	0	0	0	0	0	0	0	0	0	0	0	1	0	0	0	0	0	0	0	0	0	0	0	0
group_10104	0	0	0	0	0	0	0	0	0	0	0	0	0	0	0	0	0	0	0	0	0	0	0	0	0	0	0	0	0	0	0	0	0	0	0	0	1	0	0	0	0	0	0	0	0	0	0	0	0
group_10105	0	0	0	0	0	0	0	0	0	0	0	0	0	0	0	0	0	0	0	0	0	0	0	0	0	0	0	0	0	0	0	0	0	0	0	0	1	0	0	0	0	0	0	0	0	0	0	0	0
group_10106	0	0	0	0	0	0	0	0	0	0	0	0	0	0	0	0	0	0	0	0	0	0	0	0	0	0	0	0	0	0	0	0	0	0	0	0	1	0	0	0	0	0	0	0	0	0	0	0	0
group_10107	0	0	0	0	0	0	0	0	0	0	0	0	0	0	0	0	0	0	0	0	0	0	0	0	0	0	0	0	0	0	0	0	0	0	0	0	1	0	0	0	0	0	0	0	0	0	0	0	0
group_10108	0	0	0	0	0	0	0	0	0	0	0	0	0	0	0	0	0	0	0	0	0	0	0	0	0	0	0	0	0	0	0	0	0	0	0	0	1	0	0	0	0	0	0	0	0	0	0	0	0
group_10109	0	0	0	0	0	0	0	0	0	0	0	0	0	0	0	0	0	0	0	0	0	0	0	0	0	0	0	0	0	0	0	0	0	0	0	0	1	0	0	0	0	0	0	0	0	0	0	0	0
group_1011	0	0	0	0	0	0	0	0	0	0	0	0	0	0	0	0	0	0	0	0	0	0	0	0	0	0	0	0	0	0	0	0	0	0	0	0	0	0	0	0	0	0	0	0	0	0	0	0	0
group_10110	0	0	0	0	0	0	0	0	0	0	0	0	0	0	0	0	0	0	0	0	0	0	0	0	0	0	0	0	0	0	0	0	0	0	0	0	1	0	0	0	0	0	0	0	0	0	0	0	0
group_10111	0	0	0	0	0	0	0	0	0	0	0	0	0	0	0	0	0	0	0	0	0	0	0	0	0	0	0	0	0	0	0	0	0	0	0	0	1	0	0	0	0	0	0	0	0	0	0	0	0
group_10112	0	0	0	0	0	0	0	0	0	0	0	0	0	0	0	0	0	0	0	0	0	0	0	0	0	0	0	0	0	0	0	0	0	0	0	0	1	0	0	0	0	0	0	0	0	0	0	0	0
group_10113	0	0	0	0	0	0	0	0	0	0	0	0	0	0	0	0	0	0	0	0	0	0	0	0	0	0	0	0	0	0	0	0	0	0	0	0	1	0	0	0	0	0	0	0	0	0	0	0	0
group_10114	0	0	0	0	0	0	0	0	0	0	0	0	0	0	0	0	0	0	0	0	0	0	0	0	0	0	0	0	0	0	0	0	0	0	0	0	1	0	0	0	0	0	0	0	0	0	0	0	0
group_10115	0	0	0	0	0	0	0	0	0	0	0	0	0	0	0	0	0	0	0	0	0	0	0	0	0	0	0	0	0	0	0	0	0	0	0	0	1	0	0	0	0	0	0	0	0	0	0	0	0
group_10116	0	0	0	0	0	0	0	0	0	0	0	0	0	0	0	0	0	0	0	0	0	0	0	0	0	0	0	0	0	0	0	0	0	0	0	0	1	0	0	0	0	0	0	0	0	0	0	0	0
group_10117	0	0	0	0	0	0	0	0	0	0	0	0	0	0	0	0	0	0	0	0	0	0	0	0	0	0	0	0	0	0	0	0	0	0	0	0	1	0	0	0	0	0	0	0	0	0	0	0	0
group_10118	0	0	0	0	0	0	0	0	0	0	0	0	0	0	0	0	0	0	0	0	0	0	0	0	0	0	0	0	0	0	0	0	0	0	0	0	1	0	0	0	0	0	0	0	0	0	0	0	0
group_10119	0	0	0	0	0	0	0	0	0	0	0	0	0	0	0	0	0	0	0	0	0	0	0	0	0	0	0	0	0	0	0	0	0	0	0	0	1	0	0	0	0	0	0	0	0	0	0	0	0
group_1012	0	0	0	0	0	0	0	0	0	0	0	0	0	0	0	0	0	0	0	0	0	0	0	0	0	0	0	0	0	0	0	0	0	0	0	0	0	0	0	0	0	1	0	0	0	0	0	0	0
group_10120	0	0	0	0	0	0	0	0	0	0	0	0	0	0	0	0	0	0	0	0	0	0	0	0	0	0	0	0	0	0	0	0	0	0	0	0	1	0	0	0	0	0	0	0	0	0	0	0	0
group_10121	0	0	0	0	0	0	0	0	0	0	0	0	0	0	0	0	0	0	0	0	0	0	0	0	0	0	0	0	0	0	0	0	0	0	0	0	1	0	0	0	0	0	0	0	0	0	0	0	0
group_10122	0	0	0	0	0	0	0	0	0	0	0	0	0	0	0	0	0	0	0	0	0	0	0	0	0	0	0	0	0	0	0	0	0	0	0	0	1	0	0	0	0	0	0	0	0	0	0	0	0
group_10123	0	0	0	0	0	0	0	0	0	0	0	0	0	0	0	0	0	0	0	0	0	0	0	0	0	0	0	0	0	0	0	0	0	0	0	0	1	0	0	0	0	0	0	0	0	0	0	0	0
group_10124	0	0	0	0	0	0	0	0	0	0	0	0	0	0	0	0	0	0	0	0	0	0	0	0	0	0	0	0	0	0	0	0	0	0	0	0	1	0	0	0	0	0	0	0	0	0	0	0	0
group_10125	0	0	0	0	0	0	0	0	0	0	0	0	0	0	0	0	0	0	0	0	0	0	0	0	0	0	0	0	0	0	0	0	0	0	0	0	1	0	0	0	0	0	0	0	0	0	0	0	0
group_10126	0	0	0	0	0	0	0	0	0	0	0	0	0	0	0	0	0	0	0	0	0	0	0	0	0	0	0	0	0	0	0	0	0	0	0	0	1	0	0	0	0	0	0	0	0	0	0	0	0
group_10127	0	0	0	0	0	0	0	0	0	0	0	0	0	0	0	0	0	0	0	0	0	0	0	0	0	0	0	0	0	0	0	0	0	0	0	0	1	0	0	0	0	0	0	0	0	0	0	0	0
group_10128	0	0	0	0	0	0	0	0	0	0	0	0	0	0	0	0	0	0	0	0	0	0	0	0	0	0	0	0	0	0	0	0	0	0	0	0	1	0	0	0	0	0	0	0	0	0	0	0	0
group_10129	0	0	0	0	0	0	0	0	0	0	0	0	0	0	0	0	0	0	0	0	0	0	0	0	0	0	0	0	0	0	0	0	0	0	0	0	1	0	0	0	0	0	0	0	0	0	0	0	0
group_1013	0	0	0	0	0	0	0	0	0	0	0	0	0	0	0	0	0	0	0	0	0	0	0	0	0	0	0	0	0	0	0	0	0	0	0	0	0	0	0	0	0	0	0	0	0	0	0	0	0
group_10130	0	0	0	0	0	0	0	0	0	0	0	0	0	0	0	0	0	0	0	0	0	0	0	0	0	0	0	0	0	0	0	0	0	0	0	0	1	0	0	0	0	0	0	0	0	0	0	0	0
group_10131	0	0	0	0	0	0	0	0	0	0	0	0	0	0	0	0	0	0	0	0	0	0	0	0	0	0	0	0	0	0	0	0	0	0	0	0	1	0	0	0	0	0	0	0	0	0	0	0	0
group_10132	0	0	0	0	0	0	0	0	0	0	0	0	0	0	0	0	0	0	0	0	0	0	0	0	0	0	0	0	0	0	0	0	0	0	0	0	1	0	0	0	0	0	0	0	0	0	0	0	0
group_10133	0	0	0	0	0	0	0	0	0	0	0	0	0	0	0	0	0	0	0	0	0	0	0	0	0	0	0	0	0	0	0	0	0	0	0	0	1	0	0	0	0	0	0	0	0	0	0	0	0
group_10134	0	0	0	0	0	0	0	0	0	0	0	0	0	0	0	0	0	0	0	0	0	0	0	0	0	0	0	0	0	0	0	0	0	0	0	0	1	0	0	0	0	0	0	0	0	0	0	0	0
group_10135	0	0	0	0	0	0	0	0	0	0	0	0	0	0	0	0	0	0	0	0	0	0	0	0	0	0	0	0	0	0	0	0	0	0	0	0	1	0	0	0	0	0	0	0	0	0	0	0	0
group_10136	0	0	0	0	0	0	0	0	0	0	0	0	0	0	0	0	0	0	0	0	0	0	0	0	0	0	0	0	0	0	0	0	0	0	0	0	1	0	0	0	0	0	0	0	0	0	0	0	0
group_10137	0	0	0	0	0	0	0	0	0	0	0	0	0	0	0	0	0	0	0	0	0	0	0	0	0	0	0	0	0	0	0	0	0	0	0	0	1	0	0	0	0	0	0	0	0	0	0	0	0
group_10138	0	0	0	0	0	0	0	0	0	0	0	0	0	0	0	0	0	0	0	0	0	0	0	0	0	0	0	0	0	0	0	0	0	0	0	0	1	0	0	0	0	0	0	0	0	0	0	0	0
group_10139	0	0	0	0	0	0	0	0	0	0	0	0	0	0	0	0	0	0	0	0	0	0	0	0	0	0	0	0	0	0	0	0	0	0	0	0	1	0	0	0	0	0	0	0	0	0	0	0	0
group_1014	0	0	0	0	0	0	0	0	0	0	0	0	0	0	0	0	0	0	0	0	0	0	0	0	0	0	0	0	0	0	0	0	0	0	0	0	0	0	0	0	0	0	0	0	0	0	0	0	0
group_10140	0	0	0	0	0	0	0	0	0	0	0	0	0	0	0	0	0	0	0	0	0	0	0	0	0	0	0	0	0	0	0	0	0	0	0	0	1	0	0	0	0	0	0	0	0	0	0	0	0
group_10141	0	0	0	0	0	0	0	0	0	0	0	0	0	0	0	0	0	0	0	0	0	0	0	0	0	0	0	0	0	0	0	0	0	0	0	0	1	0	0	0	0	0	0	0	0	0	0	0	0
group_10142	0	0	0	0	0	0	0	0	0	0	0	0	0	0	0	0	0	0	0	0	0	0	0	0	0	0	0	0	0	0	0	0	0	0	0	0	1	0	0	0	0	0	0	0	0	0	0	0	0
group_10143	0	0	0	0	0	0	0	0	0	0	0	0	0	0	0	0	0	0	0	0	0	0	0	0	0	0	0	0	0	0	0	0	0	0	0	0	1	0	0	0	0	0	0	0	0	0	0	0	0
group_10144	0	0	0	0	0	0	0	0	0	0	0	0	0	0	0	0	0	0	0	0	0	0	0	0	0	0	0	0	0	0	0	0	0	0	0	0	1	0	0	0	0	0	0	0	0	0	0	0	0
group_10145	0	0	0	0	0	0	0	0	0	0	0	0	0	0	0	0	0	0	0	0	0	0	0	0	0	0	0	0	0	0	0	0	0	0	0	0	1	0	0	0	0	0	0	0	0	0	0	0	0
group_10146	0	0	0	0	0	0	0	0	0	0	0	0	0	0	0	0	0	0	0	0	0	0	0	0	0	0	0	0	0	0	0	0	0	0	0	0	1	0	0	0	0	0	0	0	0	0	0	0	0
group_10147	0	0	0	0	0	0	0	0	0	0	0	0	0	0	0	0	0	0	0	0	0	0	0	0	0	0	0	0	0	0	0	0	0	0	0	0	1	0	0	0	0	0	0	0	0	0	0	0	0
group_10148	0	0	0	0	0	0	0	0	0	0	0	0	0	0	0	0	0	0	0	0	0	0	0	0	0	0	0	0	0	0	0	0	0	0	0	0	1	0	0	0	0	0	0	0	0	0	0	0	0
group_10149	0	0	0	0	0	0	0	0	0	0	0	0	0	0	0	0	0	0	0	0	0	0	0	0	0	0	0	0	0	0	0	0	0	0	0	0	1	0	0	0	0	0	0	0	0	0	0	0	0
group_1015	0	0	0	0	0	0	0	0	0	0	0	0	0	0	0	0	0	0	0	0	0	0	0	0	0	0	0	0	0	0	0	0	0	0	0	0	0	0	0	0	0	0	0	0	0	0	0	0	0
group_10150	0	0	0	0	0	0	0	0	0	0	0	0	0	0	0	0	0	0	0	0	0	0	0	0	0	0	0	0	0	0	0	0	0	0	0	0	1	0	0	0	0	0	0	0	0	0	0	0	0
group_10151	0	0	0	0	0	0	0	0	0	0	0	0	0	0	0	0	0	0	0	0	0	0	0	0	0	0	0	0	0	0	0	0	0	0	0	0	1	0	0	0	0	0	0	0	0	0	0	0	0
group_10152	0	0	0	0	0	0	0	0	0	0	0	0	0	0	0	0	0	0	0	0	0	0	0	0	0	0	0	0	0	0	0	0	0	0	0	0	1	0	0	0	0	0	0	0	0	0	0	0	0
group_10153	0	0	0	0	0	0	0	0	0	0	0	0	0	0	0	0	0	0	0	0	0	0	0	0	0	0	0	0	0	0	0	0	0	0	0	0	1	0	0	0	0	0	0	0	0	0	0	0	0
group_10154	0	0	0	0	0	0	0	0	0	0	0	0	0	0	0	0	0	0	0	0	0	0	0	0	0	0	0	0	0	0	0	0	0	0	0	0	1	0	0	0	0	0	0	0	0	0	0	0	0
group_10155	0	0	0	0	0	0	0	0	0	0	0	0	0	0	0	0	0	0	0	0	0	0	0	0	0	0	0	0	0	0	0	0	0	0	0	0	1	0	0	0	0	0	0	0	0	0	0	0	0
group_10156	0	0	0	0	0	0	0	0	0	0	0	0	0	0	0	0	0	0	0	0	0	0	0	0	0	0	0	0	0	0	0	0	0	0	0	0	1	0	0	0	0	0	0	0	0	0	0	0	0
group_10157	0	0	0	0	0	0	0	0	0	0	0	0	0	0	0	0	0	0	0	0	0	0	0	0	0	0	0	0	0	0	0	0	0	0	0	0	1	0	0	0	0	0	0	0	0	0	0	0	0
group_10158	0	0	0	0	0	0	0	0	0	0	0	0	0	0	0	0	0	0	0	0	0	0	0	0	0	0	0	0	0	0	0	0	0	0	0	0	1	0	0	0	0	0	0	0	0	0	0	0	0
group_10159	0	0	0	0	0	0	0	0	0	0	0	0	0	0	0	0	0	0	0	0	0	0	0	0	0	0	0	0	0	0	0	0	0	0	0	0	1	0	0	0	0	0	0	0	0	0	0	0	0
group_1016	1	1	1	1	1	1	1	0	1	1	1	0	1	1	1	0	1	1	1	1	0	1	1	1	1	1	1	1	1	0	1	1	1	1	1	1	0	1	1	1	1	1	1	1	1	1	1	1	1
group_10160	0	0	0	0	0	0	0	0	0	0	0	0	0	0	0	0	0	0	0	0	0	0	0	0	0	0	0	0	0	0	0	0	0	0	0	0	1	0	0	0	0	0	0	0	0	0	0	0	0
group_10161	0	0	0	0	0	0	0	0	0	0	0	0	0	0	0	0	0	0	0	0	0	0	0	0	0	0	0	0	0	0	0	0	0	0	0	0	1	0	0	0	0	0	0	0	0	0	0	0	0
group_10162	0	0	0	0	0	0	0	0	0	0	0	0	0	0	0	0	0	0	0	0	0	0	0	0	0	0	0	0	0	0	0	0	0	0	0	0	1	0	0	0	0	0	0	0	0	0	0	0	0
group_10163	0	0	0	0	0	0	0	0	0	0	0	0	0	0	0	0	0	0	0	0	0	0	0	0	0	0	0	0	0	0	0	0	0	0	0	0	1	0	0	0	0	0	0	0	0	0	0	0	0
group_10164	0	0	0	0	0	0	0	0	0	0	0	0	0	0	0	0	0	0	0	0	0	0	0	0	0	0	0	0	0	0	0	0	0	0	0	0	1	0	0	0	0	0	0	0	0	0	0	0	0
group_10165	0	0	0	0	0	0	0	0	0	0	0	0	0	0	0	0	0	0	0	0	0	0	0	0	0	0	0	0	0	0	0	0	0	0	0	0	1	0	0	0	0	0	0	0	0	0	0	0	0
group_10166	0	0	0	0	0	0	0	0	0	0	0	0	0	0	0	0	0	0	0	0	0	0	0	0	0	0	0	0	0	0	0	0	0	0	0	0	1	0	0	0	0	0	0	0	0	0	0	0	0
group_10167	0	0	0	0	0	0	0	0	0	0	0	0	0	0	0	0	0	0	0	0	0	0	0	0	0	0	0	0	0	0	0	0	0	0	0	0	1	0	0	0	0	0	0	0	0	0	0	0	0
group_10168	0	0	0	0	0	0	0	0	0	0	0	0	0	0	0	0	0	0	0	0	0	0	0	0	0	0	0	0	0	0	0	0	0	0	0	0	1	0	0	0	0	0	0	0	0	0	0	0	0
group_10169	0	0	0	0	0	0	0	0	0	0	0	0	0	0	0	0	0	0	0	0	0	0	0	0	0	0	0	0	0	0	0	0	0	0	0	0	1	0	0	0	0	0	0	0	0	0	0	0	0
group_1017	1	1	1	1	1	1	1	1	1	1	1	1	1	1	1	1	1	1	1	1	1	1	1	1	1	1	1	1	1	1	1	1	1	1	1	1	0	1	1	1	1	1	1	1	1	1	1	1	1
group_10170	0	0	0	0	0	0	0	0	0	0	0	0	0	0	0	0	0	0	0	0	0	0	0	0	0	0	0	0	0	0	0	0	0	0	0	0	1	0	0	0	0	0	0	0	0	0	0	0	0
group_10171	0	0	0	0	0	0	0	0	0	0	0	0	0	0	0	0	0	0	0	0	0	0	0	0	0	0	0	0	0	0	0	0	0	0	0	0	1	0	0	0	0	0	0	0	0	0	0	0	0
group_10172	0	0	0	0	0	0	0	0	0	0	0	0	0	0	0	0	0	0	0	0	0	0	0	0	0	0	0	0	0	0	0	0	0	0	0	0	1	0	0	0	0	0	0	0	0	0	0	0	0
group_10173	0	0	0	0	0	0	0	0	0	0	0	0	0	0	0	0	0	0	0	0	0	0	0	0	0	0	0	0	0	0	0	0	0	0	0	0	1	0	0	0	0	0	0	0	0	0	0	0	0
group_10174	0	0	0	0	0	0	0	0	0	0	0	0	0	0	0	0	0	0	0	0	0	0	0	0	0	0	0	0	0	0	0	0	0	0	0	0	1	0	0	0	0	0	0	0	0	0	0	0	0
group_10175	0	0	0	0	0	0	0	0	0	0	0	0	0	0	0	0	0	0	0	0	0	0	0	0	0	0	0	0	0	0	0	0	0	0	0	0	1	0	0	0	0	0	0	0	0	0	0	0	0
group_10176	0	0	0	0	0	0	0	0	0	0	0	0	0	0	0	0	0	0	0	0	0	0	0	0	0	0	0	0	0	0	0	0	0	0	0	0	1	0	0	0	0	0	0	0	0	0	0	0	0
group_10177	0	0	0	0	0	0	0	0	0	0	0	0	0	0	0	0	0	0	0	0	0	0	0	0	0	0	0	0	0	0	0	0	0	0	0	0	1	0	0	0	0	0	0	0	0	0	0	0	0
group_10178	0	0	0	0	0	0	0	0	0	0	0	0	0	0	0	0	0	0	0	0	0	0	0	0	0	0	0	0	0	0	0	0	0	0	0	0	1	0	0	0	0	0	0	0	0	0	0	0	0
group_10179	0	0	0	0	0	0	0	0	0	0	0	0	0	0	0	0	0	0	0	0	0	0	0	0	0	0	0	0	0	0	0	0	0	0	0	0	1	0	0	0	0	0	0	0	0	0	0	0	0
group_1018	1	1	1	1	1	1	1	1	1	1	1	1	1	1	1	1	1	1	1	1	1	1	1	1	1	1	1	1	1	1	1	1	1	1	1	1	0	1	1	1	1	1	1	1	1	1	1	1	1
group_10180	0	0	0	0	0	0	0	0	0	0	0	0	0	0	0	0	0	0	0	0	0	0	0	0	0	0	0	0	0	0	0	0	0	0	0	0	1	0	0	0	0	0	0	0	0	0	0	0	0
group_10181	0	0	0	0	0	0	0	0	0	0	0	0	0	0	0	0	0	0	0	0	0	0	0	0	0	0	0	0	0	0	0	0	0	0	0	0	1	0	0	0	0	0	0	0	0	0	0	0	0
group_10182	0	0	0	0	0	0	0	0	0	0	0	0	0	0	0	0	0	0	0	0	0	0	0	0	0	0	0	0	0	0	0	0	0	0	0	0	1	0	0	0	0	0	0	0	0	0	0	0	0
group_10183	0	0	0	0	0	0	0	0	0	0	0	0	0	0	0	0	0	0	0	0	0	0	0	0	0	0	0	0	0	0	0	0	0	0	0	0	1	0	0	0	0	0	0	0	0	0	0	0	0
group_10184	0	0	0	0	0	0	0	0	0	0	0	0	0	0	0	0	0	0	0	0	0	0	0	0	0	0	0	0	0	0	0	0	0	0	0	0	1	0	0	0	0	0	0	0	0	0	0	0	0
group_10185	0	0	0	0	0	0	0	0	0	0	0	0	0	0	0	0	0	0	0	0	0	0	0	0	0	0	0	0	0	0	0	0	0	0	0	0	1	0	0	0	0	0	0	0	0	0	0	0	0
group_10186	0	0	0	0	0	0	0	0	0	0	0	0	0	0	0	0	0	0	0	0	0	0	0	0	0	0	0	0	0	0	0	0	0	0	0	0	1	0	0	0	0	0	0	0	0	0	0	0	0
group_10187	0	0	0	0	0	0	0	0	0	0	0	0	0	0	0	0	0	0	0	0	0	0	0	0	0	0	0	0	0	0	0	0	0	0	0	0	1	0	0	0	0	0	0	0	0	0	0	0	0
group_10188	0	0	0	0	0	0	0	0	0	0	0	0	0	0	0	0	0	0	0	0	0	0	0	0	0	0	0	0	0	0	0	0	0	0	0	0	1	0	0	0	0	0	0	0	0	0	0	0	0
group_10189	0	0	0	0	0	0	0	0	0	0	0	0	0	0	0	0	0	0	0	0	0	0	0	0	0	0	0	0	0	0	0	0	0	0	0	0	1	0	0	0	0	0	0	0	0	0	0	0	0
group_1019	1	1	1	1	1	1	1	1	1	1	1	1	1	1	1	0	1	1	1	1	1	1	1	1	1	1	1	1	1	1	1	1	1	1	1	1	0	1	1	1	1	1	1	1	1	1	1	1	1
group_10190	0	0	0	0	0	0	0	0	0	0	0	0	0	0	0	0	0	0	0	0	0	0	0	0	0	0	0	0	0	0	0	0	0	0	0	0	1	0	0	0	0	0	0	0	0	0	0	0	0
group_10191	0	0	0	0	0	0	0	0	0	0	0	0	0	0	0	0	0	0	0	0	0	0	0	0	0	0	0	0	0	0	0	0	0	0	0	0	1	0	0	0	0	0	0	0	0	0	0	0	0
group_10192	0	0	0	0	0	0	0	0	0	0	0	0	0	0	0	0	0	0	0	0	0	0	0	0	0	0	0	0	0	0	0	0	0	0	0	0	1	0	0	0	0	0	0	0	0	0	0	0	0
group_10193	0	0	0	0	0	0	0	0	0	0	0	0	0	0	0	0	0	0	0	0	0	0	0	0	0	0	0	0	0	0	0	0	0	0	0	0	1	0	0	0	0	0	0	0	0	0	0	0	0
group_10194	0	0	0	0	0	0	0	0	0	0	0	0	0	0	0	0	0	0	0	0	0	0	0	0	0	0	0	0	0	0	0	0	0	0	0	0	1	0	0	0	0	0	0	0	0	0	0	0	0
group_10195	0	0	0	0	0	0	0	0	0	0	0	0	0	0	0	0	0	0	0	0	0	0	0	0	0	0	0	0	0	0	0	0	0	0	0	0	1	0	0	0	0	0	0	0	0	0	0	0	0
group_10196	0	0	0	0	0	0	0	0	0	0	0	0	0	0	0	0	0	0	0	0	0	0	0	0	0	0	0	0	0	0	0	0	0	0	0	0	1	0	0	0	0	0	0	0	0	0	0	0	0
group_10197	0	0	0	0	0	0	0	0	0	0	0	0	0	0	0	0	0	0	0	0	0	0	0	0	0	0	0	0	0	0	0	0	0	0	0	0	1	0	0	0	0	0	0	0	0	0	0	0	0
group_10198	0	0	0	0	0	0	0	0	0	0	0	0	0	0	0	0	0	0	0	0	0	0	0	0	0	0	0	0	0	0	0	0	0	0	0	0	1	0	0	0	0	0	0	0	0	0	0	0	0
group_10199	0	0	0	0	0	0	0	0	0	0	0	0	0	0	0	0	0	0	0	0	0	0	0	0	0	0	0	0	0	0	0	0	0	0	0	0	1	0	0	0	0	0	0	0	0	0	0	0	0
group_102	1	1	1	1	1	1	1	1	1	1	1	1	1	1	1	1	1	1	1	1	1	1	1	1	1	1	1	1	1	1	1	1	1	1	1	1	0	1	1	1	1	0	1	1	1	1	1	1	1
group_1020	1	1	1	1	1	1	1	1	1	1	1	1	1	1	1	1	1	1	1	1	1	1	1	1	1	1	1	1	1	1	1	1	1	1	1	1	0	1	1	1	1	1	1	1	1	1	1	1	1
group_10200	0	0	0	0	0	0	0	0	0	0	0	0	0	0	0	0	0	0	0	0	0	0	0	0	0	0	0	0	0	0	0	0	0	0	0	0	1	0	0	0	0	0	0	0	0	0	0	0	0
group_10201	0	0	0	0	0	0	0	0	0	0	0	0	0	0	0	0	0	0	0	0	0	0	0	0	0	0	0	0	0	0	0	0	0	0	0	0	1	0	0	0	0	0	0	0	0	0	0	0	0
group_10202	0	0	0	0	0	0	0	0	0	0	0	0	0	0	0	0	0	0	0	0	0	0	0	0	0	0	0	0	0	0	0	0	0	0	0	0	1	0	0	0	0	0	0	0	0	0	0	0	0
group_10203	0	0	0	0	0	0	0	0	0	0	0	0	0	0	0	0	0	0	0	0	0	0	0	0	0	0	0	0	0	0	0	0	0	0	0	0	1	0	0	0	0	0	0	0	0	0	0	0	0
group_10204	0	0	0	0	0	0	0	0	0	0	0	0	0	0	0	0	0	0	0	0	0	0	0	0	0	0	0	0	0	0	0	0	0	0	0	0	1	0	0	0	0	0	0	0	0	0	0	0	0
group_10205	0	0	0	0	0	0	0	0	0	0	0	0	0	0	0	0	0	0	0	0	0	0	0	0	0	0	0	0	0	0	0	0	0	0	0	0	1	0	0	0	0	0	0	0	0	0	0	0	0
group_10206	0	0	0	0	0	0	0	0	0	0	0	0	0	0	0	0	0	0	0	0	0	0	0	0	0	0	0	0	0	0	0	0	0	0	0	0	1	0	0	0	0	0	0	0	0	0	0	0	0
group_10207	0	0	0	0	0	0	0	0	0	0	0	0	0	0	0	0	0	0	0	0	0	0	0	0	0	0	0	0	0	0	0	0	0	0	0	0	1	0	0	0	0	0	0	0	0	0	0	0	0
group_10208	0	0	0	0	0	0	0	0	0	0	0	0	0	0	0	0	0	0	0	0	0	0	0	0	0	0	0	0	0	0	0	0	0	0	0	0	1	0	0	0	0	0	0	0	0	0	0	0	0
group_10209	0	0	0	0	0	0	0	0	0	0	0	0	0	0	0	0	0	0	0	0	0	0	0	0	0	0	0	0	0	0	0	0	0	0	0	0	1	0	0	0	0	0	0	0	0	0	0	0	0
group_1021	0	0	0	0	0	0	0	0	0	0	0	0	0	0	0	0	0	0	0	0	0	0	0	0	0	0	0	0	1	0	0	0	0	0	0	0	0	0	0	0	0	0	0	0	0	0	0	0	0
group_10210	0	0	0	0	0	0	0	0	0	0	0	0	0	0	0	0	0	0	0	0	0	0	0	0	0	0	0	0	0	0	0	0	0	0	0	0	1	0	0	0	0	0	0	0	0	0	0	0	0
group_10211	0	0	0	0	0	0	0	0	0	0	0	0	0	0	0	0	0	0	0	0	0	0	0	0	0	0	0	0	0	0	0	0	0	0	0	0	1	0	0	0	0	0	0	0	0	0	0	0	0
group_10212	0	0	0	0	0	0	0	0	0	0	0	0	0	0	0	0	0	0	0	0	0	0	0	0	0	0	0	0	0	0	0	0	0	0	0	0	1	0	0	0	0	0	0	0	0	0	0	0	0
group_10213	0	0	0	0	0	0	0	0	0	0	0	0	0	0	0	0	0	0	0	0	0	0	0	0	0	0	0	0	0	0	0	0	0	0	0	0	1	0	0	0	0	0	0	0	0	0	0	0	0
group_10214	0	0	0	0	0	0	0	0	0	0	0	0	0	0	0	0	0	0	0	0	0	0	0	0	0	0	0	0	0	0	0	0	0	0	0	0	1	0	0	0	0	0	0	0	0	0	0	0	0
group_10215	0	0	0	0	0	0	0	0	0	0	0	0	0	0	0	0	0	0	0	0	0	0	0	0	0	0	0	0	0	0	0	0	0	0	0	0	1	0	0	0	0	0	0	0	0	0	0	0	0
group_10216	0	0	0	0	0	0	0	0	0	0	0	0	0	0	0	0	0	0	0	0	0	0	0	0	0	0	0	0	0	0	0	0	0	0	0	0	1	0	0	0	0	0	0	0	0	0	0	0	0
group_10217	0	0	0	0	0	0	0	0	0	0	0	0	0	0	0	0	0	0	0	0	0	0	0	0	0	0	0	0	0	0	0	0	0	0	0	0	1	0	0	0	0	0	0	0	0	0	0	0	0
group_10218	0	0	0	0	0	0	0	0	0	0	0	0	0	0	0	0	0	0	0	0	0	0	0	0	0	0	0	0	0	0	0	0	0	0	0	0	1	0	0	0	0	0	0	0	0	0	0	0	0
group_10219	0	0	0	0	0	0	0	0	0	0	0	0	0	0	0	0	0	0	0	0	0	0	0	0	0	0	0	0	0	0	0	0	0	0	0	0	1	0	0	0	0	0	0	0	0	0	0	0	0
group_1022	1	1	1	1	1	1	1	1	0	0	0	1	0	1	1	1	1	1	1	1	1	1	1	1	1	1	1	1	1	1	1	1	1	1	1	1	0	1	1	1	1	1	1	1	1	1	1	1	1
group_10220	0	0	0	0	0	0	0	0	0	0	0	0	0	0	0	0	0	0	0	0	0	0	0	0	0	0	0	0	0	0	0	0	0	0	0	0	1	0	0	0	0	0	0	0	0	0	0	0	0
group_10221	0	0	0	0	0	0	0	0	0	0	0	0	0	0	0	0	0	0	0	0	0	0	0	0	0	0	0	0	0	0	0	0	0	0	0	0	1	0	0	0	0	0	0	0	0	0	0	0	0
group_10222	0	0	0	0	0	0	0	0	0	0	0	0	0	0	0	0	0	0	0	0	0	0	0	0	0	0	0	0	0	0	0	0	0	0	0	0	1	0	0	0	0	0	0	0	0	0	0	0	0
group_10223	0	0	0	0	0	0	0	0	0	0	0	0	0	0	0	0	0	0	0	0	0	0	0	0	0	0	0	0	0	0	0	0	0	0	0	0	1	0	0	0	0	0	0	0	0	0	0	0	0
group_10224	0	0	0	0	0	0	0	0	0	0	0	0	0	0	0	0	0	0	0	0	0	0	0	0	0	0	0	0	0	0	0	0	0	0	0	0	1	0	0	0	0	0	0	0	0	0	0	0	0
group_10225	0	0	0	0	0	0	0	0	0	0	0	0	0	0	0	0	0	0	0	0	0	0	0	0	0	0	0	0	0	0	0	0	0	0	0	0	1	0	0	0	0	0	0	0	0	0	0	0	0
group_10226	0	0	0	0	0	0	0	0	0	0	0	0	0	0	0	0	0	0	0	0	0	0	0	0	0	0	0	0	0	0	0	0	0	0	0	0	1	0	0	0	0	0	0	0	0	0	0	0	0
group_10227	0	0	0	0	0	0	0	0	0	0	0	0	0	0	0	0	0	0	0	0	0	0	0	0	0	0	0	0	0	0	0	0	0	0	0	0	1	0	0	0	0	0	0	0	0	0	0	0	0
group_10228	0	0	0	0	0	0	0	0	0	0	0	0	0	0	0	0	0	0	0	0	0	0	0	0	0	0	0	0	0	0	0	0	0	0	0	0	1	0	0	0	0	0	0	0	0	0	0	0	0
group_10229	0	0	0	0	0	0	0	0	0	0	0	0	0	0	0	0	0	0	0	0	0	0	0	0	0	0	0	0	0	0	0	0	0	0	0	0	1	0	0	0	0	0	0	0	0	0	0	0	0
group_1023	0	0	0	0	0	0	0	0	0	0	0	0	0	0	0	0	0	0	0	0	0	0	0	0	0	0	0	0	0	1	0	0	0	0	0	0	0	0	0	0	0	0	0	0	0	0	0	0	0
group_10230	0	0	0	0	0	0	0	0	0	0	0	0	0	0	0	0	0	0	0	0	0	0	0	0	0	0	0	0	0	0	0	0	0	0	0	0	1	0	0	0	0	0	0	0	0	0	0	0	0
group_10231	0	0	0	0	0	0	0	0	0	0	0	0	0	0	0	0	0	0	0	0	0	0	0	0	0	0	0	0	0	0	0	0	0	0	0	0	1	0	0	0	0	0	0	0	0	0	0	0	0
group_10232	0	0	0	0	0	0	0	0	0	0	0	0	0	0	0	0	0	0	0	0	0	0	0	0	0	0	0	0	0	0	0	0	0	0	0	0	1	0	0	0	0	0	0	0	0	0	0	0	0
group_10233	0	0	0	0	0	0	0	0	0	0	0	0	0	0	0	0	0	0	0	0	0	0	0	0	0	0	0	0	0	0	0	0	0	0	0	0	1	0	0	0	0	0	0	0	0	0	0	0	0
group_10234	0	0	0	0	0	0	0	0	0	0	0	0	0	0	0	0	0	0	0	0	0	0	0	0	0	0	0	0	0	0	0	0	0	0	0	0	1	0	0	0	0	0	0	0	0	0	0	0	0
group_10235	0	0	0	0	0	0	0	0	0	0	0	0	0	0	0	0	0	0	0	0	0	0	0	0	0	0	0	0	0	0	0	0	0	0	0	0	1	0	0	0	0	0	0	0	0	0	0	0	0
group_10236	0	0	0	0	0	0	0	0	0	0	0	0	0	0	0	0	0	0	0	0	0	0	0	0	0	0	0	0	0	0	0	0	0	0	0	0	1	0	0	0	0	0	0	0	0	0	0	0	0
group_10237	0	0	0	0	0	0	0	0	0	0	0	0	0	0	0	0	0	0	0	0	0	0	0	0	0	0	0	0	0	0	0	0	0	0	0	0	1	0	0	0	0	0	0	0	0	0	0	0	0
group_10238	0	0	0	0	0	0	0	0	0	0	0	0	0	0	0	0	0	0	0	0	0	0	0	0	0	0	0	0	0	0	0	0	0	0	0	0	1	0	0	0	0	0	0	0	0	0	0	0	0
group_10239	0	0	0	0	0	0	0	0	0	0	0	0	0	0	0	0	0	0	0	0	0	0	0	0	0	0	0	0	0	0	0	0	0	0	0	0	1	0	0	0	0	0	0	0	0	0	0	0	0
group_1024	0	0	0	0	0	0	0	0	0	0	0	0	0	0	0	0	0	0	0	0	0	0	0	0	0	0	0	0	1	0	0	0	0	0	0	0	0	0	0	0	0	0	0	0	0	0	0	0	0
group_10240	0	0	0	0	0	0	0	0	0	0	0	0	0	0	0	0	0	0	0	0	0	0	0	0	0	0	0	0	0	0	0	0	0	0	0	0	1	0	0	0	0	0	0	0	0	0	0	0	0
group_10241	0	0	0	0	0	0	0	0	0	0	0	0	0	0	0	0	0	0	0	0	0	0	0	0	0	0	0	0	0	0	0	0	0	0	0	0	1	0	0	0	0	0	0	0	0	0	0	0	0
group_10242	0	0	0	0	0	0	0	0	0	0	0	0	0	0	0	0	0	0	0	0	0	0	0	0	0	0	0	0	0	0	0	0	0	0	0	0	1	0	0	0	0	0	0	0	0	0	0	0	0
group_10243	0	0	0	0	0	0	0	0	0	0	0	0	0	0	0	0	0	0	0	0	0	0	0	0	0	0	0	0	0	0	0	0	0	0	0	0	1	0	0	0	0	0	0	0	0	0	0	0	0
group_10244	0	0	0	0	0	0	0	0	0	0	0	0	0	0	0	0	0	0	0	0	0	0	0	0	0	0	0	0	0	0	0	0	0	0	0	0	1	0	0	0	0	0	0	0	0	0	0	0	0
group_10245	0	0	0	0	0	0	0	0	0	0	0	0	0	0	0	0	0	0	0	0	0	0	0	0	0	0	0	0	0	0	0	0	0	0	0	0	1	0	0	0	0	0	0	0	0	0	0	0	0
group_10246	0	0	0	0	0	0	0	0	0	0	0	0	0	0	0	0	0	0	0	0	0	0	0	0	0	0	0	0	0	0	0	0	0	0	0	0	1	0	0	0	0	0	0	0	0	0	0	0	0
group_10247	0	0	0	0	0	0	0	0	0	0	0	0	0	0	0	0	0	0	0	0	0	0	0	0	0	0	0	0	0	0	0	0	0	0	0	0	1	0	0	0	0	0	0	0	0	0	0	0	0
group_10248	0	0	0	0	0	0	0	0	0	0	0	0	0	0	0	0	0	0	0	0	0	0	0	0	0	0	0	0	0	0	0	0	0	0	0	0	1	0	0	0	0	0	0	0	0	0	0	0	0
group_10249	0	0	0	0	0	0	0	0	0	0	0	0	0	0	0	0	0	0	0	0	0	0	0	0	0	0	0	0	0	0	0	0	0	0	0	0	1	0	0	0	0	0	0	0	0	0	0	0	0
group_1025	1	0	0	0	0	0	0	0	0	0	0	0	1	0	0	0	1	1	1	0	1	0	0	0	0	0	0	0	0	0	0	0	0	0	0	0	0	0	0	0	0	0	0	0	0	0	0	0	0
group_10250	0	0	0	0	0	0	0	0	0	0	0	0	0	0	0	0	0	0	0	0	0	0	0	0	0	0	0	0	0	0	0	0	0	0	0	0	1	0	0	0	0	0	0	0	0	0	0	0	0
group_10251	0	0	0	0	0	0	0	0	0	0	0	0	0	0	0	0	0	0	0	0	0	0	0	0	0	0	0	0	0	0	0	0	0	0	0	0	1	0	0	0	0	0	0	0	0	0	0	0	0
group_10252	0	0	0	0	0	0	0	0	0	0	0	0	0	0	0	0	0	0	0	0	0	0	0	0	0	0	0	0	0	0	0	0	0	0	0	0	1	0	0	0	0	0	0	0	0	0	0	0	0
group_10253	0	0	0	0	0	0	0	0	0	0	0	0	0	0	0	0	0	0	0	0	0	0	0	0	0	0	0	0	0	0	0	0	0	0	0	0	1	0	0	0	0	0	0	0	0	0	0	0	0
group_10254	0	0	0	0	0	0	0	0	0	0	0	0	0	0	0	0	0	0	0	0	0	0	0	0	0	0	0	0	0	0	0	0	0	0	0	0	1	0	0	0	0	0	0	0	0	0	0	0	0
group_10255	0	0	0	0	0	0	0	0	0	0	0	0	0	0	0	0	0	0	0	0	0	0	0	0	0	0	0	0	0	0	0	0	0	0	0	0	1	0	0	0	0	0	0	0	0	0	0	0	0
group_10256	0	0	0	0	0	0	0	0	0	0	0	0	0	0	0	0	0	0	0	0	0	0	0	0	0	0	0	0	0	0	0	0	0	0	0	0	1	0	0	0	0	0	0	0	0	0	0	0	0
group_10257	0	0	0	0	0	0	0	0	0	0	0	0	0	0	0	0	0	0	0	0	0	0	0	0	0	0	0	0	0	0	0	0	0	0	0	0	1	0	0	0	0	0	0	0	0	0	0	0	0
group_10258	0	0	0	0	0	0	0	0	0	0	0	0	0	0	0	0	0	0	0	0	0	0	0	0	0	0	0	0	0	0	0	0	0	0	0	0	1	0	0	0	0	0	0	0	0	0	0	0	0
group_10259	0	0	0	0	0	0	0	0	0	0	0	0	0	0	0	0	0	0	0	0	0	0	0	0	0	0	0	0	0	0	0	0	0	0	0	0	1	0	0	0	0	0	0	0	0	0	0	0	0
group_1026	1	1	1	1	1	1	1	1	1	1	1	1	1	1	1	1	1	1	1	1	1	1	1	1	1	1	1	1	1	1	1	1	1	1	1	1	0	1	1	1	1	1	1	1	1	1	1	1	1
group_10260	0	0	0	0	0	0	0	0	0	0	0	0	0	0	0	0	0	0	0	0	0	0	0	0	0	0	0	0	0	0	0	0	0	0	0	0	1	0	0	0	0	0	0	0	0	0	0	0	0
group_10261	0	0	0	0	0	0	0	0	0	0	0	0	0	0	0	0	0	0	0	0	0	0	0	0	0	0	0	0	0	0	0	0	0	0	0	0	1	0	0	0	0	0	0	0	0	0	0	0	0
group_10262	0	0	0	0	0	0	0	0	0	0	0	0	0	0	0	0	0	0	0	0	0	0	0	0	0	0	0	0	0	0	0	0	0	0	0	0	1	0	0	0	0	0	0	0	0	0	0	0	0
group_10263	0	0	0	0	0	0	0	0	0	0	0	0	0	0	0	0	0	0	0	0	0	0	0	0	0	0	0	0	0	0	0	0	0	0	0	0	1	0	0	0	0	0	0	0	0	0	0	0	0
group_10264	0	0	0	0	0	0	0	0	0	0	0	0	0	0	0	0	0	0	0	0	0	0	0	0	0	0	0	0	0	0	0	0	0	0	0	0	1	0	0	0	0	0	0	0	0	0	0	0	0
group_10265	0	0	0	0	0	0	0	0	0	0	0	0	0	0	0	0	0	0	0	0	0	0	0	0	0	0	0	0	0	0	0	0	0	0	0	0	1	0	0	0	0	0	0	0	0	0	0	0	0
group_10266	0	0	0	0	0	0	0	0	0	0	0	0	0	0	0	0	0	0	0	0	0	0	0	0	0	0	0	0	0	0	0	0	0	0	0	0	1	0	0	0	0	0	0	0	0	0	0	0	0
group_10267	0	0	0	0	0	0	0	0	0	0	0	0	0	0	0	0	0	0	0	0	0	0	0	0	0	0	0	0	0	0	0	0	0	0	0	0	1	0	0	0	0	0	0	0	0	0	0	0	0
group_10268	0	0	0	0	0	0	0	0	0	0	0	0	0	0	0	0	0	0	0	0	0	0	0	0	0	0	0	0	0	0	0	0	0	0	0	0	1	0	0	0	0	0	0	0	0	0	0	0	0
group_10269	0	0	0	0	0	0	0	0	0	0	0	0	0	0	0	0	0	0	0	0	0	0	0	0	0	0	0	0	0	0	0	0	0	0	0	0	1	0	0	0	0	0	0	0	0	0	0	0	0
group_1027	0	0	0	0	0	0	0	0	0	0	0	0	0	0	0	0	0	0	0	0	0	0	0	0	0	0	0	0	1	0	0	0	0	0	0	0	0	0	0	0	0	0	0	0	0	0	0	0	0
group_10270	0	0	0	0	0	0	0	0	0	0	0	0	0	0	0	0	0	0	0	0	0	0	0	0	0	0	0	0	0	0	0	0	0	0	0	0	1	0	0	0	0	0	0	0	0	0	0	0	0
group_10271	0	0	0	0	0	0	0	0	0	0	0	0	0	0	0	0	0	0	0	0	0	0	0	0	0	0	0	0	0	0	0	0	0	0	0	0	1	0	0	0	0	0	0	0	0	0	0	0	0
group_10272	0	0	0	0	0	0	0	0	0	0	0	0	0	0	0	0	0	0	0	0	0	0	0	0	0	0	0	0	0	0	0	0	0	0	0	0	1	0	0	0	0	0	0	0	0	0	0	0	0
group_10273	0	0	0	0	0	0	0	0	0	0	0	0	0	0	0	0	0	0	0	0	0	0	0	0	0	0	0	0	0	0	0	0	0	0	0	0	1	0	0	0	0	0	0	0	0	0	0	0	0
group_10274	0	0	0	0	0	0	0	0	0	0	0	0	0	0	0	0	0	0	0	0	0	0	0	0	0	0	0	0	0	0	0	0	0	0	0	0	1	0	0	0	0	0	0	0	0	0	0	0	0
group_10275	0	0	0	0	0	0	0	0	0	0	0	0	0	0	0	0	0	0	0	0	0	0	0	0	0	0	0	0	0	0	0	0	0	0	0	0	1	0	0	0	0	0	0	0	0	0	0	0	0
group_10276	0	0	0	0	0	0	0	0	0	0	0	0	0	0	0	0	0	0	0	0	0	0	0	0	0	0	0	0	0	0	0	0	0	0	0	0	1	0	0	0	0	0	0	0	0	0	0	0	0
group_10277	0	0	0	0	0	0	0	0	0	0	0	0	0	0	0	0	0	0	0	0	0	0	0	0	0	0	0	0	0	0	0	0	0	0	0	0	1	0	0	0	0	0	0	0	0	0	0	0	0
group_10278	0	0	0	0	0	0	0	0	0	0	0	0	0	0	0	0	0	0	0	0	0	0	0	0	0	0	0	0	0	0	0	0	0	0	0	0	1	0	0	0	0	0	0	0	0	0	0	0	0
group_10279	0	0	0	0	0	0	0	0	0	0	0	0	0	0	0	0	0	0	0	0	0	0	0	0	0	0	0	0	0	0	0	0	0	0	0	0	1	0	0	0	0	0	0	0	0	0	0	0	0
group_1028	1	1	1	1	1	1	1	1	1	1	0	1	1	1	1	1	1	1	1	1	1	1	1	1	1	1	1	1	1	0	1	1	1	1	1	1	0	1	1	1	1	0	1	1	1	1	1	1	1
group_10280	0	0	0	0	0	0	0	0	0	0	0	0	0	0	0	0	0	0	0	0	0	0	0	0	0	0	0	0	0	0	0	0	0	0	0	0	1	0	0	0	0	0	0	0	0	0	0	0	0
group_10281	0	0	0	0	0	0	0	0	0	0	0	0	0	0	0	0	0	0	0	0	0	0	0	0	0	0	0	0	0	0	0	0	0	0	0	0	1	0	0	0	0	0	0	0	0	0	0	0	0
group_10282	0	0	0	0	0	0	0	0	0	0	0	0	0	0	0	0	0	0	0	0	0	0	0	0	0	0	0	0	0	0	0	0	0	0	0	0	1	0	0	0	0	0	0	0	0	0	0	0	0
group_10283	0	0	0	0	0	0	0	0	0	0	0	0	0	0	0	0	0	0	0	0	0	0	0	0	0	0	0	0	0	0	0	0	0	0	0	0	1	0	0	0	0	0	0	0	0	0	0	0	0
group_10284	0	0	0	0	0	0	0	0	0	0	0	0	0	0	0	0	0	0	0	0	0	0	0	0	0	0	0	0	0	0	0	0	0	0	0	0	1	0	0	0	0	0	0	0	0	0	0	0	0
group_10285	0	0	0	0	0	0	0	0	0	0	0	0	0	0	0	0	0	0	0	0	0	0	0	0	0	0	0	0	0	0	0	0	0	0	0	0	1	0	0	0	0	0	0	0	0	0	0	0	0
group_10286	0	0	0	0	0	0	0	0	0	0	0	0	0	0	0	0	0	0	0	0	0	0	0	0	0	0	0	0	0	0	0	0	0	0	0	0	1	0	0	0	0	0	0	0	0	0	0	0	0
group_10287	0	0	0	0	0	0	0	0	0	0	0	0	0	0	0	0	0	0	0	0	0	0	0	0	0	0	0	0	0	0	0	0	0	0	0	0	1	0	0	0	0	0	0	0	0	0	0	0	0
group_10288	0	0	0	0	0	0	0	0	0	0	0	0	0	0	0	0	0	0	0	0	0	0	0	0	0	0	0	0	0	0	0	0	0	0	0	0	1	0	0	0	0	0	0	0	0	0	0	0	0
group_10289	0	0	0	0	0	0	0	0	0	0	0	0	0	0	0	0	0	0	0	0	0	0	0	0	0	0	0	0	0	0	0	0	0	0	0	0	1	0	0	0	0	0	0	0	0	0	0	0	0
group_1029	0	0	0	0	0	0	0	0	0	0	0	0	0	0	0	0	0	0	0	0	0	0	0	0	0	0	0	0	0	0	0	0	0	0	0	0	0	0	0	0	0	0	0	0	0	0	0	0	0
group_10290	0	0	0	0	0	0	0	0	0	0	0	0	0	0	0	0	0	0	0	0	0	0	0	0	0	0	0	0	0	0	0	0	0	0	0	0	1	0	0	0	0	0	0	0	0	0	0	0	0
group_10291	0	0	0	0	0	0	0	0	0	0	0	0	0	0	0	0	0	0	0	0	0	0	0	0	0	0	0	0	0	0	0	0	0	0	0	0	1	0	0	0	0	0	0	0	0	0	0	0	0
group_10292	0	0	0	0	0	0	0	0	0	0	0	0	0	0	0	0	0	0	0	0	0	0	0	0	0	0	0	0	0	0	0	0	0	0	0	0	1	0	0	0	0	0	0	0	0	0	0	0	0
group_10293	0	0	0	0	0	0	0	0	0	0	0	0	0	0	0	0	0	0	0	0	0	0	0	0	0	0	0	0	0	0	0	0	0	0	0	0	1	0	0	0	0	0	0	0	0	0	0	0	0
group_10294	0	0	0	0	0	0	0	0	0	0	0	0	0	0	0	0	0	0	0	0	0	0	0	0	0	0	0	0	0	0	0	0	0	0	0	0	1	0	0	0	0	0	0	0	0	0	0	0	0
group_10295	0	0	0	0	0	0	0	0	0	0	0	0	0	0	0	0	0	0	0	0	0	0	0	0	0	0	0	0	0	0	0	0	0	0	0	0	1	0	0	0	0	0	0	0	0	0	0	0	0
group_10296	0	0	0	0	0	0	0	0	0	0	0	0	0	0	0	0	0	0	0	0	0	0	0	0	0	0	0	0	0	0	0	0	0	0	0	0	1	0	0	0	0	0	0	0	0	0	0	0	0
group_10297	0	0	0	0	0	0	0	0	0	0	0	0	0	0	0	0	0	0	0	0	0	0	0	0	0	0	0	0	0	0	0	0	0	0	0	0	1	0	0	0	0	0	0	0	0	0	0	0	0
group_10298	0	0	0	0	0	0	0	0	0	0	0	0	0	0	0	0	0	0	0	0	0	0	0	0	0	0	0	0	0	0	0	0	0	0	0	0	1	0	0	0	0	0	0	0	0	0	0	0	0
group_10299	0	0	0	0	0	0	0	0	0	0	0	0	0	0	0	0	0	0	0	0	0	0	0	0	0	0	0	0	0	0	0	0	0	0	0	0	1	0	0	0	0	0	0	0	0	0	0	0	0
group_103	1	1	1	1	1	1	1	1	1	1	1	1	1	1	1	1	1	1	1	1	1	1	1	1	1	1	1	1	1	1	1	1	1	1	1	1	0	1	1	1	1	1	1	1	1	1	1	1	1
group_1030	0	0	0	0	0	0	0	0	0	0	0	0	0	0	0	0	0	0	0	0	0	0	0	0	0	0	0	0	0	0	0	0	0	0	0	0	0	0	0	0	0	0	0	0	0	0	0	0	0
group_10300	0	0	0	0	0	0	0	0	0	0	0	0	0	0	0	0	0	0	0	0	0	0	0	0	0	0	0	0	0	0	0	0	0	0	0	0	1	0	0	0	0	0	0	0	0	0	0	0	0
group_10301	0	0	0	0	0	0	0	0	0	0	0	0	0	0	0	0	0	0	0	0	0	0	0	0	0	0	0	0	0	0	0	0	0	0	0	0	1	0	0	0	0	0	0	0	0	0	0	0	0
group_10302	0	0	0	0	0	0	0	0	0	0	0	0	0	0	0	0	0	0	0	0	0	0	0	0	0	0	0	0	0	0	0	0	0	0	0	0	1	0	0	0	0	0	0	0	0	0	0	0	0
group_10303	0	0	0	0	0	0	0	0	0	0	0	0	0	0	0	0	0	0	0	0	0	0	0	0	0	0	0	0	0	0	0	0	0	0	0	0	1	0	0	0	0	0	0	0	0	0	0	0	0
group_10304	0	0	0	0	0	0	0	0	0	0	0	0	0	0	0	0	0	0	0	0	0	0	0	0	0	0	0	0	0	0	0	0	0	0	0	0	1	0	0	0	0	0	0	0	0	0	0	0	0
group_10305	0	0	0	0	0	0	0	0	0	0	0	0	0	0	0	0	0	0	0	0	0	0	0	0	0	0	0	0	0	0	0	0	0	0	0	0	1	0	0	0	0	0	0	0	0	0	0	0	0
group_10306	0	0	0	0	0	0	0	0	0	0	0	0	0	0	0	0	0	0	0	0	0	0	0	0	0	0	0	0	0	0	0	0	0	0	0	0	1	0	0	0	0	0	0	0	0	0	0	0	0
group_10307	0	0	0	0	0	0	0	0	0	0	0	0	0	0	0	0	0	0	0	0	0	0	0	0	0	0	0	0	0	0	0	0	0	0	0	0	1	0	0	0	0	0	0	0	0	0	0	0	0
group_10308	0	0	0	0	0	0	0	0	0	0	0	0	0	0	0	0	0	0	0	0	0	0	0	0	0	0	0	0	0	0	0	0	0	0	0	0	1	0	0	0	0	0	0	0	0	0	0	0	0
group_10309	0	0	0	0	0	0	0	0	0	0	0	0	0	0	0	0	0	0	0	0	0	0	0	0	0	0	0	0	0	0	0	0	0	0	0	0	1	0	0	0	0	0	0	0	0	0	0	0	0
group_1031	0	0	0	0	0	0	0	0	0	0	0	0	0	0	0	0	0	0	0	0	0	0	0	0	0	0	0	0	0	1	0	0	0	0	0	0	0	0	0	0	0	1	0	0	0	0	0	0	0
group_10310	0	0	0	0	0	0	0	0	0	0	0	0	0	0	0	0	0	0	0	0	0	0	0	0	0	0	0	0	0	0	0	0	0	0	0	0	1	0	0	0	0	0	0	0	0	0	0	0	0
group_10311	0	0	0	0	0	0	0	0	0	0	0	0	0	0	0	0	0	0	0	0	0	0	0	0	0	0	0	0	0	0	0	0	0	0	0	0	1	0	0	0	0	0	0	0	0	0	0	0	0
group_10312	0	0	0	0	0	0	0	0	0	0	0	0	0	0	0	0	0	0	0	0	0	0	0	0	0	0	0	0	0	0	0	0	0	0	0	0	1	0	0	0	0	0	0	0	0	0	0	0	0
group_10313	0	0	0	0	0	0	0	0	0	0	0	0	0	0	0	0	0	0	0	0	0	0	0	0	0	0	0	0	0	0	0	0	0	0	0	0	1	0	0	0	0	0	0	0	0	0	0	0	0
group_10314	0	0	0	0	0	0	0	0	0	0	0	0	0	0	0	0	0	0	0	0	0	0	0	0	0	0	0	0	0	0	0	0	0	0	0	0	1	0	0	0	0	0	0	0	0	0	0	0	0
group_10315	0	0	0	0	0	0	0	0	0	0	0	0	0	0	0	0	0	0	0	0	0	0	0	0	0	0	0	0	0	0	0	0	0	0	0	0	1	0	0	0	0	0	0	0	0	0	0	0	0
group_10316	0	0	0	0	0	0	0	0	0	0	0	0	0	0	0	0	0	0	0	0	0	0	0	0	0	0	0	0	0	0	0	0	0	0	0	0	1	0	0	0	0	0	0	0	0	0	0	0	0
group_10317	0	0	0	0	0	0	0	0	0	0	0	0	0	0	0	0	0	0	0	0	0	0	0	0	0	0	0	0	0	0	0	0	0	0	0	0	1	0	0	0	0	0	0	0	0	0	0	0	0
group_10318	0	0	0	0	0	0	0	0	0	0	0	0	0	0	0	0	0	0	0	0	0	0	0	0	0	0	0	0	0	0	0	0	0	0	0	0	1	0	0	0	0	0	0	0	0	0	0	0	0
group_10319	0	0	0	0	0	0	0	0	0	0	0	0	0	0	0	0	0	0	0	0	0	0	0	0	0	0	0	0	0	0	0	0	0	0	0	0	1	0	0	0	0	0	0	0	0	0	0	0	0
group_1032	0	0	0	0	0	0	0	0	0	0	0	0	0	0	0	0	0	0	0	0	0	0	0	0	0	0	0	0	0	1	0	0	0	0	0	0	0	0	0	0	0	1	0	0	0	0	0	0	0
group_10320	0	0	0	0	0	0	0	0	0	0	0	0	0	0	0	0	0	0	0	0	0	0	0	0	0	0	0	0	0	0	0	0	0	0	0	0	1	0	0	0	0	0	0	0	0	0	0	0	0
group_10321	0	0	0	0	0	0	0	0	0	0	0	0	0	0	0	0	0	0	0	0	0	0	0	0	0	0	0	0	0	0	0	0	0	0	0	0	1	0	0	0	0	0	0	0	0	0	0	0	0
group_10322	0	0	0	0	0	0	0	0	0	0	0	0	0	0	0	0	0	0	0	0	0	0	0	0	0	0	0	0	0	0	0	0	0	0	0	0	1	0	0	0	0	0	0	0	0	0	0	0	0
group_10323	0	0	0	0	0	0	0	0	0	0	0	0	0	0	0	0	0	0	0	0	0	0	0	0	0	0	0	0	0	0	0	0	0	0	0	0	1	0	0	0	0	0	0	0	0	0	0	0	0
group_10324	0	0	0	0	0	0	0	0	0	0	0	0	0	0	0	0	0	0	0	0	0	0	0	0	0	0	0	0	0	0	0	0	0	0	0	0	1	0	0	0	0	0	0	0	0	0	0	0	0
group_10325	0	0	0	0	0	0	0	0	0	0	0	0	0	0	0	0	0	0	0	0	0	0	0	0	0	0	0	0	0	0	0	0	0	0	0	0	1	0	0	0	0	0	0	0	0	0	0	0	0
group_10326	0	0	0	0	0	0	0	0	0	0	0	0	0	0	0	0	0	0	0	0	0	0	0	0	0	0	0	0	0	0	0	0	0	0	0	0	1	0	0	0	0	0	0	0	0	0	0	0	0
group_10327	0	0	0	0	0	0	0	0	0	0	0	0	0	0	0	0	0	0	0	0	0	0	0	0	0	0	0	0	0	0	0	0	0	0	0	0	1	0	0	0	0	0	0	0	0	0	0	0	0
group_10328	0	0	0	0	0	0	0	0	0	0	0	0	0	0	0	0	0	0	0	0	0	0	0	0	0	0	0	0	0	0	0	0	0	0	0	0	1	0	0	0	0	0	0	0	0	0	0	0	0
group_10329	0	0	0	0	0	0	0	0	0	0	0	0	0	0	0	0	0	0	0	0	0	0	0	0	0	0	0	0	0	0	0	0	0	0	0	0	1	0	0	0	0	0	0	0	0	0	0	0	0
group_1033	0	0	0	0	0	0	0	0	0	0	0	0	0	0	0	0	0	0	0	0	0	0	0	0	0	0	0	0	0	0	0	0	0	0	0	0	0	0	0	0	0	1	0	0	0	0	0	0	0
group_10330	0	0	0	0	0	0	0	0	0	0	0	0	0	0	0	0	0	0	0	0	0	0	0	0	0	0	0	0	0	0	0	0	0	0	0	0	1	0	0	0	0	0	0	0	0	0	0	0	0
group_10331	0	0	0	0	0	0	0	0	0	0	0	0	0	0	0	0	0	0	0	0	0	0	0	0	0	0	0	0	0	0	0	0	0	0	0	0	1	0	0	0	0	0	0	0	0	0	0	0	0
group_10332	0	0	0	0	0	0	0	0	0	0	0	0	0	0	0	0	0	0	0	0	0	0	0	0	0	0	0	0	0	0	0	0	0	0	0	0	1	0	0	0	0	0	0	0	0	0	0	0	0
group_10333	0	0	0	0	0	0	0	0	0	0	0	0	0	0	0	0	0	0	0	0	0	0	0	0	0	0	0	0	0	0	0	0	0	0	0	0	1	0	0	0	0	0	0	0	0	0	0	0	0
group_10334	0	0	0	0	0	0	0	0	0	0	0	0	0	0	0	0	0	0	0	0	0	0	0	0	0	0	0	0	0	0	0	0	0	0	0	0	1	0	0	0	0	0	0	0	0	0	0	0	0
group_10335	0	0	0	0	0	0	0	0	0	0	0	0	0	0	0	0	0	0	0	0	0	0	0	0	0	0	0	0	0	0	0	0	0	0	0	0	1	0	0	0	0	0	0	0	0	0	0	0	0
group_10336	0	0	0	0	0	0	0	0	0	0	0	0	0	0	0	0	0	0	0	0	0	0	0	0	0	0	0	0	0	0	0	0	0	0	0	0	1	0	0	0	0	0	0	0	0	0	0	0	0
group_10337	0	0	0	0	0	0	0	0	0	0	0	0	0	0	0	0	0	0	0	0	0	0	0	0	0	0	0	0	0	0	0	0	0	0	0	0	1	0	0	0	0	0	0	0	0	0	0	0	0
group_10338	0	0	0	0	0	0	0	0	0	0	0	0	0	0	0	0	0	0	0	0	0	0	0	0	0	0	0	0	0	0	0	0	0	0	0	0	1	0	0	0	0	0	0	0	0	0	0	0	0
group_10339	0	0	0	0	0	0	0	0	0	0	0	0	0	0	0	0	0	0	0	0	0	0	0	0	0	0	0	0	0	0	0	0	0	0	0	0	1	0	0	0	0	0	0	0	0	0	0	0	0
group_1034	0	0	0	0	0	0	0	0	0	0	0	0	0	0	0	0	0	0	0	0	0	0	0	0	0	0	0	0	0	1	0	0	0	0	0	0	0	0	0	0	0	1	0	0	0	0	0	0	0
group_10340	0	0	0	0	0	0	0	0	0	0	0	0	0	0	0	0	0	0	0	0	0	0	0	0	0	0	0	0	0	0	0	0	0	0	0	0	1	0	0	0	0	0	0	0	0	0	0	0	0
group_10341	0	0	0	0	0	0	0	0	0	0	0	0	0	0	0	0	0	0	0	0	0	0	0	0	0	0	0	0	0	0	0	0	0	0	0	0	1	0	0	0	0	0	0	0	0	0	0	0	0
group_10342	0	0	0	0	0	0	0	0	0	0	0	0	0	0	0	0	0	0	0	0	0	0	0	0	0	0	0	0	0	0	0	0	0	0	0	0	1	0	0	0	0	0	0	0	0	0	0	0	0
group_10343	0	0	0	0	0	0	0	0	0	0	0	0	0	0	0	0	0	0	0	0	0	0	0	0	0	0	0	0	0	0	0	0	0	0	0	0	1	0	0	0	0	0	0	0	0	0	0	0	0
group_10344	0	0	0	0	0	0	0	0	0	0	0	0	0	0	0	0	0	0	0	0	0	0	0	0	0	0	0	0	0	0	0	0	0	0	0	0	1	0	0	0	0	0	0	0	0	0	0	0	0
group_10345	0	0	0	0	0	0	0	0	0	0	0	0	0	0	0	0	0	0	0	0	0	0	0	0	0	0	0	0	0	0	0	0	0	0	0	0	1	0	0	0	0	0	0	0	0	0	0	0	0
group_10346	0	0	0	0	0	0	0	0	0	0	0	0	0	0	0	0	0	0	0	0	0	0	0	0	0	0	0	0	0	0	0	0	0	0	0	0	1	0	0	0	0	0	0	0	0	0	0	0	0
group_10347	0	0	0	0	0	0	0	0	0	0	0	0	0	0	0	0	0	0	0	0	0	0	0	0	0	0	0	0	0	0	0	0	0	0	0	0	1	0	0	0	0	0	0	0	0	0	0	0	0
group_10348	0	0	0	0	0	0	0	0	0	0	0	0	0	0	0	0	0	0	0	0	0	0	0	0	0	0	0	0	0	0	0	0	0	0	0	0	1	0	0	0	0	0	0	0	0	0	0	0	0
group_10349	0	0	0	0	0	0	0	0	0	0	0	0	0	0	0	0	0	0	0	0	0	0	0	0	0	0	0	0	0	0	0	0	0	0	0	0	1	0	0	0	0	0	0	0	0	0	0	0	0
group_1035	0	0	0	0	0	0	0	0	0	0	0	0	0	0	0	0	0	0	0	0	0	0	0	0	0	0	0	0	0	0	0	0	0	0	0	0	0	0	0	0	0	0	0	0	0	0	0	0	0
group_10350	0	0	0	0	0	0	0	0	0	0	0	0	0	0	0	0	0	0	0	0	0	0	0	0	0	0	0	0	0	0	0	0	0	0	0	0	1	0	0	0	0	0	0	0	0	0	0	0	0
group_10351	0	0	0	0	0	0	0	0	0	0	0	0	0	0	0	0	0	0	0	0	0	0	0	0	0	0	0	0	0	0	0	0	0	0	0	0	1	0	0	0	0	0	0	0	0	0	0	0	0
group_10352	0	0	0	0	0	0	0	0	0	0	0	0	0	0	0	0	0	0	0	0	0	0	0	0	0	0	0	0	0	0	0	0	0	0	0	0	1	0	0	0	0	0	0	0	0	0	0	0	0
group_10353	0	0	0	0	0	0	0	0	0	0	0	0	0	0	0	0	0	0	0	0	0	0	0	0	0	0	0	0	0	0	0	0	0	0	0	0	1	0	0	0	0	0	0	0	0	0	0	0	0
group_10354	0	0	0	0	0	0	0	0	0	0	0	0	0	0	0	0	0	0	0	0	0	0	0	0	0	0	0	0	0	0	0	0	0	0	0	0	1	0	0	0	0	0	0	0	0	0	0	0	0
group_10355	0	0	0	0	0	0	0	0	0	0	0	0	0	0	0	0	0	0	0	0	0	0	0	0	0	0	0	0	0	0	0	0	0	0	0	0	1	0	0	0	0	0	0	0	0	0	0	0	0
group_10356	0	0	0	0	0	0	0	0	0	0	0	0	0	0	0	0	0	0	0	0	0	0	0	0	0	0	0	0	0	0	0	0	0	0	0	0	1	0	0	0	0	0	0	0	0	0	0	0	0
group_10357	0	0	0	0	0	0	0	0	0	0	0	0	0	0	0	0	0	0	0	0	0	0	0	0	0	0	0	0	0	0	0	0	0	0	0	0	1	0	0	0	0	0	0	0	0	0	0	0	0
group_10358	0	0	0	0	0	0	0	0	0	0	0	0	0	0	0	0	0	0	0	0	0	0	0	0	0	0	0	0	0	0	0	0	0	0	0	0	1	0	0	0	0	0	0	0	0	0	0	0	0
group_10359	0	0	0	0	0	0	0	0	0	0	0	0	0	0	0	0	0	0	0	0	0	0	0	0	0	0	0	0	0	0	0	0	0	0	0	0	1	0	0	0	0	0	0	0	0	0	0	0	0
group_1036	0	0	0	0	0	0	0	0	0	0	0	0	0	0	0	0	0	0	0	0	0	0	0	0	0	0	0	0	0	0	0	0	0	0	0	0	0	0	0	0	0	0	0	0	0	0	0	0	0
group_10360	0	0	0	0	0	0	0	0	0	0	0	0	0	0	0	0	0	0	0	0	0	0	0	0	0	0	0	0	0	0	0	0	0	0	0	0	1	0	0	0	0	0	0	0	0	0	0	0	0
group_10361	0	0	0	0	0	0	0	0	0	0	0	0	0	0	0	0	0	0	0	0	0	0	0	0	0	0	0	0	0	0	0	0	0	0	0	0	1	0	0	0	0	0	0	0	0	0	0	0	0
group_10362	0	0	0	0	0	0	0	0	0	0	0	0	0	0	0	0	0	0	0	0	0	0	0	0	0	0	0	0	0	0	0	0	0	0	0	0	1	0	0	0	0	0	0	0	0	0	0	0	0
group_10363	0	0	0	0	0	0	0	0	0	0	0	0	0	0	0	0	0	0	0	0	0	0	0	0	0	0	0	0	0	0	0	0	0	0	0	0	1	0	0	0	0	0	0	0	0	0	0	0	0
group_10364	0	0	0	0	0	0	0	0	0	0	0	0	0	0	0	0	0	0	0	0	0	0	0	0	0	0	0	0	0	0	0	0	0	0	0	0	1	0	0	0	0	0	0	0	0	0	0	0	0
group_10365	0	0	0	0	0	0	0	0	0	0	0	0	0	0	0	0	0	0	0	0	0	0	0	0	0	0	0	0	0	0	0	0	0	0	0	0	1	0	0	0	0	0	0	0	0	0	0	0	0
group_10366	0	0	0	0	0	0	0	0	0	0	0	0	0	0	0	0	0	0	0	0	0	0	0	0	0	0	0	0	0	0	0	0	0	0	0	0	1	0	0	0	0	0	0	0	0	0	0	0	0
group_10367	0	0	0	0	0	0	0	0	0	0	0	0	0	0	0	0	0	0	0	0	0	0	0	0	0	0	0	0	0	0	0	0	0	0	0	0	1	0	0	0	0	0	0	0	0	0	0	0	0
group_10368	0	0	0	0	0	0	0	0	0	0	0	0	0	0	0	0	0	0	0	0	0	0	0	0	0	0	0	0	0	0	0	0	0	0	0	0	1	0	0	0	0	0	0	0	0	0	0	0	0
group_10369	0	0	0	0	0	0	0	0	0	0	0	0	0	0	0	0	0	0	0	0	0	0	0	0	0	0	0	0	0	0	0	0	0	0	0	0	1	0	0	0	0	0	0	0	0	0	0	0	0
group_1037	0	0	0	0	0	0	0	0	0	0	0	0	0	0	0	0	0	0	0	0	0	0	0	0	0	0	0	0	0	0	0	0	0	0	0	0	0	0	0	0	0	0	0	0	0	0	0	0	0
group_10370	0	0	0	0	0	0	0	0	0	0	0	0	0	0	0	0	0	0	0	0	0	0	0	0	0	0	0	0	0	0	0	0	0	0	0	0	1	0	0	0	0	0	0	0	0	0	0	0	0
group_10371	0	0	0	0	0	0	0	0	0	0	0	0	0	0	0	0	0	0	0	0	0	0	0	0	0	0	0	0	0	0	0	0	0	0	0	0	1	0	0	0	0	0	0	0	0	0	0	0	0
group_10372	0	0	0	0	0	0	0	0	0	0	0	0	0	0	0	0	0	0	0	0	0	0	0	0	0	0	0	0	0	0	0	0	0	0	0	0	1	0	0	0	0	0	0	0	0	0	0	0	0
group_10373	0	0	0	0	0	0	0	0	0	0	0	0	0	0	0	0	0	0	0	0	0	0	0	0	0	0	0	0	0	0	0	0	0	0	0	0	1	0	0	0	0	0	0	0	0	0	0	0	0
group_10374	0	0	0	0	0	0	0	0	0	0	0	0	0	0	0	0	0	0	0	0	0	0	0	0	0	0	0	0	0	0	0	0	0	0	0	0	1	0	0	0	0	0	0	0	0	0	0	0	0
group_10375	0	0	0	0	0	0	0	0	0	0	0	0	0	0	0	0	0	0	0	0	0	0	0	0	0	0	0	0	0	0	0	0	0	0	0	0	1	0	0	0	0	0	0	0	0	0	0	0	0
group_10376	0	0	0	0	0	0	0	0	0	0	0	0	0	0	0	0	0	0	0	0	0	0	0	0	0	0	0	0	0	0	0	0	0	0	0	0	1	0	0	0	0	0	0	0	0	0	0	0	0
group_10377	0	0	0	0	0	0	0	0	0	0	0	0	0	0	0	0	0	0	0	0	0	0	0	0	0	0	0	0	0	0	0	0	0	0	0	0	1	0	0	0	0	0	0	0	0	0	0	0	0
group_10378	0	0	0	0	0	0	0	0	0	0	0	0	0	0	0	0	0	0	0	0	0	0	0	0	0	0	0	0	0	0	0	0	0	0	0	0	1	0	0	0	0	0	0	0	0	0	0	0	0
group_10379	0	0	0	0	0	0	0	0	0	0	0	0	0	0	0	0	0	0	0	0	0	0	0	0	0	0	0	0	0	0	0	0	0	0	0	0	1	0	0	0	0	0	0	0	0	0	0	0	0
group_1038	0	0	0	0	0	0	0	0	0	0	0	0	0	0	0	0	0	0	0	0	0	0	0	0	0	0	0	0	0	0	0	0	0	0	0	0	0	0	0	0	0	0	0	0	0	0	0	0	0
group_10380	0	0	0	0	0	0	0	0	0	0	0	0	0	0	0	0	0	0	0	0	0	0	0	0	0	0	0	0	0	0	0	0	0	0	0	0	1	0	0	0	0	0	0	0	0	0	0	0	0
group_10381	0	0	0	0	0	0	0	0	0	0	0	0	0	0	0	0	0	0	0	0	0	0	0	0	0	0	0	0	0	0	0	0	0	0	0	0	1	0	0	0	0	0	0	0	0	0	0	0	0
group_10382	0	0	0	0	0	0	0	0	0	0	0	0	0	0	0	0	0	0	0	0	0	0	0	0	0	0	0	0	0	0	0	0	0	0	0	0	1	0	0	0	0	0	0	0	0	0	0	0	0
group_10383	0	0	0	0	0	0	0	0	0	0	0	0	0	0	0	0	0	0	0	0	0	0	0	0	0	0	0	0	0	0	0	0	0	0	0	0	1	0	0	0	0	0	0	0	0	0	0	0	0
group_10384	0	0	0	0	0	0	0	0	0	0	0	0	0	0	0	0	0	0	0	0	0	0	0	0	0	0	0	0	0	0	0	0	0	0	0	0	1	0	0	0	0	0	0	0	0	0	0	0	0
group_10385	0	0	0	0	0	0	0	0	0	0	0	0	0	0	0	0	0	0	0	0	0	0	0	0	0	0	0	0	0	0	0	0	0	0	0	0	1	0	0	0	0	0	0	0	0	0	0	0	0
group_10386	0	0	0	0	0	0	0	0	0	0	0	0	0	0	0	0	0	0	0	0	0	0	0	0	0	0	0	0	0	0	0	0	0	0	0	0	1	0	0	0	0	0	0	0	0	0	0	0	0
group_10387	0	0	0	0	0	0	0	0	0	0	0	0	0	0	0	0	0	0	0	0	0	0	0	0	0	0	0	0	0	0	0	0	0	0	0	0	1	0	0	0	0	0	0	0	0	0	0	0	0
group_10388	0	0	0	0	0	0	0	0	0	0	0	0	0	0	0	0	0	0	0	0	0	0	0	0	0	0	0	0	0	0	0	0	0	0	0	0	1	0	0	0	0	0	0	0	0	0	0	0	0
group_10389	0	0	0	0	0	0	0	0	0	0	0	0	0	0	0	0	0	0	0	0	0	0	0	0	0	0	0	0	0	0	0	0	0	0	0	0	1	0	0	0	0	0	0	0	0	0	0	0	0
group_1039	0	0	0	0	0	0	0	0	0	0	0	0	0	0	0	0	0	0	0	0	0	0	0	0	0	0	0	0	0	0	0	0	0	0	0	0	0	0	0	0	0	0	0	0	0	0	0	0	0
group_10390	0	0	0	0	0	0	0	0	0	0	0	0	0	0	0	0	0	0	0	0	0	0	0	0	0	0	0	0	0	0	0	0	0	0	0	0	1	0	0	0	0	0	0	0	0	0	0	0	0
group_10391	0	0	0	0	0	0	0	0	0	0	0	0	0	0	0	0	0	0	0	0	0	0	0	0	0	0	0	0	0	0	0	0	0	0	0	0	1	0	0	0	0	0	0	0	0	0	0	0	0
group_10392	0	0	0	0	0	0	0	0	0	0	0	0	0	0	0	0	0	0	0	0	0	0	0	0	0	0	0	0	0	0	0	0	0	0	0	0	1	0	0	0	0	0	0	0	0	0	0	0	0
group_10393	0	0	0	0	0	0	0	0	0	0	0	0	0	0	0	0	0	0	0	0	0	0	0	0	0	0	0	0	0	0	0	0	0	0	0	0	1	0	0	0	0	0	0	0	0	0	0	0	0
group_10394	0	0	0	0	0	0	0	0	0	0	0	0	0	0	0	0	0	0	0	0	0	0	0	0	0	0	0	0	0	0	0	0	0	0	0	0	1	0	0	0	0	0	0	0	0	0	0	0	0
group_10395	0	0	0	0	0	0	0	0	0	0	0	0	0	0	0	0	0	0	0	0	0	0	0	0	0	0	0	0	0	0	0	0	0	0	0	0	1	0	0	0	0	0	0	0	0	0	0	0	0
group_10396	0	0	0	0	0	0	0	0	0	0	0	0	0	0	0	0	0	0	0	0	0	0	0	0	0	0	0	0	0	0	0	0	0	0	0	0	1	0	0	0	0	0	0	0	0	0	0	0	0
group_10397	0	0	0	0	0	0	0	0	0	0	0	0	0	0	0	0	0	0	0	0	0	0	0	0	0	0	0	0	0	0	0	0	0	0	0	0	1	0	0	0	0	0	0	0	0	0	0	0	0
group_10398	0	0	0	0	0	0	0	0	0	0	0	0	0	0	0	0	0	0	0	0	0	0	0	0	0	0	0	0	0	0	0	0	0	0	0	0	1	0	0	0	0	0	0	0	0	0	0	0	0
group_10399	0	0	0	0	0	0	0	0	0	0	0	0	0	0	0	0	0	0	0	0	0	0	0	0	0	0	0	0	0	0	0	0	0	0	0	0	1	0	0	0	0	0	0	0	0	0	0	0	0
group_104	1	1	1	1	1	1	1	1	1	1	1	1	1	1	1	1	1	1	1	1	1	1	1	1	1	1	1	1	1	1	1	1	1	1	1	1	0	1	1	1	1	1	1	1	1	1	1	1	1
group_1040	0	0	0	0	0	0	0	0	0	0	0	0	0	0	0	0	0	0	0	0	0	0	0	0	0	0	0	0	0	0	0	0	0	0	0	0	0	0	0	0	0	0	0	0	0	0	0	0	0
group_10400	0	0	0	0	0	0	0	0	0	0	0	0	0	0	0	0	0	0	0	0	0	0	0	0	0	0	0	0	0	0	0	0	0	0	0	0	1	0	0	0	0	0	0	0	0	0	0	0	0
group_10401	0	0	0	0	0	0	0	0	0	0	0	0	0	0	0	0	0	0	0	0	0	0	0	0	0	0	0	0	0	0	0	0	0	0	0	0	1	0	0	0	0	0	0	0	0	0	0	0	0
group_10402	0	0	0	0	0	0	0	0	0	0	0	0	0	0	0	0	0	0	0	0	0	0	0	0	0	0	0	0	0	0	0	0	0	0	0	0	1	0	0	0	0	0	0	0	0	0	0	0	0
group_10403	0	0	0	0	0	0	0	0	0	0	0	0	0	0	0	0	0	0	0	0	0	0	0	0	0	0	0	0	0	0	0	0	0	0	0	0	1	0	0	0	0	0	0	0	0	0	0	0	0
group_10404	0	0	0	0	0	0	0	0	0	0	0	0	0	0	0	0	0	0	0	0	0	0	0	0	0	0	0	0	0	0	0	0	0	0	0	0	1	0	0	0	0	0	0	0	0	0	0	0	0
group_10405	0	0	0	0	0	0	0	0	0	0	0	0	0	0	0	0	0	0	0	0	0	0	0	0	0	0	0	0	0	0	0	0	0	0	0	0	1	0	0	0	0	0	0	0	0	0	0	0	0
group_10406	0	0	0	0	0	0	0	0	0	0	0	0	0	0	0	0	0	0	0	0	0	0	0	0	0	0	0	0	0	0	0	0	0	0	0	0	1	0	0	0	0	0	0	0	0	0	0	0	0
group_10407	0	0	0	0	0	0	0	0	0	0	0	0	0	0	0	0	0	0	0	0	0	0	0	0	0	0	0	0	0	0	0	0	0	0	0	0	1	0	0	0	0	0	0	0	0	0	0	0	0
group_10408	0	0	0	0	0	0	0	0	0	0	0	0	0	0	0	0	0	0	0	0	0	0	0	0	0	0	0	0	0	0	0	0	0	0	0	0	1	0	0	0	0	0	0	0	0	0	0	0	0
group_10409	0	0	0	0	0	0	0	0	0	0	0	0	0	0	0	0	0	0	0	0	0	0	0	0	0	0	0	0	0	0	0	0	0	0	0	0	1	0	0	0	0	0	0	0	0	0	0	0	0
group_1041	0	0	0	0	0	0	0	0	0	0	0	0	0	0	0	0	0	0	0	0	0	0	0	0	0	0	0	0	0	0	0	0	0	0	0	0	0	0	0	0	0	0	0	0	0	0	0	0	0
group_10410	0	0	0	0	0	0	0	0	0	0	0	0	0	0	0	0	0	0	0	0	0	0	0	0	0	0	0	0	0	0	0	0	0	0	0	0	1	0	0	0	0	0	0	0	0	0	0	0	0
group_10411	0	0	0	0	0	0	0	0	0	0	0	0	0	0	0	0	0	0	0	0	0	0	0	0	0	0	0	0	0	0	0	0	0	0	0	0	1	0	0	0	0	0	0	0	0	0	0	0	0
group_10412	0	0	0	0	0	0	0	0	0	0	0	0	0	0	0	0	0	0	0	0	0	0	0	0	0	0	0	0	0	0	0	0	0	0	0	0	1	0	0	0	0	0	0	0	0	0	0	0	0
group_10413	0	0	0	0	0	0	0	0	0	0	0	0	0	0	0	0	0	0	0	0	0	0	0	0	0	0	0	0	0	0	0	0	0	0	0	0	1	0	0	0	0	0	0	0	0	0	0	0	0
group_10414	0	0	0	0	0	0	0	0	0	0	0	0	0	0	0	0	0	0	0	0	0	0	0	0	0	0	0	0	0	0	0	0	0	0	0	0	1	0	0	0	0	0	0	0	0	0	0	0	0
group_10415	0	0	0	0	0	0	0	0	0	0	0	0	0	0	0	0	0	0	0	0	0	0	0	0	0	0	0	0	0	0	0	0	0	0	0	0	1	0	0	0	0	0	0	0	0	0	0	0	0
group_10416	0	0	0	0	0	0	0	0	0	0	0	0	0	0	0	0	0	0	0	0	0	0	0	0	0	0	0	0	0	0	0	0	0	0	0	0	1	0	0	0	0	0	0	0	0	0	0	0	0
group_10417	0	0	0	0	0	0	0	0	0	0	0	0	0	0	0	0	0	0	0	0	0	0	0	0	0	0	0	0	0	0	0	0	0	0	0	0	1	0	0	0	0	0	0	0	0	0	0	0	0
group_10418	0	0	0	0	0	0	0	0	0	0	0	0	0	0	0	0	0	0	0	0	0	0	0	0	0	0	0	0	0	0	0	0	0	0	0	0	1	0	0	0	0	0	0	0	0	0	0	0	0
group_10419	0	0	0	0	0	0	0	0	0	0	0	0	0	0	0	0	0	0	0	0	0	0	0	0	0	0	0	0	0	0	0	0	0	0	0	0	1	0	0	0	0	0	0	0	0	0	0	0	0
group_1042	0	0	0	0	0	0	0	0	1	0	0	0	1	1	0	0	0	0	0	0	0	0	0	0	0	0	0	0	0	0	0	0	0	0	0	0	0	0	0	0	0	0	0	0	0	0	0	0	0
group_10420	0	0	0	0	0	0	0	0	0	0	0	0	0	0	0	0	0	0	0	0	0	0	0	0	0	0	0	0	0	0	0	0	0	0	0	0	1	0	0	0	0	0	0	0	0	0	0	0	0
group_10421	0	0	0	0	0	0	0	0	0	0	0	0	0	0	0	0	0	0	0	0	0	0	0	0	0	0	0	0	0	0	0	0	0	0	0	0	1	0	0	0	0	0	0	0	0	0	0	0	0
group_10422	0	0	0	0	0	0	0	0	0	0	0	0	0	0	0	0	0	0	0	0	0	0	0	0	0	0	0	0	0	0	0	0	0	0	0	0	1	0	0	0	0	0	0	0	0	0	0	0	0
group_10423	0	0	0	0	0	0	0	0	0	0	0	0	0	0	0	0	0	0	0	0	0	0	0	0	0	0	0	0	0	0	0	0	0	0	0	0	1	0	0	0	0	0	0	0	0	0	0	0	0
group_10424	0	0	0	0	0	0	0	0	0	0	0	0	0	0	0	0	0	0	0	0	0	0	0	0	0	0	0	0	0	0	0	0	0	0	0	0	1	0	0	0	0	0	0	0	0	0	0	0	0
group_10425	0	0	0	0	0	0	0	0	0	0	0	0	0	0	0	0	0	0	0	0	0	0	0	0	0	0	0	0	0	0	0	0	0	0	0	0	1	0	0	0	0	0	0	0	0	0	0	0	0
group_10426	0	0	0	0	0	0	0	0	0	0	0	0	0	0	0	0	0	0	0	0	0	0	0	0	0	0	0	0	0	0	0	0	0	0	0	0	1	0	0	0	0	0	0	0	0	0	0	0	0
group_10427	0	0	0	0	0	0	0	0	0	0	0	0	0	0	0	0	0	0	0	0	0	0	0	0	0	0	0	0	0	0	0	0	0	0	0	0	1	0	0	0	0	0	0	0	0	0	0	0	0
group_10428	0	0	0	0	0	0	0	0	0	0	0	0	0	0	0	0	0	0	0	0	0	0	0	0	0	0	0	0	0	0	0	0	0	0	0	0	1	0	0	0	0	0	0	0	0	0	0	0	0
group_10429	0	0	0	0	0	0	0	0	0	0	0	0	0	0	0	0	0	0	0	0	0	0	0	0	0	0	0	0	0	0	0	0	0	0	0	0	1	0	0	0	0	0	0	0	0	0	0	0	0
group_1043	0	0	0	0	0	0	0	0	1	0	0	0	0	1	0	0	0	0	0	0	0	0	0	0	0	0	0	0	0	0	0	0	0	0	0	0	0	0	0	0	0	0	0	0	0	0	0	0	0
group_10430	0	0	0	0	0	0	0	0	0	0	0	0	0	0	0	0	0	0	0	0	0	0	0	0	0	0	0	0	0	0	0	0	0	0	0	0	1	0	0	0	0	0	0	0	0	0	0	0	0
group_10431	0	0	0	0	0	0	0	0	0	0	0	0	0	0	0	0	0	0	0	0	0	0	0	0	0	0	0	0	0	0	0	0	0	0	0	0	1	0	0	0	0	0	0	0	0	0	0	0	0
group_10432	0	0	0	0	0	0	0	0	0	0	0	0	0	0	0	0	0	0	0	0	0	0	0	0	0	0	0	0	0	0	0	0	0	0	0	0	1	0	0	0	0	0	0	0	0	0	0	0	0
group_10433	0	0	0	0	0	0	0	0	0	0	0	0	0	0	0	0	0	0	0	0	0	0	0	0	0	0	0	0	0	0	0	0	0	0	0	0	1	0	0	0	0	0	0	0	0	0	0	0	0
group_10434	0	0	0	0	0	0	0	0	0	0	0	0	0	0	0	0	0	0	0	0	0	0	0	0	0	0	0	0	0	0	0	0	0	0	0	0	1	0	0	0	0	0	0	0	0	0	0	0	0
group_10435	0	0	0	0	0	0	0	0	0	0	0	0	0	0	0	0	0	0	0	0	0	0	0	0	0	0	0	0	0	0	0	0	0	0	0	0	1	0	0	0	0	0	0	0	0	0	0	0	0
group_10436	0	0	0	0	0	0	0	0	0	0	0	0	0	0	0	0	0	0	0	0	0	0	0	0	0	0	0	0	0	0	0	0	0	0	0	0	1	0	0	0	0	0	0	0	0	0	0	0	0
group_10437	0	0	0	0	0	0	0	0	0	0	0	0	0	0	0	0	0	0	0	0	0	0	0	0	0	0	0	0	0	0	0	0	0	0	0	0	1	0	0	0	0	0	0	0	0	0	0	0	0
group_10438	0	0	0	0	0	0	0	0	0	0	0	0	0	0	0	0	0	0	0	0	0	0	0	0	0	0	0	0	0	0	0	0	0	0	0	0	1	0	0	0	0	0	0	0	0	0	0	0	0
group_10439	0	0	0	0	0	0	0	0	0	0	0	0	0	0	0	0	0	0	0	0	0	0	0	0	0	0	0	0	0	0	0	0	0	0	0	0	1	0	0	0	0	0	0	0	0	0	0	0	0
group_1044	0	0	0	0	0	0	0	0	1	0	0	0	0	1	0	0	0	0	0	0	0	0	0	0	0	0	0	0	0	0	0	0	0	0	0	0	0	0	0	0	0	0	0	0	0	0	0	0	0
group_10440	0	0	0	0	0	0	0	0	0	0	0	0	0	0	0	0	0	0	0	0	0	0	0	0	0	0	0	0	0	0	0	0	0	0	0	0	1	0	0	0	0	0	0	0	0	0	0	0	0
group_10441	0	0	0	0	0	0	0	0	0	0	0	0	0	0	0	0	0	0	0	0	0	0	0	0	0	0	0	0	0	0	0	0	0	0	0	0	1	0	0	0	0	0	0	0	0	0	0	0	0
group_10442	0	0	0	0	0	0	0	0	0	0	0	0	0	0	0	0	0	0	0	0	0	0	0	0	0	0	0	0	0	0	0	0	0	0	0	0	1	0	0	0	0	0	0	0	0	0	0	0	0
group_10443	0	0	0	0	0	0	0	0	0	0	0	0	0	0	0	0	0	0	0	0	0	0	0	0	0	0	0	0	0	0	0	0	0	0	0	0	1	0	0	0	0	0	0	0	0	0	0	0	0
group_10444	0	0	0	0	0	0	0	0	0	0	0	0	0	0	0	0	0	0	0	0	0	0	0	0	0	0	0	0	0	0	0	0	0	0	0	0	1	0	0	0	0	0	0	0	0	0	0	0	0
group_10445	0	0	0	0	0	0	0	0	0	0	0	0	0	0	0	0	0	0	0	0	0	0	0	0	0	0	0	0	0	0	0	0	0	0	0	0	1	0	0	0	0	0	0	0	0	0	0	0	0
group_10446	0	0	0	0	0	0	0	0	0	0	0	0	0	0	0	0	0	0	0	0	0	0	0	0	0	0	0	0	0	0	0	0	0	0	0	0	1	0	0	0	0	0	0	0	0	0	0	0	0
group_10447	0	0	0	0	0	0	0	0	0	0	0	0	0	0	0	0	0	0	0	0	0	0	0	0	0	0	0	0	0	0	0	0	0	0	0	0	1	0	0	0	0	0	0	0	0	0	0	0	0
group_10448	0	0	0	0	0	0	0	0	0	0	0	0	0	0	0	0	0	0	0	0	0	0	0	0	0	0	0	0	0	0	0	0	0	0	0	0	1	0	0	0	0	0	0	0	0	0	0	0	0
group_10449	0	0	0	0	0	0	0	0	0	0	0	0	0	0	0	0	0	0	0	0	0	0	0	0	0	0	0	0	0	0	0	0	0	0	0	0	1	0	0	0	0	0	0	0	0	0	0	0	0
group_1045	0	0	0	0	0	0	0	0	1	0	0	0	1	1	0	0	0	0	0	0	0	0	0	0	0	0	0	0	0	0	0	0	0	0	0	0	0	0	0	0	0	0	0	0	0	0	0	0	0
group_10450	0	0	0	0	0	0	0	0	0	0	0	0	0	0	0	0	0	0	0	0	0	0	0	0	0	0	0	0	0	0	0	0	0	0	0	0	1	0	0	0	0	0	0	0	0	0	0	0	0
group_10451	0	0	0	0	0	0	0	0	0	0	0	0	0	0	0	0	0	0	0	0	0	0	0	0	0	0	0	0	0	0	0	0	0	0	0	0	1	0	0	0	0	0	0	0	0	0	0	0	0
group_10452	0	0	0	0	0	0	0	0	0	0	0	0	0	0	0	0	0	0	0	0	0	0	0	0	0	0	0	0	0	0	0	0	0	0	0	0	1	0	0	0	0	0	0	0	0	0	0	0	0
group_10453	0	0	0	0	0	0	0	0	0	0	0	0	0	0	0	0	0	0	0	0	0	0	0	0	0	0	0	0	0	0	0	0	0	0	0	0	1	0	0	0	0	0	0	0	0	0	0	0	0
group_10454	0	0	0	0	0	0	0	0	0	0	0	0	0	0	0	0	0	0	0	0	0	0	0	0	0	0	0	0	0	0	0	0	0	0	0	0	1	0	0	0	0	0	0	0	0	0	0	0	0
group_10455	0	0	0	0	0	0	0	0	0	0	0	0	0	0	0	0	0	0	0	0	0	0	0	0	0	0	0	0	0	0	0	0	0	0	0	0	1	0	0	0	0	0	0	0	0	0	0	0	0
group_10456	0	0	0	0	0	0	0	0	0	0	0	0	0	0	0	0	0	0	0	0	0	0	0	0	0	0	0	0	0	0	0	0	0	0	0	0	1	0	0	0	0	0	0	0	0	0	0	0	0
group_10457	0	0	0	0	0	0	0	0	0	0	0	0	0	0	0	0	0	0	0	0	0	0	0	0	0	0	0	0	0	0	0	0	0	0	0	0	1	0	0	0	0	0	0	0	0	0	0	0	0
group_10458	0	0	0	0	0	0	0	0	0	0	0	0	0	0	0	0	0	0	0	0	0	0	0	0	0	0	0	0	0	0	0	0	0	0	0	0	1	0	0	0	0	0	0	0	0	0	0	0	0
group_10459	0	0	0	0	0	0	0	0	0	0	0	0	0	0	0	0	0	0	0	0	0	0	0	0	0	0	0	0	0	0	0	0	0	0	0	0	1	0	0	0	0	0	0	0	0	0	0	0	0
group_1046	0	0	0	0	0	0	0	0	0	0	0	0	0	0	0	0	0	0	0	0	0	0	0	0	0	0	0	0	1	0	0	0	0	0	0	0	0	0	0	0	0	0	0	0	0	0	0	0	0
group_10460	0	0	0	0	0	0	0	0	0	0	0	0	0	0	0	0	0	0	0	0	0	0	0	0	0	0	0	0	0	0	0	0	0	0	0	0	1	0	0	0	0	0	0	0	0	0	0	0	0
group_10461	0	0	0	0	0	0	0	0	0	0	0	0	0	0	0	0	0	0	0	0	0	0	0	0	0	0	0	0	0	0	0	0	0	0	0	0	1	0	0	0	0	0	0	0	0	0	0	0	0
group_10462	0	0	0	0	0	0	0	0	0	0	0	0	0	0	0	0	0	0	0	0	0	0	0	0	0	0	0	0	0	0	0	0	0	0	0	0	1	0	0	0	0	0	0	0	0	0	0	0	0
group_10463	0	0	0	0	0	0	0	0	0	0	0	0	0	0	0	0	0	0	0	0	0	0	0	0	0	0	0	0	0	0	0	0	0	0	0	0	1	0	0	0	0	0	0	0	0	0	0	0	0
group_10464	0	0	0	0	0	0	0	0	0	0	0	0	0	0	0	0	0	0	0	0	0	0	0	0	0	0	0	0	0	0	0	0	0	0	0	0	1	0	0	0	0	0	0	0	0	0	0	0	0
group_10465	0	0	0	0	0	0	0	0	0	0	0	0	0	0	0	0	0	0	0	0	0	0	0	0	0	0	0	0	0	0	0	0	0	0	0	0	1	0	0	0	0	0	0	0	0	0	0	0	0
group_10466	0	0	0	0	0	0	0	0	0	0	0	0	0	0	0	0	0	0	0	0	0	0	0	0	0	0	0	0	0	0	0	0	0	0	0	0	1	0	0	0	0	0	0	0	0	0	0	0	0
group_10467	0	0	0	0	0	0	0	0	0	0	0	0	0	0	0	0	0	0	0	0	0	0	0	0	0	0	0	0	0	0	0	0	0	0	0	0	1	0	0	0	0	0	0	0	0	0	0	0	0
group_10468	0	0	0	0	0	0	0	0	0	0	0	0	0	0	0	0	0	0	0	0	0	0	0	0	0	0	0	0	0	0	0	0	0	0	0	0	1	0	0	0	0	0	0	0	0	0	0	0	0
group_10469	0	0	0	0	0	0	0	0	0	0	0	0	0	0	0	0	0	0	0	0	0	0	0	0	0	0	0	0	0	0	0	0	0	0	0	0	1	0	0	0	0	0	0	0	0	0	0	0	0
group_1047	0	0	0	0	0	0	0	0	0	0	0	0	1	1	0	0	0	1	0	0	0	0	0	0	0	0	0	0	0	0	0	0	0	0	0	0	0	0	0	0	0	0	0	0	0	0	0	0	0
group_10470	0	0	0	0	0	0	0	0	0	0	0	0	0	0	0	0	0	0	0	0	0	0	0	0	0	0	0	0	0	0	0	0	0	0	0	0	1	0	0	0	0	0	0	0	0	0	0	0	0
group_10471	0	0	0	0	0	0	0	0	0	0	0	0	0	0	0	0	0	0	0	0	0	0	0	0	0	0	0	0	0	0	0	0	0	0	0	0	1	0	0	0	0	0	0	0	0	0	0	0	0
group_10472	0	0	0	0	0	0	0	0	0	0	0	0	0	0	0	0	0	0	0	0	0	0	0	0	0	0	0	0	0	0	0	0	0	0	0	0	1	0	0	0	0	0	0	0	0	0	0	0	0
group_10473	0	0	0	0	0	0	0	0	0	0	0	0	0	0	0	0	0	0	0	0	0	0	0	0	0	0	0	0	0	0	0	0	0	0	0	0	1	0	0	0	0	0	0	0	0	0	0	0	0
group_10474	0	0	0	0	0	0	0	0	0	0	0	0	0	0	0	0	0	0	0	0	0	0	0	0	0	0	0	0	0	0	0	0	0	0	0	0	1	0	0	0	0	0	0	0	0	0	0	0	0
group_10475	0	0	0	0	0	0	0	0	0	0	0	0	0	0	0	0	0	0	0	0	0	0	0	0	0	0	0	0	0	0	0	0	0	0	0	0	1	0	0	0	0	0	0	0	0	0	0	0	0
group_10476	0	0	0	0	0	0	0	0	0	0	0	0	0	0	0	0	0	0	0	0	0	0	0	0	0	0	0	0	0	0	0	0	0	0	0	0	1	0	0	0	0	0	0	0	0	0	0	0	0
group_10477	0	0	0	0	0	0	0	0	0	0	0	0	0	0	0	0	0	0	0	0	0	0	0	0	0	0	0	0	0	0	0	0	0	0	0	0	1	0	0	0	0	0	0	0	0	0	0	0	0
group_10478	0	0	0	0	0	0	0	0	0	0	0	0	0	0	0	0	0	0	0	0	0	0	0	0	0	0	0	0	0	0	0	0	0	0	0	0	1	0	0	0	0	0	0	0	0	0	0	0	0
group_10479	0	0	0	0	0	0	0	0	0	0	0	0	0	0	0	0	0	0	0	0	0	0	0	0	0	0	0	0	0	0	0	0	0	0	0	0	1	0	0	0	0	0	0	0	0	0	0	0	0
group_1048	0	0	0	0	0	0	0	0	0	0	0	0	0	0	0	0	0	0	0	0	0	0	0	0	0	0	0	0	0	0	0	0	0	0	0	0	0	0	0	0	0	0	0	0	0	0	0	0	0
group_10480	0	0	0	0	0	0	0	0	0	0	0	0	0	0	0	0	0	0	0	0	0	0	0	0	0	0	0	0	0	0	0	0	0	0	0	0	1	0	0	0	0	0	0	0	0	0	0	0	0
group_10481	0	0	0	0	0	0	0	0	0	0	0	0	0	0	0	0	0	0	0	0	0	0	0	0	0	0	0	0	0	0	0	0	0	0	0	0	1	0	0	0	0	0	0	0	0	0	0	0	0
group_10482	0	0	0	0	0	0	0	0	0	0	0	0	0	0	0	0	0	0	0	0	0	0	0	0	0	0	0	0	0	0	0	0	0	0	0	0	1	0	0	0	0	0	0	0	0	0	0	0	0
group_10483	0	0	0	0	0	0	0	0	0	0	0	0	0	0	0	0	0	0	0	0	0	0	0	0	0	0	0	0	0	0	0	0	0	0	0	0	1	0	0	0	0	0	0	0	0	0	0	0	0
group_10484	0	0	0	0	0	0	0	0	0	0	0	0	0	0	0	0	0	0	0	0	0	0	0	0	0	0	0	0	0	0	0	0	0	0	0	0	1	0	0	0	0	0	0	0	0	0	0	0	0
group_10485	0	0	0	0	0	0	0	0	0	0	0	0	0	0	0	0	0	0	0	0	0	0	0	0	0	0	0	0	0	0	0	0	0	0	0	0	1	0	0	0	0	0	0	0	0	0	0	0	0
group_10486	0	0	0	0	0	0	0	0	0	0	0	0	0	0	0	0	0	0	0	0	0	0	0	0	0	0	0	0	0	0	0	0	0	0	0	0	1	0	0	0	0	0	0	0	0	0	0	0	0
group_10487	0	0	0	0	0	0	0	0	0	0	0	0	0	0	0	0	0	0	0	0	0	0	0	0	0	0	0	0	0	0	0	0	0	0	0	0	1	0	0	0	0	0	0	0	0	0	0	0	0
group_10488	0	0	0	0	0	0	0	0	0	0	0	0	0	0	0	0	0	0	0	0	0	0	0	0	0	0	0	0	0	0	0	0	0	0	0	0	0	1	1	0	0	0	0	0	0	0	0	0	0
group_10489	0	0	0	0	0	0	0	0	0	0	0	0	0	0	0	0	0	0	0	0	0	0	0	0	0	0	0	0	0	0	0	0	0	0	0	0	0	1	1	0	0	0	0	0	0	0	0	0	0
group_1049	0	0	0	0	0	0	0	0	0	0	0	0	1	0	0	0	0	1	0	0	0	0	0	0	0	0	0	0	0	0	0	0	0	0	0	0	0	0	0	0	0	0	0	0	0	0	0	0	0
group_10490	0	0	0	0	0	0	0	0	0	0	0	0	0	0	0	0	0	0	0	0	0	0	0	0	0	0	0	0	0	0	0	0	0	0	0	0	0	1	1	0	0	0	0	0	0	0	0	0	0
group_10491	0	0	0	0	0	0	0	0	0	0	0	0	0	0	0	0	0	0	0	0	0	0	0	0	0	0	0	0	0	0	0	0	0	0	0	0	0	1	1	0	0	0	0	0	0	0	0	0	0
group_10492	0	0	0	0	0	0	0	0	0	0	0	0	0	0	0	0	0	0	0	0	0	0	0	0	0	0	0	0	0	0	0	0	0	0	0	0	0	1	1	0	0	0	0	0	0	0	0	0	0
group_10493	0	0	0	0	0	0	0	0	0	0	0	0	0	0	0	0	0	0	0	0	0	0	0	0	0	0	0	0	0	0	0	0	0	0	0	0	0	1	1	0	0	0	0	0	0	0	0	0	0
group_10494	0	0	0	0	0	0	0	0	0	0	0	0	0	0	0	0	0	0	0	0	0	0	0	0	0	0	0	0	0	0	0	0	0	0	0	0	0	1	1	0	0	0	0	0	0	0	0	0	0
group_10495	0	0	0	0	0	0	0	0	0	0	0	0	0	0	0	0	0	0	0	0	0	0	0	0	0	0	0	0	0	0	0	0	0	0	0	0	0	1	1	0	0	0	0	0	0	0	0	0	0
group_10496	0	0	0	0	0	0	0	0	0	0	0	0	0	0	0	0	0	0	0	0	0	0	0	0	0	0	0	0	0	0	0	0	0	0	0	0	0	1	1	0	0	0	0	0	0	0	0	0	0
group_10497	0	0	0	0	0	0	0	0	0	0	0	0	0	0	0	0	0	0	0	0	0	0	0	0	0	0	0	0	0	0	0	0	0	0	0	0	0	1	1	0	0	0	0	0	0	0	0	0	0
group_10498	0	0	0	0	0	0	0	0	0	0	0	0	0	0	0	0	0	0	0	0	0	0	0	0	0	0	0	0	0	0	0	0	0	0	0	0	0	1	1	0	0	0	0	0	0	0	0	0	0
group_10499	0	0	0	0	0	0	0	0	0	0	0	0	0	0	0	0	0	0	0	0	0	0	0	0	0	0	0	0	0	0	0	0	0	0	0	0	0	1	1	0	0	0	0	0	0	0	0	0	0
group_105	1	1	1	1	1	1	1	1	1	1	1	1	1	1	1	1	1	1	1	1	1	1	1	1	1	1	1	1	1	1	1	1	1	1	1	1	0	1	1	1	1	1	1	1	1	1	1	1	1
group_1050	0	0	0	0	0	0	0	0	0	0	0	0	0	1	0	0	0	0	1	0	0	0	0	0	0	0	0	0	0	0	0	0	0	0	0	0	0	0	0	0	0	0	0	0	0	0	0	0	0
group_10500	0	0	0	0	0	0	0	0	0	0	0	0	0	0	0	0	0	0	0	0	0	0	0	0	0	0	0	0	0	0	0	0	0	0	0	0	0	1	1	0	0	0	0	0	0	0	0	0	0
group_10501	0	0	0	0	0	0	0	0	0	0	0	0	0	0	0	0	0	0	0	0	0	0	0	0	0	0	0	0	0	0	0	0	0	0	0	0	0	1	1	0	0	0	0	0	0	0	0	0	0
group_10502	0	0	0	0	0	0	0	0	0	0	0	0	0	0	0	0	0	0	0	0	0	0	0	0	0	0	0	0	0	0	0	0	0	0	0	0	0	1	1	0	0	0	0	0	0	0	0	0	0
group_10503	0	0	0	0	0	0	0	0	0	0	0	0	0	0	0	0	0	0	0	0	0	0	0	0	0	0	0	0	0	0	0	0	0	0	0	0	0	1	1	0	0	0	0	0	0	0	0	0	0
group_10504	0	0	0	0	0	0	0	0	0	0	0	0	0	0	0	0	0	0	0	0	0	0	0	0	0	0	0	0	0	0	0	0	0	0	0	0	0	1	1	0	0	0	0	0	0	0	0	0	0
group_10505	0	0	0	0	0	0	0	0	0	0	0	0	0	0	0	0	0	0	0	0	0	0	0	0	0	0	0	0	0	0	0	0	0	0	0	0	0	1	1	0	0	0	0	0	0	0	0	0	0
group_10506	0	0	0	0	0	0	0	0	0	0	0	0	0	0	0	0	0	0	0	0	0	0	0	0	0	0	0	0	0	0	0	0	0	0	0	0	0	1	1	0	0	0	0	0	0	0	0	0	0
group_10507	0	0	0	0	0	0	0	0	0	0	0	0	0	0	0	0	0	0	0	0	0	0	0	0	0	0	0	0	0	0	0	0	0	0	0	0	0	1	1	0	0	0	0	0	0	0	0	0	0
group_10508	0	0	0	0	0	0	0	0	0	0	0	0	0	0	0	0	0	0	0	0	0	0	0	0	0	0	0	0	0	0	0	0	0	0	0	0	0	1	1	0	0	0	0	0	0	0	0	0	0
group_10509	0	0	0	0	0	0	0	0	0	0	0	0	0	0	0	0	0	0	0	0	0	0	0	0	0	0	0	0	0	0	0	0	0	0	0	0	0	1	1	0	0	0	0	0	0	0	0	0	0
group_1051	0	0	0	0	0	0	0	0	0	0	0	0	0	0	0	0	0	0	0	0	0	0	0	0	0	0	0	0	0	0	0	0	0	0	0	0	0	0	0	0	0	0	0	0	0	0	0	0	0
group_10510	0	0	0	0	0	0	0	0	0	0	0	0	0	0	0	0	0	0	0	0	0	0	0	0	0	0	0	0	0	0	0	0	0	0	0	0	0	1	1	0	0	0	0	0	0	0	0	0	0
group_10511	0	0	0	0	0	0	0	0	0	0	0	0	0	0	0	0	0	0	0	0	0	0	0	0	0	0	0	0	0	0	0	0	0	0	0	0	0	1	1	0	0	0	0	0	0	0	0	0	0
group_10512	0	0	0	0	0	0	0	0	0	0	0	0	0	0	0	0	0	0	0	0	0	0	0	0	0	0	0	0	0	0	0	0	0	0	0	0	0	1	1	0	0	0	0	0	0	0	0	0	0
group_10513	0	0	0	0	0	0	0	0	0	0	0	0	0	0	0	0	0	0	0	0	0	0	0	0	0	0	0	0	0	0	0	0	0	0	0	0	0	1	1	0	0	0	0	0	0	0	0	0	0
group_10514	0	0	0	0	0	0	0	0	0	0	0	0	0	0	0	0	0	0	0	0	0	0	0	0	0	0	0	0	0	0	0	0	0	0	0	0	0	0	0	0	0	0	0	0	0	0	0	0	0
group_10515	0	0	0	0	0	0	0	0	0	0	0	0	0	0	0	0	0	0	0	0	0	0	0	0	0	0	0	0	0	0	0	0	0	0	0	0	0	0	0	0	0	0	0	0	0	0	0	0	0
group_10516	0	0	0	0	0	0	0	0	0	0	0	0	0	0	0	0	0	0	0	0	0	0	0	0	0	0	0	0	0	0	0	0	0	0	0	0	0	1	1	0	0	0	0	0	0	0	0	0	0
group_10517	0	0	0	0	0	0	0	0	0	0	0	0	0	0	0	0	0	0	0	0	0	0	0	0	0	0	0	0	0	0	0	0	0	0	0	0	0	1	1	0	0	0	0	0	0	0	0	0	0
group_10518	0	0	0	0	0	0	0	0	0	0	0	0	0	0	0	0	0	0	0	0	0	0	0	0	0	0	0	0	0	0	0	0	0	0	0	0	0	1	1	0	0	0	0	0	0	0	0	0	0
group_10519	0	0	0	0	0	0	0	0	0	0	0	0	0	0	0	0	0	0	0	0	0	0	0	0	0	0	0	0	0	0	0	0	0	0	0	0	0	1	1	0	0	0	0	0	0	0	0	0	0
group_1052	1	0	0	0	0	0	0	0	0	0	0	0	0	0	0	0	0	1	1	0	0	0	0	0	0	0	0	0	0	0	0	0	0	0	0	0	0	0	0	0	0	0	0	0	0	0	0	0	0
group_10520	0	0	0	0	0	0	0	0	0	0	0	0	0	0	0	0	0	0	0	0	0	0	0	0	0	0	0	0	0	0	0	0	0	0	0	0	0	1	1	0	0	0	0	0	0	0	0	0	0
group_10521	0	0	0	0	0	0	0	0	0	0	0	0	0	0	0	0	0	0	0	0	0	0	0	0	0	0	0	0	0	0	0	0	0	0	0	0	0	1	1	0	0	0	0	0	0	0	0	0	0
group_10522	0	0	0	0	0	0	0	0	0	0	0	0	0	0	0	0	0	0	0	0	0	0	0	0	0	0	0	0	0	0	0	0	0	0	0	0	0	1	1	0	0	0	0	0	0	0	0	0	0
group_10523	0	0	0	0	0	0	0	0	0	0	0	0	0	0	0	0	0	0	0	0	0	0	0	0	0	0	0	0	0	0	0	0	0	0	0	0	0	1	1	0	0	0	0	0	0	0	0	0	0
group_10524	0	0	0	0	0	0	0	0	0	0	0	0	0	0	0	0	0	0	0	0	0	0	0	0	0	0	0	0	0	0	0	0	0	0	0	0	0	1	1	0	0	0	0	0	0	0	0	0	0
group_10525	0	0	0	0	0	0	0	0	0	0	0	0	0	0	0	0	0	0	0	0	0	0	0	0	0	0	0	0	0	0	0	0	0	0	0	0	0	1	1	0	0	0	0	0	0	0	0	0	0
group_10526	0	0	0	0	0	0	0	0	0	0	0	0	0	0	0	0	0	0	0	0	0	0	0	0	0	0	0	0	0	0	0	0	0	0	0	0	0	1	1	0	0	0	0	0	0	0	0	0	0
group_10527	0	0	0	0	0	0	0	0	0	0	0	0	0	0	0	0	0	0	0	0	0	0	0	0	0	0	0	0	0	0	0	0	0	0	0	0	0	1	1	0	0	0	0	0	0	0	0	0	0
group_10528	0	0	0	0	0	0	0	0	0	0	0	0	0	0	0	0	0	0	0	0	0	0	0	0	0	0	0	0	0	0	0	0	0	0	0	0	0	1	1	0	0	0	0	0	0	0	0	0	0
group_10529	0	0	0	0	0	0	0	0	0	0	0	0	0	0	0	0	0	0	0	0	0	0	0	0	0	0	0	0	0	0	0	0	0	0	0	0	0	1	0	0	0	0	0	0	0	0	0	0	0
group_1053	0	0	0	0	0	0	0	0	0	0	0	0	1	0	0	0	0	1	1	0	0	0	0	0	0	0	0	0	0	0	0	0	0	0	0	0	0	0	0	0	0	0	0	0	0	0	0	0	0
group_10530	0	0	0	0	0	0	0	0	0	0	0	0	0	0	0	0	0	0	0	0	0	0	0	0	0	0	0	0	0	0	0	0	0	0	0	0	0	1	0	0	0	0	0	0	0	0	0	0	0
group_10531	0	0	0	0	0	0	0	0	0	0	0	0	0	0	0	0	0	0	0	0	0	0	0	0	0	0	0	0	0	0	0	0	0	0	0	0	0	1	0	0	0	0	0	0	0	0	0	0	0
group_10532	0	0	0	0	0	0	0	0	0	0	0	0	0	0	0	0	0	0	0	0	0	0	0	0	0	0	0	0	0	0	0	0	0	0	0	0	0	1	1	0	0	0	0	0	0	0	0	0	0
group_10533	0	0	0	0	0	0	0	0	0	0	0	0	0	0	0	0	0	0	0	0	0	0	0	0	0	0	0	0	0	0	0	0	0	0	0	0	0	1	1	0	0	0	0	0	0	0	0	0	0
group_10534	0	0	0	0	0	0	0	0	0	0	0	0	0	0	0	0	0	0	0	0	0	0	0	0	0	0	0	0	0	0	0	0	0	0	0	0	0	1	1	0	0	0	0	0	0	0	0	0	0
group_10535	0	0	0	0	0	0	0	0	0	0	0	0	0	0	0	0	0	0	0	0	0	0	0	0	0	0	0	0	0	0	0	0	0	0	0	0	0	1	0	0	0	0	0	0	0	0	0	0	0
group_10536	0	0	0	0	0	0	0	0	0	0	0	0	0	0	0	0	0	0	0	0	0	0	0	0	0	0	0	0	0	0	0	0	0	0	0	0	0	1	1	0	0	0	0	0	0	0	0	0	0
group_10537	0	0	0	0	0	0	0	0	0	0	0	0	0	0	0	0	0	0	0	0	0	0	0	0	0	0	0	0	0	0	0	0	0	0	0	0	0	1	1	0	0	0	0	0	0	0	0	0	0
group_10538	0	0	0	0	0	0	0	0	0	0	0	0	0	0	0	0	0	0	0	0	0	0	0	0	0	0	0	0	0	0	0	0	0	0	0	0	0	1	0	0	0	0	0	0	0	0	0	0	0
group_10539	0	0	0	0	0	0	0	0	0	0	0	0	0	0	0	0	0	0	0	0	0	0	0	0	0	0	0	0	0	0	0	0	0	0	0	0	0	1	0	0	0	0	0	0	0	0	0	0	0
group_1054	0	0	0	0	0	0	0	0	1	0	0	0	1	1	0	0	0	1	1	0	0	0	0	0	0	0	0	0	0	0	0	0	0	0	0	0	0	0	0	0	0	0	0	0	0	0	0	0	0
group_10540	0	0	0	0	0	0	0	0	0	0	0	0	0	0	0	0	0	0	0	0	0	0	0	0	0	0	0	0	0	0	0	0	0	0	0	0	0	1	1	0	0	0	0	0	0	0	0	0	0
group_10541	0	0	0	0	0	0	0	0	0	0	0	0	0	0	0	0	0	0	0	0	0	0	0	0	0	0	0	0	0	0	0	0	0	0	0	0	0	1	0	0	0	0	0	0	0	0	0	0	0
group_10542	0	0	0	0	0	0	0	0	0	0	0	0	0	0	0	0	0	0	0	0	0	0	0	0	0	0	0	0	0	0	0	0	0	0	0	0	0	1	0	0	0	0	0	0	0	0	0	0	0
group_10543	0	0	0	0	0	0	0	0	0	0	0	0	0	0	0	0	0	0	0	0	0	0	0	0	0	0	0	0	0	0	0	0	0	0	0	0	0	1	0	0	0	0	0	0	0	0	0	0	0
group_10544	0	0	0	0	0	0	0	0	0	0	0	0	0	0	0	0	0	0	0	0	0	0	0	0	0	0	0	0	0	0	0	0	0	0	0	0	0	1	0	0	0	0	0	0	0	0	0	0	0
group_10545	0	0	0	0	0	0	0	0	0	0	0	0	0	0	0	0	0	0	0	0	0	0	0	0	0	0	0	0	0	0	0	0	0	0	0	0	0	1	0	0	0	0	0	0	0	0	0	0	0
group_10546	0	0	0	0	0	0	0	0	0	0	0	0	0	0	0	0	0	0	0	0	0	0	0	0	0	0	0	0	0	0	0	0	0	0	0	0	0	1	0	0	0	0	0	0	0	0	0	0	0
group_10547	0	0	0	0	0	0	0	0	0	0	0	0	0	0	0	0	0	0	0	0	0	0	0	0	0	0	0	0	0	0	0	0	0	0	0	0	0	1	1	0	0	0	0	0	0	0	0	0	0
group_10548	0	0	0	0	0	0	0	0	0	0	0	0	0	0	0	0	0	0	0	0	0	0	0	0	0	0	0	0	0	0	0	0	0	0	0	0	0	1	0	0	0	0	0	0	0	0	0	0	0
group_10549	0	0	0	0	0	0	0	0	0	0	0	0	0	0	0	0	0	0	0	0	0	0	0	0	0	0	0	0	0	0	0	0	0	0	0	0	0	1	0	0	0	0	0	0	0	0	0	0	0
group_1055	0	0	0	0	0	0	0	0	0	0	0	0	0	0	0	0	0	0	0	0	0	0	0	0	0	0	0	0	0	0	0	0	0	0	0	0	0	0	0	0	0	0	0	0	0	0	0	0	0
group_10550	0	0	0	0	0	0	0	0	0	0	0	0	0	0	0	0	0	0	0	0	0	0	0	0	0	0	0	0	0	0	0	0	0	0	0	0	0	1	0	0	0	0	0	0	0	0	0	0	0
group_10551	0	0	0	0	0	0	0	0	0	0	0	0	0	0	0	0	0	0	0	0	0	0	0	0	0	0	0	0	0	0	0	0	0	0	0	0	0	1	0	0	0	0	0	0	0	0	0	0	0
group_10552	0	0	0	0	0	0	0	0	0	0	0	0	0	0	0	0	0	0	0	0	0	0	0	0	0	0	0	0	0	0	0	0	0	0	0	0	0	1	0	0	0	0	0	0	0	0	0	0	0
group_10553	0	0	0	0	0	0	0	0	0	0	0	0	0	0	0	0	0	0	0	0	0	0	0	0	0	0	0	0	0	0	0	0	0	0	0	0	0	1	0	0	0	0	0	0	0	0	0	0	0
group_10554	0	0	0	0	0	0	0	0	0	0	0	0	0	0	0	0	0	0	0	0	0	0	0	0	0	0	0	0	0	0	0	0	0	0	0	0	0	1	1	0	0	0	0	0	0	0	0	0	0
group_10555	0	0	0	0	0	0	0	0	0	0	0	0	0	0	0	0	0	0	0	0	0	0	0	0	0	0	0	0	0	0	0	0	0	0	0	0	0	1	0	0	0	0	0	0	0	0	0	0	0
group_10556	0	0	0	0	0	0	0	0	0	0	0	0	0	0	0	0	0	0	0	0	0	0	0	0	0	0	0	0	0	0	0	0	0	0	0	0	0	1	0	0	0	0	0	0	0	0	0	0	0
group_10557	0	0	0	0	0	0	0	0	0	0	0	0	0	0	0	0	0	0	0	0	0	0	0	0	0	0	0	0	0	0	0	0	0	0	0	0	0	1	0	0	0	0	0	0	0	0	0	0	0
group_10558	0	0	0	0	0	0	0	0	0	0	0	0	0	0	0	0	0	0	0	0	0	0	0	0	0	0	0	0	0	0	0	0	0	0	0	0	0	1	0	0	0	0	0	0	0	0	0	0	0
group_10559	0	0	0	0	0	0	0	0	0	0	0	0	0	0	0	0	0	0	0	0	0	0	0	0	0	0	0	0	0	0	0	0	0	0	0	0	0	1	0	0	0	0	0	0	0	0	0	0	0
group_1056	1	0	0	0	0	0	0	0	0	0	0	0	0	0	0	0	0	1	1	0	0	0	0	0	0	0	0	0	0	0	0	0	0	0	0	0	0	0	0	0	0	0	0	0	0	0	0	0	0
group_10560	0	0	0	0	0	0	0	0	0	0	0	0	0	0	0	0	0	0	0	0	0	0	0	0	0	0	0	0	0	0	0	0	0	0	0	0	0	1	0	0	0	0	0	0	0	0	0	0	0
group_10561	0	0	0	0	0	0	0	0	0	0	0	0	0	0	0	0	0	0	0	0	0	0	0	0	0	0	0	0	0	0	0	0	0	0	0	0	0	1	0	0	0	0	0	0	0	0	0	0	0
group_10562	0	0	0	0	0	0	0	0	0	0	0	0	0	0	0	0	0	0	0	0	0	0	0	0	0	0	0	0	0	0	0	0	0	0	0	0	0	1	1	0	0	0	0	0	0	0	0	0	0
group_10563	0	0	0	0	0	0	0	0	0	0	0	0	0	0	0	0	0	0	0	0	0	0	0	0	0	0	0	0	0	0	0	0	0	0	0	0	0	1	1	0	0	0	0	0	0	0	0	0	0
group_10564	0	0	0	0	0	0	0	0	0	0	0	0	0	0	0	0	0	0	0	0	0	0	0	0	0	0	0	0	0	0	0	0	0	0	0	0	0	0	1	0	0	0	0	0	0	0	0	0	0
group_10565	0	0	0	0	0	0	0	0	0	0	0	0	0	0	0	0	0	0	0	0	0	0	0	0	0	0	0	0	0	0	0	0	0	0	0	0	0	0	1	0	0	0	0	0	0	0	0	0	0
group_10566	0	0	0	0	0	0	0	0	0	0	0	0	0	0	0	0	0	0	0	0	0	0	0	0	0	0	0	0	0	0	0	0	0	0	0	0	0	0	1	0	0	0	0	0	0	0	0	0	0
group_10567	0	0	0	0	0	0	0	0	0	0	0	0	0	0	0	0	0	0	0	0	0	0	0	0	0	0	0	0	0	0	0	0	0	0	0	0	0	0	1	0	0	0	0	0	0	0	0	0	0
group_10568	0	0	0	0	0	0	0	0	0	0	0	0	0	0	0	0	0	0	0	0	0	0	0	0	0	0	0	0	0	0	0	0	0	0	0	0	0	0	1	0	0	0	0	0	0	0	0	0	0
group_10569	0	0	0	0	0	0	0	0	0	0	0	0	0	0	0	0	0	0	0	0	0	0	0	0	0	0	0	0	0	0	0	0	0	0	0	0	0	0	1	0	0	0	0	0	0	0	0	0	0
group_1057	0	0	0	0	0	0	0	0	1	0	0	0	1	0	0	0	0	0	0	0	0	0	0	0	0	0	0	0	0	0	0	0	0	0	0	0	0	0	0	0	0	0	0	0	0	0	0	0	0
group_10570	0	0	0	0	0	0	0	0	0	0	0	0	0	0	0	0	0	0	0	0	0	0	0	0	0	0	0	0	0	0	0	0	0	0	0	0	0	0	1	0	0	0	0	0	0	0	0	0	0
group_10571	0	0	0	0	0	0	0	0	0	0	0	0	0	0	0	0	0	0	0	0	0	0	0	0	0	0	0	0	0	0	0	0	0	0	0	0	0	0	1	0	0	0	0	0	0	0	0	0	0
group_10572	0	0	0	0	0	0	0	0	0	0	0	0	0	0	0	0	0	0	0	0	0	0	0	0	0	0	0	0	0	0	0	0	0	0	0	0	0	0	1	0	0	0	0	0	0	0	0	0	0
group_10573	0	0	0	0	0	0	0	0	0	0	0	0	0	0	0	0	0	0	0	0	0	0	0	0	0	0	0	0	0	0	0	0	0	0	0	0	0	0	1	0	0	0	0	0	0	0	0	0	0
group_10574	0	0	0	0	0	0	0	0	0	0	0	0	0	0	0	0	0	0	0	0	0	0	0	0	0	0	0	0	0	0	0	0	0	0	0	0	0	0	1	0	0	0	0	0	0	0	0	0	0
group_10575	0	0	0	0	0	0	0	0	0	0	0	0	0	0	0	0	0	0	0	0	0	0	0	0	0	0	0	0	0	0	0	0	0	0	0	0	0	0	1	0	0	0	0	0	0	0	0	0	0
group_10576	0	0	0	0	0	0	0	0	0	0	0	0	0	0	0	0	0	0	0	0	0	0	0	0	0	0	0	0	0	0	0	0	0	0	0	0	0	0	1	0	0	0	0	0	0	0	0	0	0
group_10577	0	0	0	0	0	0	0	0	0	0	0	0	0	0	0	0	0	0	0	0	0	0	0	0	0	0	0	0	0	0	0	0	0	0	0	0	0	0	1	0	0	0	0	0	0	0	0	0	0
group_10578	0	0	0	0	0	0	0	0	0	0	0	0	0	0	0	0	0	0	0	0	0	0	0	0	0	0	0	0	0	0	0	0	0	0	0	0	0	0	1	0	0	0	0	0	0	0	0	0	0
group_10579	0	0	0	0	0	0	0	0	0	0	0	0	0	0	0	0	0	0	0	0	0	0	0	0	0	0	0	0	0	0	0	0	0	0	0	0	0	0	1	0	0	0	0	0	0	0	0	0	0
group_1058	1	0	0	0	0	0	0	0	1	0	0	0	1	0	0	0	0	0	1	0	0	0	0	0	0	0	0	0	0	0	0	0	0	0	0	0	0	0	0	0	0	0	0	0	0	0	0	0	0
group_10580	0	0	0	0	0	0	0	0	0	0	0	0	0	0	0	0	0	0	0	0	0	0	0	0	0	0	0	0	0	0	0	0	0	0	0	0	0	0	1	0	0	0	0	0	0	0	0	0	0
group_10581	0	0	0	0	0	0	0	0	0	0	0	0	0	0	0	0	0	0	0	0	0	0	0	0	0	0	0	0	0	0	0	0	0	0	0	0	0	0	1	0	0	0	0	0	0	0	0	0	0
group_10582	0	0	0	0	0	0	0	0	0	0	0	0	0	0	0	0	0	0	0	0	0	0	0	0	0	0	0	0	0	0	0	0	0	0	0	0	0	0	1	0	0	0	0	0	0	0	0	0	0
group_10583	0	0	0	0	0	0	0	0	0	0	0	0	0	0	0	0	0	0	0	0	0	0	0	0	0	0	0	0	0	0	0	0	0	0	0	0	0	0	1	0	0	0	0	0	0	0	0	0	0
group_10584	0	0	0	0	0	0	0	0	0	0	0	0	0	0	0	0	0	0	0	0	0	0	0	0	0	0	0	0	0	0	0	0	0	0	0	0	0	0	1	0	0	0	0	0	0	0	0	0	0
group_10585	0	0	0	0	0	0	0	0	0	0	0	0	0	0	0	0	0	0	0	0	0	0	0	0	0	0	0	0	0	0	0	0	0	0	0	0	0	0	0	0	0	1	0	0	0	0	0	0	0
group_10586	0	0	0	0	0	0	0	0	0	0	0	0	0	0	0	0	0	0	0	0	0	0	0	0	0	0	0	0	0	0	0	0	0	0	0	0	0	0	0	0	0	1	0	0	0	0	0	0	0
group_10587	0	0	0	0	0	0	0	0	0	0	0	0	0	0	0	0	0	0	0	0	0	0	0	0	0	0	0	0	0	0	0	0	0	0	0	0	0	0	0	0	0	1	0	0	0	0	0	0	0
group_10588	0	0	0	0	0	0	0	0	0	0	0	0	0	0	0	0	0	0	0	0	0	0	0	0	0	0	0	0	0	0	0	0	0	0	0	0	0	0	0	0	0	1	0	0	0	0	0	0	0
group_10589	0	0	0	0	0	0	0	0	0	0	0	0	0	0	0	0	0	0	0	0	0	0	0	0	0	0	0	0	0	0	0	0	0	0	0	0	0	0	0	0	0	1	0	0	0	0	0	0	0
group_1059	1	0	0	0	0	0	0	0	0	0	0	0	0	0	0	0	0	1	1	0	0	0	0	0	0	0	0	0	0	0	0	0	0	0	0	0	0	0	0	0	0	0	0	0	0	0	0	0	0
group_10590	0	0	0	0	0	0	0	0	0	0	0	0	0	0	0	0	0	0	0	0	0	0	0	0	0	0	0	0	0	0	0	0	0	0	0	0	0	0	0	0	0	1	0	0	0	0	0	0	0
group_10591	0	0	0	0	0	0	0	0	0	0	0	0	0	0	0	0	0	0	0	0	0	0	0	0	0	0	0	0	0	0	0	0	0	0	0	0	0	0	0	0	0	1	0	0	0	0	0	0	0
group_10592	0	0	0	0	0	0	0	0	0	0	0	0	0	0	0	0	0	0	0	0	0	0	0	0	0	0	0	0	0	0	0	0	0	0	0	0	0	0	0	0	0	1	0	0	0	0	0	0	0
group_10593	0	0	0	0	0	0	0	0	0	0	0	0	0	0	0	0	0	0	0	0	0	0	0	0	0	0	0	0	0	0	0	0	0	0	0	0	0	0	0	0	0	1	0	0	0	0	0	0	0
group_10594	0	0	0	0	0	0	0	0	0	0	0	0	0	0	0	0	0	0	0	0	0	0	0	0	0	0	0	0	0	0	0	0	0	0	0	0	0	0	0	0	0	1	0	0	0	0	0	0	0
group_10595	0	0	0	0	0	0	0	0	0	0	0	0	0	0	0	0	0	0	0	0	0	0	0	0	0	0	0	0	0	0	0	0	0	0	0	0	0	0	0	0	0	1	0	0	0	0	0	0	0
group_10596	0	0	0	0	0	0	0	0	0	0	0	0	0	0	0	0	0	0	0	0	0	0	0	0	0	0	0	0	0	0	0	0	0	0	0	0	0	0	0	0	0	1	0	0	0	0	0	0	0
group_10597	0	0	0	0	0	0	0	0	0	0	0	0	0	0	0	0	0	0	0	0	0	0	0	0	0	0	0	0	0	0	0	0	0	0	0	0	0	0	0	0	0	1	0	0	0	0	0	0	0
group_10598	0	0	0	0	0	0	0	0	0	0	0	0	0	0	0	0	0	0	0	0	0	0	0	0	0	0	0	0	0	0	0	0	0	0	0	0	0	0	0	0	0	1	0	0	0	0	0	0	0
group_10599	0	0	0	0	0	0	0	0	0	0	0	0	0	0	0	0	0	0	0	0	0	0	0	0	0	0	0	0	0	0	0	0	0	0	0	0	0	0	0	0	0	1	0	0	0	0	0	0	0
group_106	1	1	1	1	1	1	1	1	1	1	1	1	1	1	1	1	1	1	1	1	1	1	1	1	1	1	1	1	1	1	1	1	1	1	1	1	0	1	1	1	1	1	1	1	1	1	1	1	1
group_1060	0	0	0	0	0	0	0	0	0	0	0	0	0	0	0	0	0	0	0	0	0	0	0	0	0	0	0	0	1	0	0	0	0	0	0	0	0	0	0	0	0	0	0	0	0	0	0	0	0
group_10600	0	0	0	0	0	0	0	0	0	0	0	0	0	0	0	0	0	0	0	0	0	0	0	0	0	0	0	0	0	0	0	0	0	0	0	0	0	0	0	0	0	1	0	0	0	0	0	0	0
group_10601	0	0	0	0	0	0	0	0	0	0	0	0	0	0	0	0	0	0	0	0	0	0	0	0	0	0	0	0	0	0	0	0	0	0	0	0	0	0	0	0	0	1	0	0	0	0	0	0	0
group_10602	0	0	0	0	0	0	0	0	0	0	0	0	0	0	0	0	0	0	0	0	0	0	0	0	0	0	0	0	0	0	0	0	0	0	0	0	0	0	0	0	0	1	0	0	0	0	0	0	0
group_10603	0	0	0	0	0	0	0	0	0	0	0	0	0	0	0	0	0	0	0	0	0	0	0	0	0	0	0	0	0	0	0	0	0	0	0	0	0	0	0	0	0	1	0	0	0	0	0	0	0
group_10604	0	0	0	0	0	0	0	0	0	0	0	0	0	0	0	0	0	0	0	0	0	0	0	0	0	0	0	0	0	0	0	0	0	0	0	0	0	0	0	0	0	1	0	0	0	0	0	0	0
group_10605	0	0	0	0	0	0	0	0	0	0	0	0	0	0	0	0	0	0	0	0	0	0	0	0	0	0	0	0	0	0	0	0	0	0	0	0	0	0	0	0	0	1	0	0	0	0	0	0	0
group_10606	0	0	0	0	0	0	0	0	0	0	0	0	0	0	0	0	0	0	0	0	0	0	0	0	0	0	0	0	0	0	0	0	0	0	0	0	0	0	0	0	0	1	0	0	0	0	0	0	0
group_10607	0	0	0	0	0	0	0	0	0	0	0	0	0	0	0	0	0	0	0	0	0	0	0	0	0	0	0	0	0	0	0	0	0	0	0	0	0	0	0	0	0	1	0	0	0	0	0	0	0
group_10608	0	0	0	0	0	0	0	0	0	0	0	0	0	0	0	0	0	0	0	0	0	0	0	0	0	0	0	0	0	0	0	0	0	0	0	0	0	0	0	0	0	1	0	0	0	0	0	0	0
group_10609	0	0	0	0	0	0	0	0	0	0	0	0	0	0	0	0	0	0	0	0	0	0	0	0	0	0	0	0	0	0	0	0	0	0	0	0	0	0	0	0	0	1	0	0	0	0	0	0	0
group_1061	0	0	0	0	0	0	0	0	1	0	0	0	0	1	0	0	0	0	0	0	0	0	0	0	0	0	0	0	0	0	0	0	0	0	0	0	0	0	0	0	0	0	0	0	0	0	0	0	0
group_10610	0	0	0	0	0	0	0	0	0	0	0	0	0	0	0	0	0	0	0	0	0	0	0	0	0	0	0	0	0	0	0	0	0	0	0	0	0	0	0	0	0	1	0	0	0	0	0	0	0
group_10611	0	0	0	0	0	0	0	0	0	0	0	0	0	0	0	0	0	0	0	0	0	0	0	0	0	0	0	0	0	0	0	0	0	0	0	0	0	0	0	0	0	1	0	0	0	0	0	0	0
group_10612	0	0	0	0	0	0	0	0	0	0	0	0	0	0	0	0	0	0	0	0	0	0	0	0	0	0	0	0	0	0	0	0	0	0	0	0	0	0	0	0	0	1	0	0	0	0	0	0	0
group_10613	0	0	0	0	0	0	0	0	0	0	0	0	0	0	0	0	0	0	0	0	0	0	0	0	0	0	0	0	0	0	0	0	0	0	0	0	0	0	0	0	0	1	0	0	0	0	0	0	0
group_10614	0	0	0	0	0	0	0	0	0	0	0	0	0	0	0	0	0	0	0	0	0	0	0	0	0	0	0	0	0	0	0	0	0	0	0	0	0	0	0	0	0	1	0	0	0	0	0	0	0
group_10615	0	0	0	0	0	0	0	0	0	0	0	0	0	0	0	0	0	0	0	0	0	0	0	0	0	0	0	0	0	0	0	0	0	0	0	0	0	0	0	0	0	1	0	0	0	0	0	0	0
group_10616	0	0	0	0	0	0	0	0	0	0	0	0	0	0	0	0	0	0	0	0	0	0	0	0	0	0	0	0	0	0	0	0	0	0	0	0	0	0	0	0	0	1	0	0	0	0	0	0	0
group_10617	0	0	0	0	0	0	0	0	0	0	0	0	0	0	0	0	0	0	0	0	0	0	0	0	0	0	0	0	0	0	0	0	0	0	0	0	0	0	0	0	0	1	0	0	0	0	0	0	0
group_10618	0	0	0	0	0	0	0	0	0	0	0	0	0	0	0	0	0	0	0	0	0	0	0	0	0	0	0	0	0	0	0	0	0	0	0	0	0	0	0	0	0	1	0	0	0	0	0	0	0
group_10619	0	0	0	0	0	0	0	0	0	0	0	0	0	0	0	0	0	0	0	0	0	0	0	0	0	0	0	0	0	0	0	0	0	0	0	0	0	0	0	0	0	1	0	0	0	0	0	0	0
group_1062	0	0	0	0	0	0	0	0	1	0	0	0	1	0	0	0	0	0	0	0	0	0	0	0	0	0	0	0	0	0	0	0	0	0	0	0	0	0	0	0	0	0	0	0	0	0	0	0	0
group_10620	0	0	0	0	0	0	0	0	0	0	0	0	0	0	0	0	0	0	0	0	0	0	0	0	0	0	0	0	0	0	0	0	0	0	0	0	0	0	0	0	0	1	0	0	0	0	0	0	0
group_10621	0	0	0	0	0	0	0	0	0	0	0	0	0	0	0	0	0	0	0	0	0	0	0	0	0	0	0	0	0	0	0	0	0	0	0	0	0	0	0	0	0	1	0	0	0	0	0	0	0
group_10622	0	0	0	0	0	0	0	0	0	0	0	0	0	0	0	0	0	0	0	0	0	0	0	0	0	0	0	0	0	0	0	0	0	0	0	0	0	0	0	0	0	1	0	0	0	0	0	0	0
group_10623	0	0	0	0	0	0	0	0	0	0	0	0	0	0	0	0	0	0	0	0	0	0	0	0	0	0	0	0	0	0	0	0	0	0	0	0	0	0	0	0	0	1	0	0	0	0	0	0	0
group_10624	0	0	0	0	0	0	0	0	0	0	0	0	0	0	0	0	0	0	0	0	0	0	0	0	0	0	0	0	0	0	0	0	0	0	0	0	0	0	0	0	0	1	0	0	0	0	0	0	0
group_10625	0	0	0	0	0	0	0	0	0	0	0	0	0	0	0	0	0	0	0	0	0	0	0	0	0	0	0	0	0	0	0	0	0	0	0	0	0	0	0	0	0	1	0	0	0	0	0	0	0
group_10626	0	0	0	0	0	0	0	0	0	0	0	0	0	0	0	0	0	0	0	0	0	0	0	0	0	0	0	0	0	0	0	0	0	0	0	0	0	0	0	0	0	1	0	0	0	0	0	0	0
group_10627	0	0	0	0	0	0	0	0	0	0	0	0	0	0	0	0	0	0	0	0	0	0	0	0	0	0	0	0	0	0	0	0	0	0	0	0	0	0	0	0	0	1	0	0	0	0	0	0	0
group_10628	0	0	0	0	0	0	0	0	0	0	0	0	0	0	0	0	0	0	0	0	0	0	0	0	0	0	0	0	0	0	0	0	0	0	0	0	0	0	0	0	0	1	0	0	0	0	0	0	0
group_10629	0	0	0	0	0	0	0	0	0	0	0	0	0	0	0	0	0	0	0	0	0	0	0	0	0	0	0	0	0	0	0	0	0	0	0	0	0	0	0	0	0	1	0	0	0	0	0	0	0
group_1063	0	0	0	0	0	0	0	0	1	0	0	0	0	0	0	0	0	0	0	0	0	0	0	0	0	0	0	0	0	0	0	0	0	0	0	0	0	0	0	0	0	0	0	0	0	0	0	0	0
group_10630	0	0	0	0	0	0	0	0	0	0	0	0	0	0	0	0	0	0	0	0	0	0	0	0	0	0	0	0	0	0	0	0	0	0	0	0	0	0	0	0	0	1	0	0	0	0	0	0	0
group_10631	0	0	0	0	0	0	0	0	0	0	0	0	0	0	0	0	0	0	0	0	0	0	0	0	0	0	0	0	0	0	0	0	0	0	0	0	0	0	0	0	0	1	0	0	0	0	0	0	0
group_10632	0	0	0	0	0	0	0	0	0	0	0	0	0	0	0	0	0	0	0	0	0	0	0	0	0	0	0	0	0	0	0	0	0	0	0	0	0	0	0	0	0	1	0	0	0	0	0	0	0
group_10633	0	0	0	0	0	0	0	0	0	0	0	0	0	0	0	0	0	0	0	0	0	0	0	0	0	0	0	0	0	0	0	0	0	0	0	0	0	0	0	0	0	1	0	0	0	0	0	0	0
group_10634	0	0	0	0	0	0	0	0	0	0	0	0	0	0	0	0	0	0	0	0	0	0	0	0	0	0	0	0	0	0	0	0	0	0	0	0	0	0	0	0	0	1	0	0	0	0	0	0	0
group_10635	0	0	0	0	0	0	0	0	0	0	0	0	0	0	0	0	0	0	0	0	0	0	0	0	0	0	0	0	0	0	0	0	0	0	0	0	0	0	0	0	0	1	0	0	0	0	0	0	0
group_10636	0	0	0	0	0	0	0	0	0	0	0	0	0	0	0	0	0	0	0	0	0	0	0	0	0	0	0	0	0	0	0	0	0	0	0	0	0	0	0	0	0	1	0	0	0	0	0	0	0
group_10637	0	0	0	0	0	0	0	0	0	0	0	0	0	0	0	0	0	0	0	0	0	0	0	0	0	0	0	0	0	0	0	0	0	0	0	0	0	0	0	0	0	1	0	0	0	0	0	0	0
group_10638	0	0	0	0	0	0	0	0	0	0	0	0	0	0	0	0	0	0	0	0	0	0	0	0	0	0	0	0	0	0	0	0	0	0	0	0	0	0	0	0	0	1	0	0	0	0	0	0	0
group_10639	0	0	0	0	0	0	0	0	0	0	0	0	0	0	0	0	0	0	0	0	0	0	0	0	0	0	0	0	0	0	0	0	0	0	0	0	0	0	0	0	0	1	0	0	0	0	0	0	0
group_1064	0	0	0	0	0	0	0	0	1	0	0	0	1	0	0	0	0	0	0	0	0	0	0	0	0	0	0	0	0	0	0	0	0	0	0	0	0	0	0	0	0	0	0	0	0	0	0	0	0
group_10640	0	0	0	0	0	0	0	0	0	0	0	0	0	0	0	0	0	0	0	0	0	0	0	0	0	0	0	0	0	0	0	0	0	0	0	0	0	0	0	0	0	1	0	0	0	0	0	0	0
group_10641	0	0	0	0	0	0	0	0	0	0	0	0	0	0	0	0	0	0	0	0	0	0	0	0	0	0	0	0	0	0	0	0	0	0	0	0	0	0	0	0	0	1	0	0	0	0	0	0	0
group_10642	0	0	0	0	0	0	0	0	0	0	0	0	0	0	0	0	0	0	0	0	0	0	0	0	0	0	0	0	0	0	0	0	0	0	0	0	0	0	0	0	0	1	0	0	0	0	0	0	0
group_10643	0	0	0	0	0	0	0	0	0	0	0	0	0	0	0	0	0	0	0	0	0	0	0	0	0	0	0	0	0	0	0	0	0	0	0	0	0	0	0	0	0	1	0	0	0	0	0	0	0
group_10644	0	0	0	0	0	0	0	0	0	0	0	0	0	0	0	0	0	0	0	0	0	0	0	0	0	0	0	0	0	0	0	0	0	0	0	0	0	0	0	0	0	1	0	0	0	0	0	0	0
group_10645	0	0	0	0	0	0	0	0	0	0	0	0	0	0	0	0	0	0	0	0	0	0	0	0	0	0	0	0	0	0	0	0	0	0	0	0	0	0	0	0	0	1	0	0	0	0	0	0	0
group_10646	0	0	0	0	0	0	0	0	0	0	0	0	0	0	0	0	0	0	0	0	0	0	0	0	0	0	0	0	0	0	0	0	0	0	0	0	0	0	0	0	0	1	0	0	0	0	0	0	0
group_10647	0	0	0	0	0	0	0	0	0	0	0	0	0	0	0	0	0	0	0	0	0	0	0	0	0	0	0	0	0	0	0	0	0	0	0	0	0	0	0	0	0	1	0	0	0	0	0	0	0
group_10648	0	0	0	0	0	0	0	0	0	0	0	0	0	0	0	0	0	0	0	0	0	0	0	0	0	0	0	0	0	0	0	0	0	0	0	0	0	0	0	0	0	1	0	0	0	0	0	0	0
group_10649	0	0	0	0	0	0	0	0	0	0	0	0	0	0	0	0	0	0	0	0	0	0	0	0	0	0	0	0	0	0	0	0	0	0	0	0	0	0	0	0	0	1	0	0	0	0	0	0	0
group_1065	0	0	0	0	0	0	0	0	1	0	0	0	0	1	0	0	0	1	1	0	0	0	0	0	0	0	0	0	0	0	0	0	0	0	0	0	0	0	0	0	0	0	0	0	0	0	0	0	0
group_10650	0	0	0	0	0	0	0	0	0	0	0	0	0	0	0	0	0	0	0	0	0	0	0	0	0	0	0	0	0	0	0	0	0	0	0	0	0	0	0	0	0	1	0	0	0	0	0	0	0
group_10651	0	0	0	0	0	0	0	0	0	0	0	0	0	0	0	0	0	0	0	0	0	0	0	0	0	0	0	0	0	0	0	0	0	0	0	0	0	0	0	0	0	1	0	0	0	0	0	0	0
group_10652	0	0	0	0	0	0	0	0	0	0	0	0	0	0	0	0	0	0	0	0	0	0	0	0	0	0	0	0	0	0	0	0	0	0	0	0	0	0	0	0	0	1	0	0	0	0	0	0	0
group_10653	0	0	0	0	0	0	0	0	0	0	0	0	0	0	0	0	0	0	0	0	0	0	0	0	0	0	0	0	0	0	0	0	0	0	0	0	0	0	0	0	0	1	0	0	0	0	0	0	0
group_10654	0	0	0	0	0	0	0	0	0	0	0	0	0	0	0	0	0	0	0	0	0	0	0	0	0	0	0	0	0	0	0	0	0	0	0	0	0	0	0	0	0	1	0	0	0	0	0	0	0
group_10655	0	0	0	0	0	0	0	0	0	0	0	0	0	0	0	0	0	0	0	0	0	0	0	0	0	0	0	0	0	0	0	0	0	0	0	0	0	0	0	0	0	1	0	0	0	0	0	0	0
group_10656	0	0	0	0	0	0	0	0	0	0	0	0	0	0	0	0	0	0	0	0	0	0	0	0	0	0	0	0	0	0	0	0	0	0	0	0	0	0	0	0	0	1	0	0	0	0	0	0	0
group_10657	0	0	0	0	0	0	0	0	0	0	0	0	0	0	0	0	0	0	0	0	0	0	0	0	0	0	0	0	0	0	0	0	0	0	0	0	0	0	0	0	0	1	0	0	0	0	0	0	0
group_10658	0	0	0	0	0	0	0	0	0	0	0	0	0	0	0	0	0	0	0	0	0	0	0	0	0	0	0	0	0	0	0	0	0	0	0	0	0	0	0	0	0	1	0	0	0	0	0	0	0
group_10659	0	0	0	0	0	0	0	0	0	0	0	0	0	0	0	0	0	0	0	0	0	0	0	0	0	0	0	0	0	0	0	0	0	0	0	0	0	0	0	0	0	1	0	0	0	0	0	0	0
group_1066	0	0	0	0	0	0	0	0	0	0	0	0	0	0	0	0	0	0	0	0	0	0	0	0	0	0	0	0	1	0	0	0	0	0	0	0	0	0	0	0	0	0	0	0	0	0	0	0	0
group_10660	0	0	0	0	0	0	0	0	0	0	0	0	0	0	0	0	0	0	0	0	0	0	0	0	0	0	0	0	0	0	0	0	0	0	0	0	0	0	0	0	0	1	0	0	0	0	0	0	0
group_10661	0	0	0	0	0	0	0	0	0	0	0	0	0	0	0	0	0	0	0	0	0	0	0	0	0	0	0	0	0	0	0	0	0	0	0	0	0	0	0	0	0	1	0	0	0	0	0	0	0
group_10662	0	0	0	0	0	0	0	0	0	0	0	0	0	0	0	0	0	0	0	0	0	0	0	0	0	0	0	0	0	0	0	0	0	0	0	0	0	0	0	0	0	1	0	0	0	0	0	0	0
group_10663	0	0	0	0	0	0	0	0	0	0	0	0	0	0	0	0	0	0	0	0	0	0	0	0	0	0	0	0	0	0	0	0	0	0	0	0	0	0	0	0	0	1	0	0	0	0	0	0	0
group_10664	0	0	0	0	0	0	0	0	0	0	0	0	0	0	0	0	0	0	0	0	0	0	0	0	0	0	0	0	0	0	0	0	0	0	0	0	0	0	0	0	0	1	0	0	0	0	0	0	0
group_10665	0	0	0	0	0	0	0	0	0	0	0	0	0	0	0	0	0	0	0	0	0	0	0	0	0	0	0	0	0	0	0	0	0	0	0	0	0	0	0	0	0	1	0	0	0	0	0	0	0
group_10666	0	0	0	0	0	0	0	0	0	0	0	0	0	0	0	0	0	0	0	0	0	0	0	0	0	0	0	0	0	0	0	0	0	0	0	0	0	0	0	0	0	1	0	0	0	0	0	0	0
group_10667	0	0	0	0	0	0	0	0	0	0	0	0	0	0	0	0	0	0	0	0	0	0	0	0	0	0	0	0	0	0	0	0	0	0	0	0	0	0	0	0	0	1	0	0	0	0	0	0	0
group_10668	0	0	0	0	0	0	0	0	0	0	0	0	0	0	0	0	0	0	0	0	0	0	0	0	0	0	0	0	0	0	0	0	0	0	0	0	0	0	0	0	0	1	0	0	0	0	0	0	0
group_10669	0	0	0	0	0	0	0	0	0	0	0	0	0	0	0	0	0	0	0	0	0	0	0	0	0	0	0	0	0	0	0	0	0	0	0	0	0	0	0	0	0	1	0	0	0	0	0	0	0
group_1067	0	0	0	0	0	0	0	0	1	0	0	0	0	0	0	0	0	0	0	0	0	0	0	0	0	0	0	0	0	0	0	0	0	0	0	0	0	0	0	0	0	0	0	0	0	0	0	0	0
group_10670	0	0	0	0	0	0	0	0	0	0	0	0	0	0	0	0	0	0	0	0	0	0	0	0	0	0	0	0	0	0	0	0	0	0	0	0	0	0	0	0	0	1	0	0	0	0	0	0	0
group_10671	0	0	0	0	0	0	0	0	0	0	0	0	0	0	0	0	0	0	0	0	0	0	0	0	0	0	0	0	0	0	0	0	0	0	0	0	0	0	0	0	0	1	0	0	0	0	0	0	0
group_10672	0	0	0	0	0	0	0	0	0	0	0	0	0	0	0	0	0	0	0	0	0	0	0	0	0	0	0	0	0	0	0	0	0	0	0	0	0	0	0	0	0	1	0	0	0	0	0	0	0
group_10673	0	0	0	0	0	0	0	0	0	0	0	0	0	0	0	0	0	0	0	0	0	0	0	0	0	0	0	0	0	0	0	0	0	0	0	0	0	0	0	0	0	1	0	0	0	0	0	0	0
group_10674	0	0	0	0	0	0	0	0	0	0	0	0	0	0	0	0	0	0	0	0	0	0	0	0	0	0	0	0	0	0	0	0	0	0	0	0	0	0	0	0	0	1	0	0	0	0	0	0	0
group_10675	0	0	0	0	0	0	0	0	0	0	0	0	0	0	0	0	0	0	0	0	0	0	0	0	0	0	0	0	0	0	0	0	0	0	0	0	0	0	0	0	0	1	0	0	0	0	0	0	0
group_10676	0	0	0	0	0	0	0	0	0	0	0	0	0	0	0	0	0	0	0	0	0	0	0	0	0	0	0	0	0	0	0	0	0	0	0	0	0	0	0	0	0	1	0	0	0	0	0	0	0
group_10677	0	0	0	0	0	0	0	0	0	0	0	0	0	0	0	0	0	0	0	0	0	0	0	0	0	0	0	0	0	0	0	0	0	0	0	0	0	0	0	0	0	1	0	0	0	0	0	0	0
group_10678	0	0	0	0	0	0	0	0	0	0	0	0	0	0	0	0	0	0	0	0	0	0	0	0	0	0	0	0	0	0	0	0	0	0	0	0	0	0	0	0	0	1	0	0	0	0	0	0	0
group_10679	0	0	0	0	0	0	0	0	0	0	0	0	0	0	0	0	0	0	0	0	0	0	0	0	0	0	0	0	0	0	0	0	0	0	0	0	0	0	0	0	0	1	0	0	0	0	0	0	0
group_1068	1	0	0	0	0	0	0	0	1	0	0	0	0	1	0	0	0	0	0	0	0	0	0	0	0	0	0	0	0	0	0	0	0	0	0	0	0	0	0	0	0	0	0	0	0	0	0	0	0
group_10680	0	0	0	0	0	0	0	0	0	0	0	0	0	0	0	0	0	0	0	0	0	0	0	0	0	0	0	0	0	0	0	0	0	0	0	0	0	0	0	0	0	1	0	0	0	0	0	0	0
group_10681	0	0	0	0	0	0	0	0	0	0	0	0	0	0	0	0	0	0	0	0	0	0	0	0	0	0	0	0	0	0	0	0	0	0	0	0	0	0	0	0	0	1	0	0	0	0	0	0	0
group_10682	0	0	0	0	0	0	0	0	0	0	0	0	0	0	0	0	0	0	0	0	0	0	0	0	0	0	0	0	0	0	0	0	0	0	0	0	0	0	0	0	0	1	0	0	0	0	0	0	0
group_10683	0	0	0	0	0	0	0	0	0	0	0	0	0	0	0	0	0	0	0	0	0	0	0	0	0	0	0	0	0	0	0	0	0	0	0	0	0	0	0	0	0	1	0	0	0	0	0	0	0
group_10684	0	0	0	0	0	0	0	0	0	0	0	0	0	0	0	0	0	0	0	0	0	0	0	0	0	0	0	0	0	0	0	0	0	0	0	0	0	0	0	0	0	1	0	0	0	0	0	0	0
group_10685	0	0	0	0	0	0	0	0	0	0	0	0	0	0	0	0	0	0	0	0	0	0	0	0	0	0	0	0	0	0	0	0	0	0	0	0	0	0	0	0	0	1	0	0	0	0	0	0	0
group_10686	0	0	0	0	0	0	0	0	0	0	0	0	0	0	0	0	0	0	0	0	0	0	0	0	0	0	0	0	0	0	0	0	0	0	0	0	0	0	0	0	0	1	0	0	0	0	0	0	0
group_10687	0	0	0	0	0	0	0	0	0	0	0	0	0	0	0	0	0	0	0	0	0	0	0	0	0	0	0	0	0	0	0	0	0	0	0	0	0	0	0	0	0	1	0	0	0	0	0	0	0
group_10688	0	0	0	0	0	0	0	0	0	0	0	0	0	0	0	0	0	0	0	0	0	0	0	0	0	0	0	0	0	0	0	0	0	0	0	0	0	0	0	0	0	1	0	0	0	0	0	0	0
group_10689	0	0	0	0	0	0	0	0	0	0	0	0	0	0	0	0	0	0	0	0	0	0	0	0	0	0	0	0	0	0	0	0	0	0	0	0	0	0	0	0	0	1	0	0	0	0	0	0	0
group_1069	0	0	0	0	0	0	0	0	0	0	0	0	0	0	0	0	0	0	0	0	0	0	0	0	0	0	0	0	0	0	0	0	0	0	0	0	0	0	0	0	0	0	0	0	0	0	0	0	0
group_10690	0	0	0	0	0	0	0	0	0	0	0	0	0	0	0	0	0	0	0	0	0	0	0	0	0	0	0	0	0	0	0	0	0	0	0	0	0	0	0	0	0	1	0	0	0	0	0	0	0
group_10691	0	0	0	0	0	0	0	0	0	0	0	0	0	0	0	0	0	0	0	0	0	0	0	0	0	0	0	0	0	0	0	0	0	0	0	0	0	0	0	0	0	1	0	0	0	0	0	0	0
group_10692	0	0	0	0	0	0	0	0	0	0	0	0	0	0	0	0	0	0	0	0	0	0	0	0	0	0	0	0	0	0	0	0	0	0	0	0	0	0	0	0	0	1	0	0	0	0	0	0	0
group_10693	0	0	0	0	0	0	0	0	0	0	0	0	0	0	0	0	0	0	0	0	0	0	0	0	0	0	0	0	0	0	0	0	0	0	0	0	0	0	0	0	0	1	0	0	0	0	0	0	0
group_10694	0	0	0	0	0	0	0	0	0	0	0	0	0	0	0	0	0	0	0	0	0	0	0	0	0	0	0	0	0	0	0	0	0	0	0	0	0	0	0	0	0	1	0	0	0	0	0	0	0
group_10695	0	0	0	0	0	0	0	0	0	0	0	0	0	0	0	0	0	0	0	0	0	0	0	0	0	0	0	0	0	0	0	0	0	0	0	0	0	0	0	0	0	1	0	0	0	0	0	0	0
group_10696	0	0	0	0	0	0	0	0	0	0	0	0	0	0	0	0	0	0	0	0	0	0	0	0	0	0	0	0	0	0	0	0	0	0	0	0	0	0	0	0	0	1	0	0	0	0	0	0	0
group_10697	0	0	0	0	0	0	0	0	0	0	0	0	0	0	0	0	0	0	0	0	0	0	0	0	0	0	0	0	0	0	0	0	0	0	0	0	0	0	0	0	0	1	0	0	0	0	0	0	0
group_10698	0	0	0	0	0	0	0	0	0	0	0	0	0	0	0	0	0	0	0	0	0	0	0	0	0	0	0	0	0	0	0	0	0	0	0	0	0	0	0	0	0	1	0	0	0	0	0	0	0
group_10699	0	0	0	0	0	0	0	0	0	0	0	0	0	0	0	0	0	0	0	0	0	0	0	0	0	0	0	0	0	0	0	0	0	0	0	0	0	0	0	0	0	1	0	0	0	0	0	0	0
group_107	1	1	1	1	1	1	1	1	1	1	1	1	1	1	1	1	1	1	1	1	1	1	1	1	1	1	1	1	1	1	1	1	1	1	1	1	0	1	1	1	1	1	1	1	1	1	1	1	1
group_1070	0	0	0	0	0	0	0	0	0	0	0	0	1	0	0	0	0	0	0	0	0	0	0	0	0	0	0	0	0	0	0	0	0	0	0	0	0	0	0	0	0	0	0	0	0	0	0	0	0
group_10700	0	0	0	0	0	0	0	0	0	0	0	0	0	0	0	0	0	0	0	0	0	0	0	0	0	0	0	0	0	0	0	0	0	0	0	0	0	0	0	0	0	1	0	0	0	0	0	0	0
group_10701	0	0	0	0	0	0	0	0	0	0	0	0	0	0	0	0	0	0	0	0	0	0	0	0	0	0	0	0	0	0	0	0	0	0	0	0	0	0	0	0	0	1	0	0	0	0	0	0	0
group_10702	0	0	0	0	0	0	0	0	0	0	0	0	0	0	0	0	0	0	0	0	0	0	0	0	0	0	0	0	0	0	0	0	0	0	0	0	0	0	0	0	0	1	0	0	0	0	0	0	0
group_10703	0	0	0	0	0	0	0	0	0	0	0	0	0	0	0	0	0	0	0	0	0	0	0	0	0	0	0	0	0	0	0	0	0	0	0	0	0	0	0	0	0	1	0	0	0	0	0	0	0
group_10704	0	0	0	0	0	0	0	0	0	0	0	0	0	0	0	0	0	0	0	0	0	0	0	0	0	0	0	0	0	0	0	0	0	0	0	0	0	0	0	0	0	1	0	0	0	0	0	0	0
group_10705	0	0	0	0	0	0	0	0	0	0	0	0	0	0	0	0	0	0	0	0	0	0	0	0	0	0	0	0	0	0	0	0	0	0	0	0	0	0	0	0	0	1	0	0	0	0	0	0	0
group_10706	0	0	0	0	0	0	0	0	0	0	0	0	0	0	0	0	0	0	0	0	0	0	0	0	0	0	0	0	0	0	0	0	0	0	0	0	0	0	0	0	0	1	0	0	0	0	0	0	0
group_10707	0	0	0	0	0	0	0	0	0	0	0	0	0	0	0	0	0	0	0	0	0	0	0	0	0	0	0	0	0	0	0	0	0	0	0	0	0	0	0	0	0	1	0	0	0	0	0	0	0
group_10708	0	0	0	0	0	0	0	0	0	0	0	0	0	0	0	0	0	0	0	0	0	0	0	0	0	0	0	0	0	0	0	0	0	0	0	0	0	0	0	0	0	1	0	0	0	0	0	0	0
group_10709	0	0	0	0	0	0	0	0	0	0	0	0	0	0	0	0	0	0	0	0	0	0	0	0	0	0	0	0	0	0	0	0	0	0	0	0	0	0	0	0	0	1	0	0	0	0	0	0	0
group_1071	0	0	0	0	0	0	0	0	0	0	0	0	0	0	0	0	0	0	0	0	0	0	0	0	0	0	0	0	1	0	0	0	0	0	0	0	0	0	0	0	0	0	0	0	0	0	0	0	0
group_10710	0	0	0	0	0	0	0	0	0	0	0	0	0	0	0	0	0	0	0	0	0	0	0	0	0	0	0	0	0	0	0	0	0	0	0	0	0	0	0	0	0	1	0	0	0	0	0	0	0
group_10711	0	0	0	0	0	0	0	0	0	0	0	0	0	0	0	0	0	0	0	0	0	0	0	0	0	0	0	0	0	0	0	0	0	0	0	0	0	0	0	0	0	1	0	0	0	0	0	0	0
group_10712	0	0	0	0	0	0	0	0	0	0	0	0	0	0	0	0	0	0	0	0	0	0	0	0	0	0	0	0	0	0	0	0	0	0	0	0	0	0	0	0	0	1	0	0	0	0	0	0	0
group_10713	0	0	0	0	0	0	0	0	0	0	0	0	0	0	0	0	0	0	0	0	0	0	0	0	0	0	0	0	0	0	0	0	0	0	0	0	0	0	0	0	0	1	0	0	0	0	0	0	0
group_10714	0	0	0	0	0	0	0	0	0	0	0	0	0	0	0	0	0	0	0	0	0	0	0	0	0	0	0	0	0	0	0	0	0	0	0	0	0	0	0	0	0	1	0	0	0	0	0	0	0
group_10715	0	0	0	0	0	0	0	0	0	0	0	0	0	0	0	0	0	0	0	0	0	0	0	0	0	0	0	0	0	0	0	0	0	0	0	0	0	0	0	0	0	1	0	0	0	0	0	0	0
group_10716	0	0	0	0	0	0	0	0	0	0	0	0	0	0	0	0	0	0	0	0	0	0	0	0	0	0	0	0	0	0	0	0	0	0	0	0	0	0	0	0	0	1	0	0	0	0	0	0	0
group_10717	0	0	0	0	0	0	0	0	0	0	0	0	0	0	0	0	0	0	0	0	0	0	0	0	0	0	0	0	0	0	0	0	0	0	0	0	0	0	0	0	0	1	0	0	0	0	0	0	0
group_10718	0	0	0	0	0	0	0	0	0	0	0	0	0	0	0	0	0	0	0	0	0	0	0	0	0	0	0	0	0	0	0	0	0	0	0	0	0	0	0	0	0	1	0	0	0	0	0	0	0
group_10719	0	0	0	0	0	0	0	0	0	0	0	0	0	0	0	0	0	0	0	0	0	0	0	0	0	0	0	0	0	0	0	0	0	0	0	0	0	0	0	0	0	1	0	0	0	0	0	0	0
group_1072	0	0	0	0	0	0	0	0	1	0	0	0	1	1	0	0	0	1	1	0	0	0	0	0	0	0	0	0	0	0	0	0	0	0	0	0	0	0	0	0	0	0	0	0	0	0	0	0	0
group_10720	0	0	0	0	0	0	0	0	0	0	0	0	0	0	0	0	0	0	0	0	0	0	0	0	0	0	0	0	0	0	0	0	0	0	0	0	0	0	0	0	0	1	0	0	0	0	0	0	0
group_10721	0	0	0	0	0	0	0	0	0	0	0	0	0	0	0	0	0	0	0	0	0	0	0	0	0	0	0	0	0	0	0	0	0	0	0	0	0	0	0	0	0	1	0	0	0	0	0	0	0
group_10722	0	0	0	0	0	0	0	0	0	0	0	0	0	0	0	0	0	0	0	0	0	0	0	0	0	0	0	0	0	0	0	0	0	0	0	0	0	0	0	0	0	1	0	0	0	0	0	0	0
group_10723	0	0	0	0	0	0	0	0	0	0	0	0	0	0	0	0	0	0	0	0	0	0	0	0	0	0	0	0	0	0	0	0	0	0	0	0	0	0	0	0	0	1	0	0	0	0	0	0	0
group_10724	0	0	0	0	0	0	0	0	0	0	0	0	0	0	0	0	0	0	0	0	0	0	0	0	0	0	0	0	0	0	0	0	0	0	0	0	0	0	0	0	0	1	0	0	0	0	0	0	0
group_10725	0	0	0	0	0	0	0	0	0	0	0	0	0	0	0	0	0	0	0	0	0	0	0	0	0	0	0	0	0	0	0	0	0	0	0	0	0	0	0	0	0	1	0	0	0	0	0	0	0
group_10726	0	0	0	0	0	0	0	0	0	0	0	0	0	0	0	0	0	0	0	0	0	0	0	0	0	0	0	0	0	0	0	0	0	0	0	0	0	0	0	0	0	1	0	0	0	0	0	0	0
group_10727	0	0	0	0	0	0	0	0	0	0	0	0	0	0	0	0	0	0	0	0	0	0	0	0	0	0	0	0	0	0	0	0	0	0	0	0	0	0	0	0	0	1	0	0	0	0	0	0	0
group_10728	0	0	0	0	0	0	0	0	0	0	0	0	0	0	0	0	0	0	0	0	0	0	0	0	0	0	0	0	0	0	0	0	0	0	0	0	0	0	0	0	0	1	0	0	0	0	0	0	0
group_10729	0	0	0	0	0	0	0	0	0	0	0	0	0	0	0	0	0	0	0	0	0	0	0	0	0	0	0	0	0	0	0	0	0	0	0	0	0	0	0	0	0	1	0	0	0	0	0	0	0
group_1073	0	0	0	0	0	0	0	0	0	0	0	0	0	0	0	0	0	0	0	0	0	0	0	0	0	0	0	0	0	0	0	0	0	0	0	0	0	0	0	0	0	0	0	0	0	0	0	0	0
group_10730	0	0	0	0	0	0	0	0	0	0	0	0	0	0	0	0	0	0	0	0	0	0	0	0	0	0	0	0	0	0	0	0	0	0	0	0	0	0	0	0	0	1	0	0	0	0	0	0	0
group_10731	0	0	0	0	0	0	0	0	0	0	0	0	0	0	0	0	0	0	0	0	0	0	0	0	0	0	0	0	0	0	0	0	0	0	0	0	0	0	0	0	0	1	0	0	0	0	0	0	0
group_10732	0	0	0	0	0	0	0	0	0	0	0	0	0	0	0	0	0	0	0	0	0	0	0	0	0	0	0	0	0	0	0	0	0	0	0	0	0	0	0	0	0	1	0	0	0	0	0	0	0
group_10733	0	0	0	0	0	0	0	0	0	0	0	0	0	0	0	0	0	0	0	0	0	0	0	0	0	0	0	0	0	0	0	0	0	0	0	0	0	0	0	0	0	1	0	0	0	0	0	0	0
group_10734	0	0	0	0	0	0	0	0	0	0	0	0	0	0	0	0	0	0	0	0	0	0	0	0	0	0	0	0	0	0	0	0	0	0	0	0	0	0	0	0	0	1	0	0	0	0	0	0	0
group_10735	0	0	0	0	0	0	0	0	0	0	0	0	0	0	0	0	0	0	0	0	0	0	0	0	0	0	0	0	0	0	0	0	0	0	0	0	0	0	0	0	0	1	0	0	0	0	0	0	0
group_10736	0	0	0	0	0	0	0	0	0	0	0	0	0	0	0	0	0	0	0	0	0	0	0	0	0	0	0	0	0	0	0	0	0	0	0	0	0	0	0	0	0	1	0	0	0	0	0	0	0
group_10737	0	0	0	0	0	0	0	0	0	0	0	0	0	0	0	0	0	0	0	0	0	0	0	0	0	0	0	0	0	0	0	0	0	0	0	0	0	0	0	0	0	1	0	0	0	0	0	0	0
group_10738	0	0	0	0	0	0	0	0	0	0	0	0	0	0	0	0	0	0	0	0	0	0	0	0	0	0	0	0	0	0	0	0	0	0	0	0	0	0	0	0	0	1	0	0	0	0	0	0	0
group_10739	0	0	0	0	0	0	0	0	0	0	0	0	0	0	0	0	0	0	0	0	0	0	0	0	0	0	0	0	0	0	0	0	0	0	0	0	0	0	0	0	0	1	0	0	0	0	0	0	0
group_1074	1	0	0	0	0	0	0	0	1	0	0	0	1	0	0	0	0	1	1	0	0	0	0	0	0	0	0	0	0	0	0	0	0	0	0	0	0	0	0	0	0	0	0	0	0	0	0	0	0
group_10740	0	0	0	0	0	0	0	0	0	0	0	0	0	0	0	0	0	0	0	0	0	0	0	0	0	0	0	0	0	0	0	0	0	0	0	0	0	0	0	0	0	1	0	0	0	0	0	0	0
group_10741	0	0	0	0	0	0	0	0	0	0	0	0	0	0	0	0	0	0	0	0	0	0	0	0	0	0	0	0	0	0	0	0	0	0	0	0	0	0	0	0	0	1	0	0	0	0	0	0	0
group_10742	0	0	0	0	0	0	0	0	0	0	0	0	0	0	0	0	0	0	0	0	0	0	0	0	0	0	0	0	0	0	0	0	0	0	0	0	0	0	0	0	0	1	0	0	0	0	0	0	0
group_10743	0	0	0	0	0	0	0	0	0	0	0	0	0	0	0	0	0	0	0	0	0	0	0	0	0	0	0	0	0	0	0	0	0	0	0	0	0	0	0	0	0	1	0	0	0	0	0	0	0
group_10744	0	0	0	0	0	0	0	0	0	0	0	0	0	0	0	0	0	0	0	0	0	0	0	0	0	0	0	0	0	0	0	0	0	0	0	0	0	0	0	0	0	1	0	0	0	0	0	0	0
group_10745	0	0	0	0	0	0	0	0	0	0	0	0	0	0	0	0	0	0	0	0	0	0	0	0	0	0	0	0	0	0	0	0	0	0	0	0	0	0	0	0	0	1	0	0	0	0	0	0	0
group_10746	0	0	0	0	0	0	0	0	0	0	0	0	0	0	0	0	0	0	0	0	0	0	0	0	0	0	0	0	0	0	0	0	0	0	0	0	0	0	0	0	0	1	0	0	0	0	0	0	0
group_10747	0	0	0	0	0	0	0	0	0	0	0	0	0	0	0	0	0	0	0	0	0	0	0	0	0	0	0	0	0	0	0	0	0	0	0	0	0	0	0	0	0	1	0	0	0	0	0	0	0
group_10748	0	0	0	0	0	0	0	0	0	0	0	0	0	0	0	0	0	0	0	0	0	0	0	0	0	0	0	0	0	0	0	0	0	0	0	0	0	0	0	0	0	1	0	0	0	0	0	0	0
group_10749	0	0	0	0	0	0	0	0	0	0	0	0	0	0	0	0	0	0	0	0	0	0	0	0	0	0	0	0	0	0	0	0	0	0	0	0	0	0	0	0	0	1	0	0	0	0	0	0	0
group_1075	1	0	0	0	0	0	0	0	0	0	0	0	0	0	0	0	0	1	1	0	0	0	0	0	0	0	0	0	0	0	0	0	0	0	0	0	0	0	0	0	0	0	0	0	0	0	0	0	0
group_10750	0	0	0	0	0	0	0	0	0	0	0	0	0	0	0	0	0	0	0	0	0	0	0	0	0	0	0	0	0	0	0	0	0	0	0	0	0	0	0	0	0	1	0	0	0	0	0	0	0
group_10751	0	0	0	0	0	0	0	0	0	0	0	0	0	0	0	0	0	0	0	0	0	0	0	0	0	0	0	0	0	0	0	0	0	0	0	0	0	0	0	0	0	1	0	0	0	0	0	0	0
group_10752	0	0	0	0	0	0	0	0	0	0	0	0	0	0	0	0	0	0	0	0	0	0	0	0	0	0	0	0	0	0	0	0	0	0	0	0	0	0	0	0	0	1	0	0	0	0	0	0	0
group_10753	0	0	0	0	0	0	0	0	0	0	0	0	0	0	0	0	0	0	0	0	0	0	0	0	0	0	0	0	0	0	0	0	0	0	0	0	0	0	0	0	0	1	0	0	0	0	0	0	0
group_10754	0	0	0	0	0	0	0	0	0	0	0	0	0	0	0	0	0	0	0	0	0	0	0	0	0	0	0	0	0	0	0	0	0	0	0	0	0	0	0	0	0	1	0	0	0	0	0	0	0
group_10755	0	0	0	0	0	0	0	0	0	0	0	0	0	0	0	0	0	0	0	0	0	0	0	0	0	0	0	0	0	0	0	0	0	0	0	0	0	0	0	0	0	1	0	0	0	0	0	0	0
group_10756	0	0	0	0	0	0	0	0	0	0	0	0	0	0	0	0	0	0	0	0	0	0	0	0	0	0	0	0	0	0	0	0	0	0	0	0	0	0	0	0	0	1	0	0	0	0	0	0	0
group_10757	0	0	0	0	0	0	0	0	0	0	0	0	0	0	0	0	0	0	0	0	0	0	0	0	0	0	0	0	0	0	0	0	0	0	0	0	0	0	0	0	0	1	0	0	0	0	0	0	0
group_10758	0	0	0	0	0	0	0	0	0	0	0	0	0	0	0	0	0	0	0	0	0	0	0	0	0	0	0	0	0	0	0	0	0	0	0	0	0	0	0	0	0	1	0	0	0	0	0	0	0
group_10759	0	0	0	0	0	0	0	0	0	0	0	0	0	0	0	0	0	0	0	0	0	0	0	0	0	0	0	0	0	0	0	0	0	0	0	0	0	0	0	0	0	1	0	0	0	0	0	0	0
group_1076	0	0	0	0	0	0	0	0	1	0	0	0	0	1	0	0	0	1	1	0	0	0	0	0	0	0	0	0	0	0	0	0	0	0	0	0	0	0	0	0	0	0	0	0	0	0	0	0	0
group_10760	0	0	0	0	0	0	0	0	0	0	0	0	0	0	0	0	0	0	0	0	0	0	0	0	0	0	0	0	0	0	0	0	0	0	0	0	0	0	0	0	0	1	0	0	0	0	0	0	0
group_10761	0	0	0	0	0	0	0	0	0	0	0	0	0	0	0	0	0	0	0	0	0	0	0	0	0	0	0	0	0	0	0	0	0	0	0	0	0	0	0	0	0	1	0	0	0	0	0	0	0
group_10762	0	0	0	0	0	0	0	0	0	0	0	0	0	0	0	0	0	0	0	0	0	0	0	0	0	0	0	0	0	0	0	0	0	0	0	0	0	0	0	0	0	1	0	0	0	0	0	0	0
group_10763	0	0	0	0	0	0	0	0	0	0	0	0	0	0	0	0	0	0	0	0	0	0	0	0	0	0	0	0	0	0	0	0	0	0	0	0	0	0	0	0	0	1	0	0	0	0	0	0	0
group_10764	0	0	0	0	0	0	0	0	0	0	0	0	0	0	0	0	0	0	0	0	0	0	0	0	0	0	0	0	0	0	0	0	0	0	0	0	0	0	0	0	0	1	0	0	0	0	0	0	0
group_10765	0	0	0	0	0	0	0	0	0	0	0	0	0	0	0	0	0	0	0	0	0	0	0	0	0	0	0	0	0	0	0	0	0	0	0	0	0	0	0	0	0	1	0	0	0	0	0	0	0
group_10766	0	0	0	0	0	0	0	0	0	0	0	0	0	0	0	0	0	0	0	0	0	0	0	0	0	0	0	0	0	0	0	0	0	0	0	0	0	0	0	0	0	1	0	0	0	0	0	0	0
group_10767	0	0	0	0	0	0	0	0	0	0	0	0	0	0	0	0	0	0	0	0	0	0	0	0	0	0	0	0	0	0	0	0	0	0	0	0	0	0	0	0	0	1	0	0	0	0	0	0	0
group_10768	0	0	0	0	0	0	0	0	0	0	0	0	0	0	0	0	0	0	0	0	0	0	0	0	0	0	0	0	0	0	0	0	0	0	0	0	0	0	0	0	0	1	0	0	0	0	0	0	0
group_10769	0	0	0	0	0	0	0	0	0	0	0	0	0	0	0	0	0	0	0	0	0	0	0	0	0	0	0	0	0	0	0	0	0	0	0	0	0	0	0	0	0	1	0	0	0	0	0	0	0
group_1077	0	0	0	0	0	0	0	0	0	0	0	0	1	0	0	0	0	0	0	0	0	0	0	0	0	0	0	0	0	0	0	0	0	0	0	0	0	0	0	0	0	0	0	0	0	0	0	0	0
group_10770	0	0	0	0	0	0	0	0	0	0	0	0	0	0	0	0	0	0	0	0	0	0	0	0	0	0	0	0	0	0	0	0	0	0	0	0	0	0	0	0	0	1	0	0	0	0	0	0	0
group_10771	0	0	0	0	0	0	0	0	0	0	0	0	0	0	0	0	0	0	0	0	0	0	0	0	0	0	0	0	0	0	0	0	0	0	0	0	0	0	0	0	0	1	0	0	0	0	0	0	0
group_10772	0	0	0	0	0	0	0	0	0	0	0	0	0	0	0	0	0	0	0	0	0	0	0	0	0	0	0	0	0	0	0	0	0	0	0	0	0	0	0	0	0	1	0	0	0	0	0	0	0
group_10773	0	0	0	0	0	0	0	0	0	0	0	0	0	0	0	0	0	0	0	0	0	0	0	0	0	0	0	0	0	0	0	0	0	0	0	0	0	0	0	0	0	1	0	0	0	0	0	0	0
group_10774	0	0	0	0	0	0	0	0	0	0	0	0	0	0	0	0	0	0	0	0	0	0	0	0	0	0	0	0	0	0	0	0	0	0	0	0	0	0	0	0	0	1	0	0	0	0	0	0	0
group_10775	0	0	0	0	0	0	0	0	0	0	0	0	0	0	0	0	0	0	0	0	0	0	0	0	0	0	0	0	0	0	0	0	0	0	0	0	0	0	0	0	0	1	0	0	0	0	0	0	0
group_10776	0	0	0	0	0	0	0	0	0	0	0	0	0	0	0	0	0	0	0	0	0	0	0	0	0	0	0	0	0	0	0	0	0	0	0	0	0	0	0	0	0	1	0	0	0	0	0	0	0
group_10777	0	0	0	0	0	0	0	0	0	0	0	0	0	0	0	0	0	0	0	0	0	0	0	0	0	0	0	0	0	0	0	0	0	0	0	0	0	0	0	0	0	1	0	0	0	0	0	0	0
group_10778	0	0	0	0	0	0	0	0	0	0	0	0	0	0	0	0	0	0	0	0	0	0	0	0	0	0	0	0	0	0	0	0	0	0	0	0	0	0	0	0	0	1	0	0	0	0	0	0	0
group_10779	0	0	0	0	0	0	0	0	0	0	0	0	0	0	0	0	0	0	0	0	0	0	0	0	0	0	0	0	0	0	0	0	0	0	0	0	0	0	0	0	0	1	0	0	0	0	0	0	0
group_1078	1	0	0	0	0	0	0	0	0	0	0	0	0	1	0	0	0	1	1	0	0	0	0	0	0	0	0	0	0	0	0	0	0	0	0	0	0	0	0	0	0	0	0	0	0	0	0	0	0
group_10780	0	0	0	0	0	0	0	0	0	0	0	0	0	0	0	0	0	0	0	0	0	0	0	0	0	0	0	0	0	0	0	0	0	0	0	0	0	0	0	0	0	1	0	0	0	0	0	0	0
group_10781	0	0	0	0	0	0	0	0	0	0	0	0	0	0	0	0	0	0	0	0	0	0	0	0	0	0	0	0	0	0	0	0	0	0	0	0	0	0	0	0	0	1	0	0	0	0	0	0	0
group_10782	0	0	0	0	0	0	0	0	0	0	0	0	0	0	0	0	0	0	0	0	0	0	0	0	0	0	0	0	0	0	0	0	0	0	0	0	0	0	0	0	0	1	0	0	0	0	0	0	0
group_10783	0	0	0	0	0	0	0	0	0	0	0	0	0	0	0	0	0	0	0	0	0	0	0	0	0	0	0	0	0	0	0	0	0	0	0	0	0	0	0	0	0	1	0	0	0	0	0	0	0
group_10784	0	0	0	0	0	0	0	0	0	0	0	0	0	0	0	0	0	0	0	0	0	0	0	0	0	0	0	0	0	0	0	0	0	0	0	0	0	0	0	0	0	1	0	0	0	0	0	0	0
group_10785	0	0	0	0	0	0	0	0	0	0	0	0	0	0	0	0	0	0	0	0	0	0	0	0	0	0	0	0	0	0	0	0	0	0	0	0	0	0	0	0	0	1	0	0	0	0	0	0	0
group_10786	0	0	0	0	0	0	0	0	0	0	0	0	0	0	0	0	0	0	0	0	0	0	0	0	0	0	0	0	0	0	0	0	0	0	0	0	0	0	0	0	0	1	0	0	0	0	0	0	0
group_10787	0	0	0	0	0	0	0	0	0	0	0	0	0	0	0	0	0	0	0	0	0	0	0	0	0	0	0	0	0	0	0	0	0	0	0	0	0	0	0	0	0	1	0	0	0	0	0	0	0
group_10788	0	0	0	0	0	0	0	0	0	0	0	0	0	0	0	0	0	0	0	0	0	0	0	0	0	0	0	0	0	0	0	0	0	0	0	0	0	0	0	0	0	1	0	0	0	0	0	0	0
group_10789	0	0	0	0	0	0	0	0	0	0	0	0	0	0	0	0	0	0	0	0	0	0	0	0	0	0	0	0	0	0	0	0	0	0	0	0	0	0	0	0	0	1	0	0	0	0	0	0	0
group_1079	0	0	0	0	0	0	0	0	1	0	0	0	0	0	0	0	0	0	0	0	0	0	0	0	0	0	0	0	0	0	0	0	0	0	0	0	0	0	0	0	0	0	0	0	0	0	0	0	0
group_10790	0	0	0	0	0	0	0	0	0	0	0	0	0	0	0	0	0	0	0	0	0	0	0	0	0	0	0	0	0	0	0	0	0	0	0	0	0	0	0	0	0	1	0	0	0	0	0	0	0
group_10791	0	0	0	0	0	0	0	0	0	0	0	0	0	0	0	0	0	0	0	0	0	0	0	0	0	0	0	0	0	0	0	0	0	0	0	0	0	0	0	0	0	1	0	0	0	0	0	0	0
group_10792	0	0	0	0	0	0	0	0	0	0	0	0	0	0	0	0	0	0	0	0	0	0	0	0	0	0	0	0	0	0	0	0	0	0	0	0	0	0	0	0	0	1	0	0	0	0	0	0	0
group_10793	0	0	0	0	0	0	0	0	0	0	0	0	0	0	0	0	0	0	0	0	0	0	0	0	0	0	0	0	0	0	0	0	0	0	0	0	0	0	0	0	0	1	0	0	0	0	0	0	0
group_10794	0	0	0	0	0	0	0	0	0	0	0	0	0	0	0	0	0	0	0	0	0	0	0	0	0	0	0	0	0	0	0	0	0	0	0	0	0	0	0	0	0	1	0	0	0	0	0	0	0
group_10795	0	0	0	0	0	0	0	0	0	0	0	0	0	0	0	0	0	0	0	0	0	0	0	0	0	0	0	0	0	0	0	0	0	0	0	0	0	0	0	0	0	1	0	0	0	0	0	0	0
group_10796	0	0	0	0	0	0	0	0	0	0	0	0	0	0	0	0	0	0	0	0	0	0	0	0	0	0	0	0	0	0	0	0	0	0	0	0	0	0	0	0	0	1	0	0	0	0	0	0	0
group_10797	0	0	0	0	0	0	0	0	0	0	0	0	0	0	0	0	0	0	0	0	0	0	0	0	0	0	0	0	0	0	0	0	0	0	0	0	0	0	0	0	0	1	0	0	0	0	0	0	0
group_10798	0	0	0	0	0	0	0	0	0	0	0	0	0	0	0	0	0	0	0	0	0	0	0	0	0	0	0	0	0	0	0	0	0	0	0	0	0	0	0	0	0	1	0	0	0	0	0	0	0
group_10799	0	0	0	0	0	0	0	0	0	0	0	0	0	0	0	0	0	0	0	0	0	0	0	0	0	0	0	0	0	0	0	0	0	0	0	0	0	0	0	0	0	1	0	0	0	0	0	0	0
group_108	1	1	1	1	1	1	1	1	1	1	1	0	0	1	1	1	1	1	1	1	1	1	1	1	1	1	1	1	1	1	1	1	1	1	1	1	0	1	1	1	1	1	1	1	1	1	1	1	1
group_1080	0	0	0	0	0	0	0	0	0	0	0	0	1	0	0	0	0	1	0	0	0	0	0	0	0	0	0	0	0	0	0	0	0	0	0	0	0	0	0	0	0	0	0	0	0	0	0	0	0
group_10800	0	0	0	0	0	0	0	0	0	0	0	0	0	0	0	0	0	0	0	0	0	0	0	0	0	0	0	0	0	0	0	0	0	0	0	0	0	0	0	0	0	1	0	0	0	0	0	0	0
group_10801	0	0	0	0	0	0	0	0	0	0	0	0	0	0	0	0	0	0	0	0	0	0	0	0	0	0	0	0	0	0	0	0	0	0	0	0	0	0	0	0	0	1	0	0	0	0	0	0	0
group_10802	0	0	0	0	0	0	0	0	0	0	0	0	0	0	0	0	0	0	0	0	0	0	0	0	0	0	0	0	0	0	0	0	0	0	0	0	0	0	0	0	0	1	0	0	0	0	0	0	0
group_10803	0	0	0	0	0	0	0	0	0	0	0	0	0	0	0	0	0	0	0	0	0	0	0	0	0	0	0	0	0	0	0	0	0	0	0	0	0	0	0	0	0	1	0	0	0	0	0	0	0
group_10804	0	0	0	0	0	0	0	0	0	0	0	0	0	0	0	0	0	0	0	0	0	0	0	0	0	0	0	0	0	0	0	0	0	0	0	0	0	0	0	0	0	1	0	0	0	0	0	0	0
group_10805	0	0	0	0	0	0	0	0	0	0	0	0	0	0	0	0	0	0	0	0	0	0	0	0	0	0	0	0	0	0	0	0	0	0	0	0	0	0	0	0	0	1	0	0	0	0	0	0	0
group_10806	0	0	0	0	0	0	0	0	0	0	0	0	0	0	0	0	0	0	0	0	0	0	0	0	0	0	0	0	0	0	0	0	0	0	0	0	0	0	0	0	0	1	0	0	0	0	0	0	0
group_10807	0	0	0	0	0	0	0	0	0	0	0	0	0	0	0	0	0	0	0	0	0	0	0	0	0	0	0	0	0	0	0	0	0	0	0	0	0	0	0	0	0	1	0	0	0	0	0	0	0
group_10808	0	0	0	0	0	0	0	0	0	0	0	0	0	0	0	0	0	0	0	0	0	0	0	0	0	0	0	0	0	0	0	0	0	0	0	0	0	0	0	0	0	1	0	0	0	0	0	0	0
group_10809	0	0	0	0	0	0	0	0	0	0	0	0	0	0	0	0	0	0	0	0	0	0	0	0	0	0	0	0	0	0	0	0	0	0	0	0	0	0	0	0	0	1	0	0	0	0	0	0	0
group_1081	0	0	0	0	0	0	0	0	1	0	0	0	0	1	0	0	0	0	0	0	0	0	0	0	0	0	0	0	0	0	0	0	0	0	0	0	0	0	0	0	0	0	0	0	0	0	0	0	0
group_10810	0	0	0	0	0	0	0	0	0	0	0	0	0	0	0	0	0	0	0	0	0	0	0	0	0	0	0	0	0	0	0	0	0	0	0	0	0	0	0	0	0	1	0	0	0	0	0	0	0
group_10811	0	0	0	0	0	0	0	0	0	0	0	0	0	0	0	0	0	0	0	0	0	0	0	0	0	0	0	0	0	0	0	0	0	0	0	0	0	0	0	0	0	1	0	0	0	0	0	0	0
group_10812	0	0	0	0	0	0	0	0	0	0	0	0	0	0	0	0	0	0	0	0	0	0	0	0	0	0	0	0	0	0	0	0	0	0	0	0	0	0	0	0	0	1	0	0	0	0	0	0	0
group_10813	0	0	0	0	0	0	0	0	0	0	0	0	0	0	0	0	0	0	0	0	0	0	0	0	0	0	0	0	0	0	0	0	0	0	0	0	0	0	0	0	0	1	0	0	0	0	0	0	0
group_10814	0	0	0	0	0	0	0	0	0	0	0	0	0	0	0	0	0	0	0	0	0	0	0	0	0	0	0	0	0	0	0	0	0	0	0	0	0	0	0	0	0	1	0	0	0	0	0	0	0
group_10815	0	0	0	0	0	0	0	0	0	0	0	0	0	0	0	0	0	0	0	0	0	0	0	0	0	0	0	0	0	0	0	0	0	0	0	0	0	0	0	0	0	1	0	0	0	0	0	0	0
group_10816	0	0	0	0	0	0	0	0	0	0	0	0	0	0	0	0	0	0	0	0	0	0	0	0	0	0	0	0	0	0	0	0	0	0	0	0	0	0	0	0	0	1	0	0	0	0	0	0	0
group_10817	0	0	0	0	0	0	0	0	0	0	0	0	0	0	0	0	0	0	0	0	0	0	0	0	0	0	0	0	0	0	0	0	0	0	0	0	0	0	0	0	0	1	0	0	0	0	0	0	0
group_10818	0	0	0	0	0	0	0	0	0	0	0	0	0	0	0	0	0	0	0	0	0	0	0	0	0	0	0	0	0	0	0	0	0	0	0	0	0	0	0	0	0	1	0	0	0	0	0	0	0
group_10819	0	0	0	0	0	0	0	0	0	0	0	0	0	0	0	0	0	0	0	0	0	0	0	0	0	0	0	0	0	0	0	0	0	0	0	0	0	0	0	0	0	1	0	0	0	0	0	0	0
group_1082	0	0	0	0	0	0	0	0	0	0	0	0	0	0	0	0	0	0	0	0	0	0	0	0	0	0	0	0	1	0	0	0	0	0	0	0	0	0	0	0	0	0	0	0	0	0	0	0	0
group_10820	0	0	0	0	0	0	0	0	0	0	0	0	0	0	0	0	0	0	0	0	0	0	0	0	0	0	0	0	0	0	0	0	0	0	0	0	0	0	0	0	0	1	0	0	0	0	0	0	0
group_10821	0	0	0	0	0	0	0	0	0	0	0	0	0	0	0	0	0	0	0	0	0	0	0	0	0	0	0	0	0	0	0	0	0	0	0	0	0	0	0	0	0	1	0	0	0	0	0	0	0
group_10822	0	0	0	0	0	0	0	0	0	0	0	0	0	0	0	0	0	0	0	0	0	0	0	0	0	0	0	0	0	0	0	0	0	0	0	0	0	0	0	0	0	1	0	0	0	0	0	0	0
group_10823	0	0	0	0	0	0	0	0	0	0	0	0	0	0	0	0	0	0	0	0	0	0	0	0	0	0	0	0	0	0	0	0	0	0	0	0	0	0	0	0	0	1	0	0	0	0	0	0	0
group_10824	0	0	0	0	0	0	0	0	0	0	0	0	0	0	0	0	0	0	0	0	0	0	0	0	0	0	0	0	0	0	0	0	0	0	0	0	0	0	0	0	0	1	0	0	0	0	0	0	0
group_10825	0	0	0	0	0	0	0	0	0	0	0	0	0	0	0	0	0	0	0	0	0	0	0	0	0	0	0	0	0	0	0	0	0	0	0	0	0	0	0	0	0	1	0	0	0	0	0	0	0
group_10826	0	0	0	0	0	0	0	0	0	0	0	0	0	0	0	0	0	0	0	0	0	0	0	0	0	0	0	0	0	0	0	0	0	0	0	0	0	0	0	0	0	1	0	0	0	0	0	0	0
group_10827	0	0	0	0	0	0	0	0	0	0	0	0	0	0	0	0	0	0	0	0	0	0	0	0	0	0	0	0	0	0	0	0	0	0	0	0	0	0	0	0	0	1	0	0	0	0	0	0	0
group_10828	0	0	0	0	0	0	0	0	0	0	0	0	0	0	0	0	0	0	0	0	0	0	0	0	0	0	0	0	0	0	0	0	0	0	0	0	0	0	0	0	0	1	0	0	0	0	0	0	0
group_10829	0	0	0	0	0	0	0	0	0	0	0	0	0	0	0	0	0	0	0	0	0	0	0	0	0	0	0	0	0	0	0	0	0	0	0	0	0	0	0	0	0	1	0	0	0	0	0	0	0
group_1083	0	0	0	0	0	0	0	0	0	0	0	0	1	0	0	0	0	0	0	0	0	0	0	0	0	0	0	0	0	0	0	0	0	0	0	0	0	0	0	0	0	0	0	0	0	0	0	0	0
group_10830	0	0	0	0	0	0	0	0	0	0	0	0	0	0	0	0	0	0	0	0	0	0	0	0	0	0	0	0	0	0	0	0	0	0	0	0	0	0	0	0	0	1	0	0	0	0	0	0	0
group_10831	0	0	0	0	0	0	0	0	0	0	0	0	0	0	0	0	0	0	0	0	0	0	0	0	0	0	0	0	0	0	0	0	0	0	0	0	0	0	0	0	0	1	0	0	0	0	0	0	0
group_10832	0	0	0	0	0	0	0	0	0	0	0	0	0	0	0	0	0	0	0	0	0	0	0	0	0	0	0	0	0	0	0	0	0	0	0	0	0	0	0	0	0	1	0	0	0	0	0	0	0
group_10833	0	0	0	0	0	0	0	0	0	0	0	0	0	0	0	0	0	0	0	0	0	0	0	0	0	0	0	0	0	0	0	0	0	0	0	0	0	0	0	0	0	1	0	0	0	0	0	0	0
group_10834	0	0	0	0	0	0	0	0	0	0	0	0	0	0	0	0	0	0	0	0	0	0	0	0	0	0	0	0	0	0	0	0	0	0	0	0	0	0	0	0	0	1	0	0	0	0	0	0	0
group_10835	0	0	0	0	0	0	0	0	0	0	0	0	0	0	0	0	0	0	0	0	0	0	0	0	0	0	0	0	0	0	0	0	0	0	0	0	0	0	0	0	0	1	0	0	0	0	0	0	0
group_10836	0	0	0	0	0	0	0	0	0	0	0	0	0	0	0	0	0	0	0	0	0	0	0	0	0	0	0	0	0	0	0	0	0	0	0	0	0	0	0	0	0	1	0	0	0	0	0	0	0
group_10837	0	0	0	0	0	0	0	0	0	0	0	0	0	0	0	0	0	0	0	0	0	0	0	0	0	0	0	0	0	0	0	0	0	0	0	0	0	0	0	0	0	1	0	0	0	0	0	0	0
group_10838	0	0	0	0	0	0	0	0	0	0	0	0	0	0	0	0	0	0	0	0	0	0	0	0	0	0	0	0	0	0	0	0	0	0	0	0	0	0	0	0	0	1	0	0	0	0	0	0	0
group_10839	0	0	0	0	0	0	0	0	0	0	0	0	0	0	0	0	0	0	0	0	0	0	0	0	0	0	0	0	0	0	0	0	0	0	0	0	0	0	0	0	0	1	0	0	0	0	0	0	0
group_1084	0	0	0	0	0	0	0	0	0	0	0	0	0	1	0	0	0	0	0	0	0	0	0	0	0	0	0	0	0	0	0	0	0	0	0	0	0	0	0	0	0	0	0	0	0	0	0	0	0
group_10840	0	0	0	0	0	0	0	0	0	0	0	0	0	0	0	0	0	0	0	0	0	0	0	0	0	0	0	0	0	0	0	0	0	0	0	0	0	0	0	0	0	1	0	0	0	0	0	0	0
group_10841	0	0	0	0	0	0	0	0	0	0	0	0	0	0	0	0	0	0	0	0	0	0	0	0	0	0	0	0	0	0	0	0	0	0	0	0	0	0	0	0	0	1	0	0	0	0	0	0	0
group_10842	0	0	0	0	0	0	0	0	0	0	0	0	0	0	0	0	0	0	0	0	0	0	0	0	0	0	0	0	0	0	0	0	0	0	0	0	0	0	0	0	0	1	0	0	0	0	0	0	0
group_10843	0	0	0	0	0	0	0	0	0	0	0	0	0	0	0	0	0	0	0	0	0	0	0	0	0	0	0	0	0	0	0	0	0	0	0	0	0	0	0	0	0	1	0	0	0	0	0	0	0
group_10844	0	0	0	0	0	0	0	0	0	0	0	0	0	0	0	0	0	0	0	0	0	0	0	0	0	0	0	0	0	0	0	0	0	0	0	0	0	0	0	0	0	1	0	0	0	0	0	0	0
group_10845	0	0	0	0	0	0	0	0	0	0	0	0	0	0	0	0	0	0	0	0	0	0	0	0	0	0	0	0	0	0	0	0	0	0	0	0	0	0	0	0	0	1	0	0	0	0	0	0	0
group_10846	0	0	0	0	0	0	0	0	0	0	0	0	0	0	0	0	0	0	0	0	0	0	0	0	0	0	0	0	0	0	0	0	0	0	0	0	0	0	0	0	0	1	0	0	0	0	0	0	0
group_10847	0	0	0	0	0	0	0	0	0	0	0	0	0	0	0	0	0	0	0	0	0	0	0	0	0	0	0	0	0	0	0	0	0	0	0	0	0	0	0	0	0	1	0	0	0	0	0	0	0
group_10848	0	0	0	0	0	0	0	0	0	0	0	0	0	0	0	0	0	0	0	0	0	0	0	0	0	0	0	0	0	0	0	0	0	0	0	0	0	0	0	0	0	1	0	0	0	0	0	0	0
group_10849	0	0	0	0	0	0	0	0	0	0	0	0	0	0	0	0	0	0	0	0	0	0	0	0	0	0	0	0	0	0	0	0	0	0	0	0	0	0	0	0	0	1	0	0	0	0	0	0	0
group_1085	0	0	0	0	0	0	0	0	0	0	0	0	1	0	0	0	0	0	0	0	0	0	0	0	0	0	0	0	0	0	0	0	0	0	0	0	0	0	0	0	0	0	0	0	0	0	0	0	0
group_10850	0	0	0	0	0	0	0	0	0	0	0	0	0	0	0	0	0	0	0	0	0	0	0	0	0	0	0	0	0	0	0	0	0	0	0	0	0	0	0	0	0	1	0	0	0	0	0	0	0
group_10851	0	0	0	0	0	0	0	0	0	0	0	0	0	0	0	0	0	0	0	0	0	0	0	0	0	0	0	0	0	0	0	0	0	0	0	0	0	0	0	0	0	0	0	0	0	0	0	0	0
group_10852	0	0	0	0	0	0	0	0	0	0	0	0	0	0	0	0	0	0	0	0	0	0	0	0	0	0	0	0	0	0	0	0	0	0	0	0	0	0	0	0	0	0	0	0	0	0	0	0	0
group_10853	0	0	0	0	0	0	0	0	0	0	0	0	0	0	0	0	0	0	0	0	0	0	0	0	0	0	0	0	0	0	0	0	0	0	0	0	0	0	0	0	0	0	0	0	0	0	0	0	0
group_10854	0	0	0	0	0	0	0	0	0	0	0	0	0	0	0	0	0	0	0	0	0	0	0	0	0	0	0	0	0	0	0	0	0	0	0	0	0	0	0	0	0	0	0	0	0	0	0	0	0
group_10855	0	0	0	0	0	0	0	0	0	0	0	0	0	0	0	0	0	0	0	0	0	0	0	0	0	0	0	0	0	0	0	0	0	0	0	0	0	0	0	0	0	0	0	0	0	0	0	0	0
group_10856	0	0	0	0	0	0	0	0	0	0	0	0	0	0	0	0	0	0	0	0	0	0	0	0	0	0	0	0	0	0	0	0	0	0	0	0	0	0	0	0	0	0	0	0	0	0	0	0	0
group_10857	0	0	0	0	0	0	0	0	0	0	0	0	0	0	0	0	0	0	0	0	0	0	0	0	0	0	0	0	0	0	0	0	0	0	0	0	0	0	0	0	0	0	0	0	0	0	0	0	0
group_10858	0	0	0	0	0	0	0	0	0	0	0	0	0	0	0	0	0	0	0	0	0	0	0	0	0	0	0	0	0	0	0	0	0	0	0	0	0	0	0	0	0	0	0	0	0	0	0	0	0
group_10859	0	0	0	0	0	0	0	0	0	0	0	0	0	0	0	0	0	0	0	0	0	0	0	0	0	0	0	0	0	0	0	0	0	0	0	0	0	0	0	0	0	0	0	0	0	0	0	0	0
group_1086	0	0	0	0	0	0	0	0	1	0	0	0	0	1	0	0	0	0	0	0	0	0	0	0	0	0	0	0	0	0	0	0	0	0	0	0	0	0	0	0	0	0	0	0	0	0	0	0	0
group_10860	0	0	0	0	0	0	0	0	0	0	0	0	0	0	0	0	0	0	0	0	0	0	0	0	0	0	0	0	0	0	0	0	0	0	0	0	0	0	0	0	0	0	0	0	0	0	0	0	0
group_10861	0	0	0	0	0	0	0	0	0	0	0	0	0	0	0	0	0	0	0	0	0	0	0	0	0	0	0	0	0	0	0	0	0	0	0	0	0	0	0	0	0	0	0	0	0	0	0	0	0
group_10862	0	0	0	0	0	0	0	0	0	0	0	0	0	0	0	0	0	0	0	0	0	0	0	0	0	0	0	0	0	0	0	0	0	0	0	0	0	0	0	0	0	0	0	0	0	0	0	0	0
group_10863	0	0	0	0	0	0	0	0	0	0	0	0	0	0	0	0	0	0	0	0	0	0	0	0	0	0	0	0	0	0	0	0	0	0	0	0	0	0	0	0	0	0	0	0	0	0	0	0	0
group_10864	0	0	0	0	0	0	0	0	0	0	0	0	0	0	0	0	0	0	0	0	0	0	0	0	0	0	0	0	0	0	0	0	0	0	0	0	0	0	0	0	0	0	0	0	0	0	0	0	0
group_10865	0	0	0	0	0	0	0	0	0	0	0	0	0	0	0	0	0	0	0	0	0	0	0	0	0	0	0	0	0	0	0	0	0	0	0	0	0	0	0	0	0	0	0	0	0	0	0	0	0
group_10866	0	0	0	0	0	0	0	0	0	0	0	0	0	0	0	0	0	0	0	0	0	0	0	0	0	0	0	0	0	0	0	0	0	0	0	0	0	0	0	0	0	0	0	0	0	0	0	0	0
group_10867	0	0	0	0	0	0	0	0	0	0	0	0	0	0	0	0	0	0	0	0	0	0	0	0	0	0	0	0	0	0	0	0	0	0	0	0	0	0	0	0	0	0	0	0	0	0	0	0	0
group_10868	0	0	0	0	0	0	0	0	0	0	0	0	0	0	0	0	0	0	0	0	0	0	0	0	0	0	0	0	0	0	0	0	0	0	0	0	0	0	0	0	0	0	0	0	0	0	0	0	0
group_10869	0	0	0	0	0	0	0	0	0	0	0	0	0	0	0	0	0	0	0	0	0	0	0	0	0	0	0	0	0	0	0	0	0	0	0	0	0	0	0	0	0	0	0	0	0	0	0	0	0
group_1087	0	0	0	0	0	0	0	0	0	0	0	0	0	0	0	0	0	0	0	0	0	0	0	0	0	0	0	0	1	0	0	0	0	0	0	0	0	0	0	0	0	0	0	0	0	0	0	0	0
group_10870	0	0	0	0	0	0	0	0	0	0	0	0	0	0	0	0	0	0	0	0	0	0	0	0	0	0	0	0	0	0	0	0	0	0	0	0	0	0	0	0	0	0	0	0	0	0	0	0	0
group_10871	0	0	0	0	0	0	0	0	0	0	0	0	0	0	0	0	0	0	0	0	0	0	0	0	0	0	0	0	0	0	0	0	0	0	0	0	0	0	0	0	0	0	0	0	0	0	0	0	0
group_10872	0	0	0	0	0	0	0	0	0	0	0	0	0	0	0	0	0	0	0	0	0	0	0	0	0	0	0	0	0	0	0	0	0	0	0	0	0	0	0	0	0	0	0	0	0	0	0	0	0
group_10873	0	0	0	0	0	0	0	0	0	0	0	0	0	0	0	0	0	0	0	0	0	0	0	0	0	0	0	0	0	0	0	0	0	0	0	0	0	0	0	0	0	0	0	0	0	0	0	0	0
group_10874	0	0	0	0	0	0	0	0	0	0	0	0	0	0	0	0	0	0	0	0	0	0	0	0	0	0	0	0	0	0	0	0	0	0	0	0	0	0	0	0	0	0	0	0	0	0	0	0	0
group_10875	0	0	0	0	0	0	0	0	0	0	0	0	0	0	0	0	0	0	0	0	0	0	0	0	0	0	0	0	0	0	0	0	0	0	0	0	0	0	0	0	0	0	0	0	0	0	0	0	0
group_10876	0	0	0	0	0	0	0	0	0	0	0	0	0	0	0	0	0	0	0	0	0	0	0	0	0	0	0	0	0	0	0	0	0	0	0	0	0	0	0	0	0	0	0	0	0	0	0	0	0
group_10877	0	0	0	0	0	0	0	0	0	0	0	0	0	0	0	0	0	0	0	0	0	0	0	0	0	0	0	0	0	0	0	0	0	0	0	0	0	0	0	0	0	0	0	0	0	0	0	0	0
group_10878	0	0	0	0	0	0	0	0	0	0	0	0	0	0	0	0	0	0	0	0	0	0	0	0	0	0	0	0	0	0	0	0	0	0	0	0	0	0	0	0	0	0	0	0	0	0	0	0	0
group_10879	0	0	0	0	0	0	0	0	0	0	0	0	0	0	0	0	0	0	0	0	0	0	0	0	0	0	0	0	0	0	0	0	0	0	0	0	0	0	0	0	0	0	0	0	0	0	0	0	0
group_1088	0	0	0	0	0	0	0	0	1	0	0	0	1	0	0	0	0	1	0	0	0	0	0	0	0	0	0	0	0	0	0	0	0	0	0	0	0	0	0	0	0	0	0	0	0	0	0	0	0
group_10880	0	0	0	0	0	0	0	0	0	0	0	0	0	0	0	0	0	0	0	0	0	0	0	0	0	0	0	0	0	0	0	0	0	0	0	0	0	0	0	0	0	0	0	0	0	0	0	0	0
group_10881	0	0	0	0	0	0	0	0	0	0	0	0	0	0	0	0	0	0	0	0	0	0	0	0	0	0	0	0	0	0	0	0	0	0	0	0	0	0	0	0	0	0	0	0	0	0	0	0	0
group_10882	0	0	0	0	0	0	0	0	0	0	0	0	0	0	0	0	0	0	0	0	0	0	0	0	0	0	0	0	0	0	0	0	0	0	0	0	0	0	0	0	0	0	0	0	0	0	0	0	0
group_10883	0	0	0	0	0	0	0	0	0	0	0	0	0	0	0	0	0	0	0	0	0	0	0	0	0	0	0	0	0	0	0	0	0	0	0	0	0	0	0	0	0	0	0	0	0	0	0	0	0
group_10884	0	0	0	0	0	0	0	0	0	0	0	0	0	0	0	0	0	0	0	0	0	0	0	0	0	0	0	0	0	0	0	0	0	0	0	0	0	0	0	0	0	0	0	0	0	0	0	0	0
group_10885	0	0	0	0	0	0	0	0	0	0	0	0	0	0	0	0	0	0	0	0	0	0	0	0	0	0	0	0	0	0	0	0	0	0	0	0	0	0	0	0	0	0	0	0	0	0	0	0	0
group_10886	0	0	0	0	0	0	0	0	0	0	0	0	0	0	0	0	0	0	0	0	0	0	0	0	0	0	0	0	0	0	0	0	0	0	0	0	0	0	0	0	0	0	0	0	0	0	0	0	0
group_10887	0	0	0	0	0	0	0	0	0	0	0	0	0	0	0	0	0	0	0	0	0	0	0	0	0	0	0	0	0	0	0	0	0	0	0	0	0	0	0	0	0	0	0	0	0	0	0	0	0
group_10888	0	0	0	0	0	0	0	0	0	0	0	0	0	0	0	0	0	0	0	0	0	0	0	0	0	0	0	0	0	0	0	0	0	0	0	0	0	0	0	0	0	0	0	0	0	0	0	0	0
group_10889	0	0	0	0	0	0	0	0	0	0	0	0	0	0	0	0	0	0	0	0	0	0	0	0	0	0	0	0	0	0	0	0	0	0	0	0	0	0	0	0	0	0	0	0	0	0	0	0	0
group_1089	1	0	0	0	0	0	0	0	0	0	0	0	0	0	0	0	0	1	1	0	0	0	0	0	0	0	0	0	0	0	0	0	0	0	0	0	0	0	0	0	0	0	0	0	0	0	0	0	0
group_10890	0	0	0	0	0	0	0	0	0	0	0	0	0	0	0	0	0	0	0	0	0	0	0	0	0	0	0	0	0	0	0	0	0	0	0	0	0	0	0	0	0	0	0	0	0	0	0	0	0
group_10891	0	0	0	0	0	0	0	0	0	0	0	0	0	0	0	0	0	0	0	0	0	0	0	0	0	0	0	0	0	0	0	0	0	0	0	0	0	0	0	0	0	0	0	0	0	0	0	0	0
group_10892	0	0	0	0	0	0	0	0	0	0	0	0	0	0	0	0	0	0	0	0	0	0	0	0	0	0	0	0	0	0	0	0	0	0	0	0	0	0	0	0	0	0	0	0	0	0	0	0	0
group_10893	0	0	0	0	0	0	0	0	0	0	0	0	0	0	0	0	0	0	0	0	0	0	0	0	0	0	0	0	0	0	0	0	0	0	0	0	0	0	0	0	0	0	0	0	0	0	0	0	0
group_10894	0	0	0	0	0	0	0	0	0	0	0	0	0	0	0	0	0	0	0	0	0	0	0	0	0	0	0	0	0	0	0	0	0	0	0	0	0	0	0	0	0	0	0	0	0	0	0	0	0
group_10895	0	0	0	0	0	0	0	0	0	0	0	0	0	0	0	0	0	0	0	0	0	0	0	0	0	0	0	0	0	0	0	0	0	0	0	0	0	0	0	0	0	0	0	0	0	0	0	0	0
group_10896	0	0	0	0	0	0	0	0	0	0	0	0	0	0	0	0	0	0	0	0	0	0	0	0	0	0	0	0	0	0	0	0	0	0	0	0	0	0	0	0	0	0	0	0	0	0	0	0	0
group_10897	0	0	0	0	0	0	0	0	0	0	0	0	0	0	0	0	0	0	0	0	0	0	0	0	0	0	0	0	0	0	0	0	0	0	0	0	0	0	0	0	0	0	0	0	0	0	0	0	0
group_10898	0	0	0	0	0	0	0	0	0	0	0	0	0	0	0	0	0	0	0	0	0	0	0	0	0	0	0	0	0	0	0	0	0	0	0	0	0	0	0	0	0	0	0	0	0	0	0	0	0
group_10899	0	0	0	0	0	0	0	0	0	0	0	0	0	0	0	0	0	0	0	0	0	0	0	0	0	0	0	0	0	0	0	0	0	0	0	0	0	0	0	0	0	0	0	0	0	0	0	0	0
group_109	0	0	0	0	0	0	0	0	0	0	0	0	0	0	0	0	0	0	0	0	0	0	0	0	0	0	0	0	0	0	0	0	0	0	0	0	0	0	0	0	0	0	0	0	0	0	0	0	0
group_1090	1	0	0	0	0	0	0	0	0	0	0	0	0	0	0	0	0	1	1	0	0	0	0	0	0	0	0	0	0	0	0	0	0	0	0	0	0	0	0	0	0	0	0	0	0	0	0	0	0
group_10900	0	0	0	0	0	0	0	0	0	0	0	0	0	0	0	0	0	0	0	0	0	0	0	0	0	0	0	0	0	0	0	0	0	0	0	0	0	0	0	0	0	0	0	0	0	0	0	0	0
group_10901	0	0	0	0	0	0	0	0	0	0	0	0	0	0	0	0	0	0	0	0	0	0	0	0	0	0	0	0	0	0	0	0	0	0	0	0	0	0	0	0	0	0	0	0	0	0	0	0	0
group_10902	0	0	0	0	0	0	0	0	0	0	0	0	0	0	0	0	0	0	0	0	0	0	0	0	0	0	0	0	0	0	0	0	0	0	0	0	0	0	0	0	0	0	0	0	0	0	0	0	0
group_10903	0	0	0	0	0	0	0	0	0	0	0	0	0	0	0	0	0	0	0	0	0	0	0	0	0	0	0	0	0	0	0	0	0	0	0	0	0	0	0	0	0	0	0	0	0	0	0	0	0
group_10904	0	0	0	0	0	0	0	0	0	0	0	0	0	0	0	0	0	0	0	0	0	0	0	0	0	0	0	0	0	0	0	0	0	0	0	0	0	0	0	0	0	0	0	0	0	0	0	0	0
group_10905	0	0	0	0	0	0	0	0	0	0	0	0	0	0	0	0	0	0	0	0	0	0	0	0	0	0	0	0	0	0	0	0	0	0	0	0	0	0	0	0	0	0	0	0	0	0	0	0	0
group_10906	0	0	0	0	0	0	0	0	0	0	0	0	0	0	0	0	0	0	0	0	0	0	0	0	0	0	0	0	0	0	0	0	0	0	0	0	0	0	0	0	0	0	0	0	0	0	0	0	0
group_10907	0	0	0	0	0	0	0	0	0	0	0	0	0	0	0	0	0	0	0	0	0	0	0	0	0	0	0	0	0	0	0	0	0	0	0	0	0	0	0	0	0	0	0	0	0	0	0	0	0
group_10908	0	0	0	0	0	0	0	0	0	0	0	0	0	0	0	0	0	0	0	0	0	0	0	0	0	0	0	0	0	0	0	0	0	0	0	0	0	0	0	0	0	0	0	0	0	0	0	0	0
group_10909	0	0	0	0	0	0	0	0	0	0	0	0	0	0	0	0	0	0	0	0	0	0	0	0	0	0	0	0	0	0	0	0	0	0	0	0	0	0	0	0	0	0	0	0	0	0	0	0	0
group_1091	1	0	0	0	0	0	0	0	0	0	0	0	0	0	0	0	0	1	1	0	0	0	0	0	0	0	0	0	0	0	0	0	0	0	0	0	0	0	0	0	0	0	0	0	0	0	0	0	0
group_10910	0	0	0	0	0	0	0	0	0	0	0	0	0	0	0	0	0	0	0	0	0	0	0	0	0	0	0	0	0	0	0	0	0	0	0	0	0	0	0	0	0	0	0	0	0	0	0	0	0
group_10911	0	0	0	0	0	0	0	0	0	0	0	0	0	0	0	0	0	0	0	0	0	0	0	0	0	0	0	0	0	0	0	0	0	0	0	0	0	0	0	0	0	0	0	0	0	0	0	0	0
group_10912	0	0	0	0	0	0	0	0	0	0	0	0	0	0	0	0	0	0	0	0	0	0	0	0	0	0	0	0	0	0	0	0	0	0	0	0	0	0	0	0	0	0	0	0	0	0	0	0	0
group_10913	0	0	0	0	0	0	0	0	0	0	0	0	0	0	0	0	0	0	0	0	0	0	0	0	0	0	0	0	0	0	0	0	0	0	0	0	0	0	0	0	0	0	0	0	0	0	0	0	0
group_10914	0	0	0	0	0	0	0	0	0	0	0	0	0	0	0	0	0	0	0	0	0	0	0	0	0	0	0	0	0	0	0	0	0	0	0	0	0	0	0	0	0	0	0	0	0	0	0	0	0
group_10915	0	0	0	0	0	0	0	0	0	0	0	0	0	0	0	0	0	0	0	0	0	0	0	0	0	0	0	0	0	0	0	0	0	0	0	0	0	0	0	0	0	0	0	0	0	0	0	0	0
group_10916	0	0	0	0	0	0	0	0	0	0	0	0	0	0	0	0	0	0	0	0	0	0	0	0	0	0	0	0	0	0	0	0	0	0	0	0	0	0	0	0	0	0	0	0	0	0	0	0	0
group_10917	0	0	0	0	0	0	0	0	0	0	0	0	0	0	0	0	0	0	0	0	0	0	0	0	0	0	0	0	0	0	0	0	0	0	0	0	0	0	0	0	0	0	0	0	0	0	0	0	0
group_10918	0	0	0	0	0	0	0	0	0	0	0	0	0	0	0	0	0	0	0	0	0	0	0	0	0	0	0	0	0	0	0	0	0	0	0	0	0	0	0	0	0	0	0	0	0	0	0	0	0
group_10919	0	0	0	0	0	0	0	0	0	0	0	0	0	0	0	0	0	0	0	0	0	0	0	0	0	0	0	0	0	0	0	0	0	0	0	0	0	0	0	0	0	0	0	0	0	0	0	0	0
group_1092	0	0	0	0	0	0	0	0	1	0	0	0	0	1	0	0	0	0	0	0	0	0	0	0	0	0	0	0	0	0	0	0	0	0	0	0	0	0	0	0	0	0	0	0	0	0	0	0	0
group_10920	0	0	0	0	0	0	0	0	0	0	0	0	0	0	0	0	0	0	0	0	0	0	0	0	0	0	0	0	0	0	0	0	0	0	0	0	0	0	0	0	0	0	0	0	0	0	0	0	0
group_10921	0	0	0	0	0	0	0	0	0	0	0	0	0	0	0	0	0	0	0	0	0	0	0	0	0	0	0	0	0	0	0	0	0	0	0	0	0	0	0	0	0	0	0	0	0	0	0	0	0
group_10922	0	0	0	0	0	0	0	0	0	0	0	0	0	0	0	0	0	0	0	0	0	0	0	0	0	0	0	0	0	0	0	0	0	0	0	0	0	0	0	0	0	0	0	0	0	0	0	0	0
group_10923	0	0	0	0	0	0	0	0	0	0	0	0	0	0	0	0	0	0	0	0	0	0	0	0	0	0	0	0	0	0	0	0	0	0	0	0	0	0	0	0	0	0	0	0	0	0	0	0	0
group_10924	0	0	0	0	0	0	0	0	0	0	0	0	0	0	0	0	0	0	0	0	0	0	0	0	0	0	0	0	0	0	0	0	0	0	0	0	0	0	0	0	0	0	0	0	0	0	0	0	0
group_10925	0	0	0	0	0	0	0	0	0	0	0	0	0	0	0	0	0	0	0	0	0	0	0	0	0	0	0	0	0	0	0	0	0	0	0	0	0	0	0	0	0	0	0	0	0	0	0	0	0
group_10926	0	0	0	0	0	0	0	0	0	0	0	0	0	0	0	0	0	0	0	0	0	0	0	0	0	0	0	0	0	0	0	0	0	0	0	0	0	0	0	0	0	0	0	0	0	0	0	0	0
group_10927	0	0	0	0	0	0	0	0	0	0	0	0	0	0	0	0	0	0	0	0	0	0	0	0	0	0	0	0	0	0	0	0	0	0	0	0	0	0	0	0	0	0	0	0	0	0	0	0	0
group_10928	0	0	0	0	0	0	0	0	0	0	0	0	0	0	0	0	0	0	0	0	0	0	0	0	0	0	0	0	0	0	0	0	0	0	0	0	0	0	0	0	0	0	0	0	0	0	0	0	0
group_10929	0	0	0	0	0	0	0	0	0	0	0	0	0	0	0	0	0	0	0	0	0	0	0	0	0	0	0	0	0	0	0	0	0	0	0	0	0	0	0	0	0	0	0	0	0	0	0	0	0
group_1093	0	0	0	0	0	0	0	0	0	0	0	0	1	0	0	0	0	0	0	0	0	0	0	0	0	0	0	0	0	0	0	0	0	0	0	0	0	0	0	0	0	0	0	0	0	0	0	0	0
group_10930	0	0	0	0	0	0	0	0	0	0	0	0	0	0	0	0	0	0	0	0	0	0	0	0	0	0	0	0	0	0	0	0	0	0	0	0	0	0	0	0	0	0	0	0	0	0	0	0	0
group_10931	0	0	0	0	0	0	0	0	0	0	0	0	0	0	0	0	0	0	0	0	0	0	0	0	0	0	0	0	0	0	0	0	0	0	0	0	0	0	0	0	0	0	0	0	0	0	0	0	0
group_10932	0	0	0	0	0	0	0	0	0	0	0	0	0	0	0	0	0	0	0	0	0	0	0	0	0	0	0	0	0	0	0	0	0	0	0	0	0	0	0	0	0	0	0	0	0	0	0	0	0
group_10933	0	0	0	0	0	0	0	0	0	0	0	0	0	0	0	0	0	0	0	0	0	0	0	0	0	0	0	0	0	0	0	0	0	0	0	0	0	0	0	0	0	0	0	0	0	0	0	0	0
group_10934	0	0	0	0	0	0	0	0	0	0	0	0	0	0	0	0	0	0	0	0	0	0	0	0	0	0	0	0	0	0	0	0	0	0	0	0	0	0	0	0	0	0	0	0	0	0	0	0	0
group_10935	0	0	0	0	0	0	0	0	0	0	0	0	0	0	0	0	0	0	0	0	0	0	0	0	0	0	0	0	0	0	0	0	0	0	0	0	0	0	0	0	0	0	0	0	0	0	0	0	0
group_10936	0	0	0	0	0	0	0	0	0	0	0	0	0	0	0	0	0	0	0	0	0	0	0	0	0	0	0	0	0	0	0	0	0	0	0	0	0	0	0	0	0	0	0	0	0	0	0	0	0
group_10937	0	0	0	0	0	0	0	0	0	0	0	0	0	0	0	0	0	0	0	0	0	0	0	0	0	0	0	0	0	0	0	0	0	0	0	0	0	0	0	0	0	0	0	0	0	0	0	0	0
group_10938	0	0	0	0	0	0	0	0	0	0	0	0	0	0	0	0	0	0	0	0	0	0	0	0	0	0	0	0	0	0	0	0	0	0	0	0	0	0	0	0	0	0	0	0	0	0	0	0	0
group_10939	0	0	0	0	0	0	0	0	0	0	0	0	0	0	0	0	0	0	0	0	0	0	0	0	0	0	0	0	0	0	0	0	0	0	0	0	0	0	0	0	0	0	0	0	0	0	0	0	0
group_1094	1	0	0	0	0	0	0	0	0	0	0	0	0	0	0	0	0	1	1	0	0	0	0	0	0	0	0	0	0	0	0	0	0	0	0	0	0	0	0	0	0	0	0	0	0	0	0	0	0
group_10940	0	0	0	0	0	0	0	0	0	0	0	0	0	0	0	0	0	0	0	0	0	0	0	0	0	0	0	0	0	0	0	0	0	0	0	0	0	0	0	0	0	0	0	0	0	0	0	0	0
group_10941	0	0	0	0	0	0	0	0	0	0	0	0	0	0	0	0	0	0	0	0	0	0	0	0	0	0	0	0	0	0	0	0	0	0	0	0	0	0	0	0	0	0	0	0	0	0	0	0	0
group_10942	0	0	0	0	0	0	0	0	0	0	0	0	0	0	0	0	0	0	0	0	0	0	0	0	0	0	0	0	0	0	0	0	0	0	0	0	0	0	0	0	0	0	0	0	0	0	0	0	0
group_10943	0	0	0	0	0	0	0	0	0	0	0	0	0	0	0	0	0	0	0	0	0	0	0	0	0	0	0	0	0	0	0	0	0	0	0	0	0	0	0	0	0	0	0	0	0	0	0	0	0
group_10944	0	0	0	0	0	0	0	0	0	0	0	0	0	0	0	0	0	0	0	0	0	0	0	0	0	0	0	0	0	0	0	0	0	0	0	0	0	0	0	0	0	0	0	0	0	0	0	0	0
group_10945	0	0	0	0	0	0	0	0	0	0	0	0	0	0	0	0	0	0	0	0	0	0	0	0	0	0	0	0	0	0	0	0	0	0	0	0	0	0	0	0	0	0	0	0	0	0	0	0	0
group_10946	0	0	0	0	0	0	0	0	0	0	0	0	0	0	0	0	0	0	0	0	0	0	0	0	0	0	0	0	0	0	0	0	0	0	0	0	0	0	0	0	0	0	0	0	0	0	0	0	0
group_10947	0	0	0	0	0	0	0	0	0	0	0	0	0	0	0	0	0	0	0	0	0	0	0	0	0	0	0	0	0	0	0	0	0	0	0	0	0	0	0	0	0	0	0	0	0	0	0	0	0
group_10948	0	0	0	0	0	0	0	0	0	0	0	0	0	0	0	0	0	0	0	0	0	0	0	0	0	0	0	0	0	0	0	0	0	0	0	0	0	0	0	0	0	0	0	0	0	0	0	0	0
group_10949	0	0	0	0	0	0	0	0	0	0	0	0	0	0	0	0	0	0	0	0	0	0	0	0	0	0	0	0	0	0	0	0	0	0	0	0	0	0	0	0	0	0	0	0	0	0	0	0	0
group_1095	0	0	0	0	0	0	0	0	1	0	0	0	0	0	0	0	0	0	0	0	0	0	0	0	0	0	0	0	0	0	0	0	0	0	0	0	0	0	0	0	0	0	0	0	0	0	0	0	0
group_10950	0	0	0	0	0	0	0	0	0	0	0	0	0	0	0	0	0	0	0	0	0	0	0	0	0	0	0	0	0	0	0	0	0	0	0	0	0	0	0	0	0	0	0	0	0	0	0	0	0
group_10951	0	0	0	0	0	0	0	0	0	0	0	0	0	0	0	0	0	0	0	0	0	0	0	0	0	0	0	0	0	0	0	0	0	0	0	0	0	0	0	0	0	0	0	0	0	0	0	0	0
group_10952	0	0	0	0	0	0	0	0	0	0	0	0	0	0	0	0	0	0	0	0	0	0	0	0	0	0	0	0	0	0	0	0	0	0	0	0	0	0	0	0	0	0	0	0	0	0	0	0	0
group_10953	0	0	0	0	0	0	0	0	0	0	0	0	0	0	0	0	0	0	0	0	0	0	0	0	0	0	0	0	0	0	0	0	0	0	0	0	0	0	0	0	0	0	0	0	0	0	0	0	0
group_10954	0	0	0	0	0	0	0	0	0	0	0	0	0	0	0	0	0	0	0	0	0	0	0	0	0	0	0	0	0	0	0	0	0	0	0	0	0	0	0	0	0	0	0	0	0	0	0	0	0
group_10955	0	0	0	0	0	0	0	0	0	0	0	0	0	0	0	0	0	0	0	0	0	0	0	0	0	0	0	0	0	0	0	0	0	0	0	0	0	0	0	0	0	0	0	0	0	0	0	0	0
group_10956	0	0	0	0	0	0	0	0	0	0	0	0	0	0	0	0	0	0	0	0	0	0	0	0	0	0	0	0	0	0	0	0	0	0	0	0	0	0	0	0	0	0	0	0	0	0	0	0	0
group_10957	0	0	0	0	0	0	0	0	0	0	0	0	0	0	0	0	0	0	0	0	0	0	0	0	0	0	0	0	0	0	0	0	0	0	0	0	0	0	0	0	0	0	0	0	0	0	0	0	0
group_10958	0	0	0	0	0	0	0	0	0	0	0	0	0	0	0	0	0	0	0	0	0	0	0	0	0	0	0	0	0	0	0	0	0	0	0	0	0	0	0	0	0	0	0	0	0	0	0	0	0
group_10959	0	0	0	0	0	0	0	0	0	0	0	0	0	0	0	0	0	0	0	0	0	0	0	0	0	0	0	0	0	0	0	0	0	0	0	0	0	0	0	0	0	0	0	0	0	0	0	0	0
group_1096	0	0	0	0	0	0	0	0	0	0	0	0	0	0	0	0	0	0	1	0	0	0	0	0	0	0	0	0	0	0	0	0	0	0	0	0	0	0	0	0	0	0	0	0	0	0	0	0	0
group_10960	0	0	0	0	0	0	0	0	0	0	0	0	0	0	0	0	0	0	0	0	0	0	0	0	0	0	0	0	0	0	0	0	0	0	0	0	0	0	0	0	0	0	0	0	0	0	0	0	0
group_10961	0	0	0	0	0	0	0	0	0	0	0	0	0	0	0	0	0	0	0	0	0	0	0	0	0	0	0	0	0	0	0	0	0	0	0	0	0	0	0	0	0	0	0	0	0	0	0	0	0
group_10962	0	0	0	0	0	0	0	0	0	0	0	0	0	0	0	0	0	0	0	0	0	0	0	0	0	0	0	0	0	0	0	0	0	0	0	0	0	0	0	0	0	0	0	0	0	0	0	0	0
group_10963	0	0	0	0	0	0	0	0	0	0	0	0	0	0	0	0	0	0	0	0	0	0	0	0	0	0	0	0	0	0	0	0	0	0	0	0	0	0	0	0	0	0	0	0	0	0	0	0	0
group_10964	0	0	0	0	0	0	0	0	0	0	0	0	0	0	0	0	0	0	0	0	0	0	0	0	0	0	0	0	0	0	0	0	0	0	0	0	0	0	0	0	0	0	0	0	0	0	0	0	0
group_10965	0	0	0	0	0	0	0	0	0	0	0	0	0	0	0	0	0	0	0	0	0	0	0	0	0	0	0	0	0	0	0	0	0	0	0	0	0	0	0	0	0	0	0	0	0	0	0	0	0
group_10966	0	0	0	0	0	0	0	0	0	0	0	0	0	0	0	0	0	0	0	0	0	0	0	0	0	0	0	0	0	0	0	0	0	0	0	0	0	0	0	0	0	0	0	0	0	0	0	0	0
group_10967	0	0	0	0	0	0	0	0	0	0	0	0	0	0	0	0	0	0	0	0	0	0	0	0	0	0	0	0	0	0	0	0	0	0	0	0	0	0	0	0	0	0	0	0	0	0	0	0	0
group_10968	0	0	0	0	0	0	0	0	0	0	0	0	0	0	0	0	0	0	0	0	0	0	0	0	0	0	0	0	0	0	0	0	0	0	0	0	0	0	0	0	0	0	0	0	0	0	0	0	0
group_10969	0	0	0	0	0	0	0	0	0	0	0	0	0	0	0	0	0	0	0	0	0	0	0	0	0	0	0	0	0	0	0	0	0	0	0	0	0	0	0	0	0	0	0	0	0	0	0	0	0
group_1097	0	0	0	0	0	0	0	0	0	0	0	0	0	1	0	0	0	0	0	0	0	0	0	0	0	0	0	0	0	0	0	0	0	0	0	0	0	0	0	0	0	0	0	0	0	0	0	0	0
group_10970	0	0	0	0	0	0	0	0	0	0	0	0	0	0	0	0	0	0	0	0	0	0	0	0	0	0	0	0	0	0	0	0	0	0	0	0	0	0	0	0	0	0	0	0	0	0	0	0	0
group_10971	0	0	0	0	0	0	0	0	0	0	0	0	0	0	0	0	0	0	0	0	0	0	0	0	0	0	0	0	0	0	0	0	0	0	0	0	0	0	0	0	0	0	0	0	0	0	0	0	0
group_10972	0	0	0	0	0	0	0	0	0	0	0	0	0	0	0	0	0	0	0	0	0	0	0	0	0	0	0	0	0	0	0	0	0	0	0	0	0	0	0	0	0	0	0	0	0	0	0	0	0
group_10973	0	0	0	0	0	0	0	0	0	0	0	0	0	0	0	0	0	0	0	0	0	0	0	0	0	0	0	0	0	0	0	0	0	0	0	0	0	0	0	0	0	0	0	0	0	0	0	0	0
group_10974	0	0	0	0	0	0	0	0	0	0	0	0	0	0	0	0	0	0	0	0	0	0	0	0	0	0	0	0	0	0	0	0	0	0	0	0	0	0	0	0	0	0	0	0	0	0	0	0	0
group_10975	0	0	0	0	0	0	0	0	0	0	0	0	0	0	0	0	0	0	0	0	0	0	0	0	0	0	0	0	0	0	0	0	0	0	0	0	0	0	0	0	0	0	0	0	0	0	0	0	0
group_10976	0	0	0	0	0	0	0	0	0	0	0	0	0	0	0	0	0	0	0	0	0	0	0	0	0	0	0	0	0	0	0	0	0	0	0	0	0	0	0	0	0	0	0	0	0	0	0	0	0
group_10977	0	0	0	0	0	0	0	0	0	0	0	0	0	0	0	0	0	0	0	0	0	0	0	0	0	0	0	0	0	0	0	0	0	0	0	0	0	0	0	0	0	0	0	0	0	0	0	0	0
group_10978	0	0	0	0	0	0	0	0	0	0	0	0	0	0	0	0	0	0	0	0	0	0	0	0	0	0	0	0	0	0	0	0	0	0	0	0	0	0	0	0	0	0	0	0	0	0	0	0	0
group_10979	0	0	0	0	0	0	0	0	0	0	0	0	0	0	0	0	0	0	0	0	0	0	0	0	0	0	0	0	0	0	0	0	0	0	0	0	0	0	0	0	0	0	0	0	0	0	0	0	0
group_1098	1	0	0	0	0	0	0	0	0	0	0	0	0	0	0	0	0	0	1	0	0	0	0	0	0	0	0	0	0	0	0	0	0	0	0	0	0	0	0	0	0	0	0	0	0	0	0	0	0
group_10980	0	0	0	0	0	0	0	0	0	0	0	0	0	0	0	0	0	0	0	0	0	0	0	0	0	0	0	0	0	0	0	0	0	0	0	0	0	0	0	0	0	0	0	0	0	0	0	0	0
group_10981	0	0	0	0	0	0	0	0	0	0	0	0	0	0	0	0	0	0	0	0	0	0	0	0	0	0	0	0	0	0	0	0	0	0	0	0	0	0	0	0	0	0	0	0	0	0	0	0	0
group_10982	0	0	0	0	0	0	0	0	0	0	0	0	0	0	0	0	0	0	0	0	0	0	0	0	0	0	0	0	0	0	0	0	0	0	0	0	0	0	0	0	0	0	0	0	0	0	0	0	0
group_10983	0	0	0	0	0	0	0	0	0	0	0	0	0	0	0	0	0	0	0	0	0	0	0	0	0	0	0	0	0	0	0	0	0	0	0	0	0	0	0	0	0	0	0	0	0	0	0	0	0
group_10984	0	0	0	0	0	0	0	0	0	0	0	0	0	0	0	0	0	0	0	0	0	0	0	0	0	0	0	0	0	0	0	0	0	0	0	0	0	0	0	0	0	0	0	0	0	0	0	0	0
group_10985	0	0	0	0	0	0	0	0	0	0	0	0	0	0	0	0	0	0	0	0	0	0	0	0	0	0	0	0	0	0	0	0	0	0	0	0	0	0	0	0	0	0	0	0	0	0	0	0	0
group_10986	0	0	0	0	0	0	0	0	0	0	0	0	0	0	0	0	0	0	0	0	0	0	0	0	0	0	0	0	0	0	0	0	0	0	0	0	0	0	0	0	0	0	0	0	0	0	0	0	0
group_10987	0	0	0	0	0	0	0	0	0	0	0	0	0	0	0	0	0	0	0	0	0	0	0	0	0	0	0	0	0	0	0	0	0	0	0	0	0	0	0	0	0	0	0	0	0	0	0	0	0
group_10988	0	0	0	0	0	0	0	0	0	0	0	0	0	0	0	0	0	0	0	0	0	0	0	0	0	0	0	0	0	0	0	0	0	0	0	0	0	0	0	0	0	0	0	0	0	0	0	0	0
group_10989	0	0	0	0	0	0	0	0	0	0	0	0	0	0	0	0	0	0	0	0	0	0	0	0	0	0	0	0	0	0	0	0	0	0	0	0	0	0	0	0	0	0	0	0	0	0	0	0	0
group_1099	1	0	0	0	0	0	0	0	1	0	0	0	0	0	0	0	0	0	1	0	0	0	0	0	0	0	0	0	0	0	0	0	0	0	0	0	0	0	0	0	0	0	0	0	0	0	0	0	0
group_10990	0	0	0	0	0	0	0	0	0	0	0	0	0	0	0	0	0	0	0	0	0	0	0	0	0	0	0	0	0	0	0	0	0	0	0	0	0	0	0	0	0	0	0	0	0	0	0	0	0
group_10991	0	0	0	0	0	0	0	0	0	0	0	0	0	0	0	0	0	0	0	0	0	0	0	0	0	0	0	0	0	0	0	0	0	0	0	0	0	0	0	0	0	0	0	0	0	0	0	0	0
group_10992	0	0	0	0	0	0	0	0	0	0	0	0	0	0	0	0	0	0	0	0	0	0	0	0	0	0	0	0	0	0	0	0	0	0	0	0	0	0	0	0	0	0	0	0	0	0	0	0	0
group_10993	0	0	0	0	0	0	0	0	0	0	0	0	0	0	0	0	0	0	0	0	0	0	0	0	0	0	0	0	0	0	0	0	0	0	0	0	0	0	0	0	0	0	0	0	0	0	0	0	0
group_10994	0	0	0	0	0	0	0	0	0	0	0	0	0	0	0	0	0	0	0	0	0	0	0	0	0	0	0	0	0	0	0	0	0	0	0	0	0	0	0	0	0	0	0	0	0	0	0	0	0
group_10995	0	0	0	0	0	0	0	0	0	0	0	0	0	0	0	0	0	0	0	0	0	0	0	0	0	0	0	0	0	0	0	0	0	0	0	0	0	0	0	0	0	0	0	0	0	0	0	0	0
group_10996	0	0	0	0	0	0	0	0	0	0	0	0	0	0	0	0	0	0	0	0	0	0	0	0	0	0	0	0	0	0	0	0	0	0	0	0	0	0	0	0	0	0	0	0	0	0	0	0	0
group_10997	0	0	0	0	0	0	0	0	0	0	0	0	0	0	0	0	0	0	0	0	0	0	0	0	0	0	0	0	0	0	0	0	0	0	0	0	0	0	0	0	0	0	0	0	0	0	0	0	0
group_10998	0	0	0	0	0	0	0	0	0	0	0	0	0	0	0	0	0	0	0	0	0	0	0	0	0	0	0	0	0	0	0	0	0	0	0	0	0	0	0	0	0	0	0	0	0	0	0	0	0
group_10999	0	0	0	0	0	0	0	0	0	0	0	0	0	0	0	0	0	0	0	0	0	0	0	0	0	0	0	0	0	0	0	0	0	0	0	0	0	0	0	0	0	0	0	0	0	0	0	0	0
group_11	1	1	1	1	1	1	1	1	1	1	1	1	1	1	1	1	1	1	1	1	1	1	1	1	1	1	1	1	1	1	1	1	1	1	1	1	0	1	1	1	1	1	1	1	1	1	1	1	1
group_110	0	0	1	0	0	0	0	0	0	1	0	0	0	0	1	0	0	0	0	1	0	1	1	1	1	1	1	1	0	1	1	1	1	1	1	1	0	1	1	1	1	1	1	1	1	1	1	1	1
group_1100	0	0	0	0	0	0	0	0	0	0	0	0	0	0	0	0	0	0	0	0	0	0	0	0	0	0	0	0	0	0	0	0	0	0	0	0	0	0	0	0	0	0	0	0	0	0	0	0	0
group_11000	0	0	0	0	0	0	0	0	0	0	0	0	0	0	0	0	0	0	0	0	0	0	0	0	0	0	0	0	0	0	0	0	0	0	0	0	0	0	0	0	0	0	0	0	0	0	0	0	0
group_11001	0	0	0	0	0	0	0	0	0	0	0	0	0	0	0	0	0	0	0	0	0	0	0	0	0	0	0	0	0	0	0	0	0	0	0	0	0	0	0	0	0	0	0	0	0	0	0	0	0
group_11002	0	0	0	0	0	0	0	0	0	0	0	0	0	0	0	0	0	0	0	0	0	0	0	0	0	0	0	0	0	0	0	0	0	0	0	0	0	0	0	0	0	0	0	0	0	0	0	0	0
group_11003	0	0	0	0	0	0	0	0	0	0	0	0	0	0	0	0	0	0	0	0	0	0	0	0	0	0	0	0	0	0	0	0	0	0	0	0	0	0	0	0	0	0	0	0	0	0	0	0	0
group_11004	0	0	0	0	0	0	0	0	0	0	0	0	0	0	0	0	0	0	0	0	0	0	0	0	0	0	0	0	0	0	0	0	0	0	0	0	0	0	0	0	0	0	0	0	0	0	0	0	0
group_11005	0	0	0	0	0	0	0	0	0	0	0	0	0	0	0	0	0	0	0	0	0	0	0	0	0	0	0	0	0	0	0	0	0	0	0	0	0	0	0	0	0	0	0	0	0	0	0	0	0
group_11006	0	0	0	0	0	0	0	0	0	0	0	0	0	0	0	0	0	0	0	0	0	0	0	0	0	0	0	0	0	0	0	0	0	0	0	0	0	0	0	0	0	0	0	0	0	0	0	0	0
group_11007	0	0	0	0	0	0	0	0	0	0	0	0	0	0	0	0	0	0	0	0	0	0	0	0	0	0	0	0	0	0	0	0	0	0	0	0	0	0	0	0	0	0	0	0	0	0	0	0	0
group_11008	0	0	0	0	0	0	0	0	0	0	0	0	0	0	0	0	0	0	0	0	0	0	0	0	0	0	0	0	0	0	0	0	0	0	0	0	0	0	0	0	0	0	0	0	0	0	0	0	0
group_11009	0	0	0	0	0	0	0	0	0	0	0	0	0	0	0	0	0	0	0	0	0	0	0	0	0	0	0	0	0	0	0	0	0	0	0	0	0	0	0	0	0	0	0	0	0	0	0	0	0
group_1101	0	0	0	0	0	0	0	0	1	0	0	0	0	0	0	0	0	0	0	0	0	0	0	0	0	0	0	0	0	0	0	0	0	0	0	0	0	0	0	0	0	0	0	0	0	0	0	0	0
group_11010	0	0	0	0	0	0	0	0	0	0	0	0	0	0	0	0	0	0	0	0	0	0	0	0	0	0	0	0	0	0	0	0	0	0	0	0	0	0	0	0	0	0	0	0	0	0	0	0	0
group_11011	0	0	0	0	0	0	0	0	0	0	0	0	0	0	0	0	0	0	0	0	0	0	0	0	0	0	0	0	0	0	0	0	0	0	0	0	0	0	0	0	0	0	0	0	0	0	0	0	0
group_11012	0	0	0	0	0	0	0	0	0	0	0	0	0	0	0	0	0	0	0	0	0	0	0	0	0	0	0	0	0	0	0	0	0	0	0	0	0	0	0	0	0	0	0	0	0	0	0	0	0
group_11013	0	0	0	0	0	0	0	0	0	0	0	0	0	0	0	0	0	0	0	0	0	0	0	0	0	0	0	0	0	0	0	0	0	0	0	0	0	0	0	0	0	0	0	0	0	0	0	0	0
group_11014	0	0	0	0	0	0	0	0	0	0	0	0	0	0	0	0	0	0	0	0	0	0	0	0	0	0	0	0	0	0	0	0	0	0	0	0	0	0	0	0	0	0	0	0	0	0	0	0	0
group_11015	0	0	0	0	0	0	0	0	0	0	0	0	0	0	0	0	0	0	0	0	0	0	0	0	0	0	0	0	0	0	0	0	0	0	0	0	0	0	0	0	0	0	0	0	0	0	0	0	0
group_11016	0	0	0	0	0	0	0	0	0	0	0	0	0	0	0	0	0	0	0	0	0	0	0	0	0	0	0	0	0	0	0	0	0	0	0	0	0	0	0	0	0	0	0	0	0	0	0	0	0
group_11017	0	0	0	0	0	0	0	0	0	0	0	0	0	0	0	0	0	0	0	0	0	0	0	0	0	0	0	0	0	0	0	0	0	0	0	0	0	0	0	0	0	0	0	0	0	0	0	0	0
group_11018	0	0	0	0	0	0	0	0	0	0	0	0	0	0	0	0	0	0	0	0	0	0	0	0	0	0	0	0	0	0	0	0	0	0	0	0	0	0	0	0	0	0	0	0	0	0	0	0	0
group_11019	0	0	0	0	0	0	0	0	0	0	0	0	0	0	0	0	0	0	0	0	0	0	0	0	0	0	0	0	0	0	0	0	0	0	0	0	0	0	0	0	0	0	0	0	0	0	0	0	0
group_1102	0	0	0	0	0	0	0	0	0	0	0	0	1	0	0	0	0	1	1	0	0	0	0	0	0	0	0	0	0	0	0	0	0	0	0	0	0	0	0	0	0	0	0	0	0	0	0	0	0
group_11020	0	0	0	0	0	0	0	0	0	0	0	0	0	0	0	0	0	0	0	0	0	0	0	0	0	0	0	0	0	0	0	0	0	0	0	0	0	0	0	0	0	0	0	0	0	0	0	0	0
group_11021	0	0	0	0	0	0	0	0	0	0	0	0	0	0	0	0	0	0	0	0	0	0	0	0	0	0	0	0	0	0	0	0	0	0	0	0	0	0	0	0	0	0	0	0	0	0	0	0	0
group_11022	0	0	0	0	0	0	0	0	0	0	0	0	0	0	0	0	0	0	0	0	0	0	0	0	0	0	0	0	0	0	0	0	0	0	0	0	0	0	0	0	0	0	0	0	0	0	0	0	0
group_11023	0	0	0	0	0	0	0	0	0	0	0	0	0	0	0	0	0	0	0	0	0	0	0	0	0	0	0	0	0	0	0	0	0	0	0	0	0	0	0	0	0	0	0	0	0	0	0	0	0
group_11024	0	0	0	0	0	0	0	0	0	0	0	0	0	0	0	0	0	0	0	0	0	0	0	0	0	0	0	0	0	0	0	0	0	0	0	0	0	0	0	0	0	0	0	0	0	0	0	0	0
group_11025	0	0	0	0	0	0	0	0	0	0	0	0	0	0	0	0	0	0	0	0	0	0	0	0	0	0	0	0	0	0	0	0	0	0	0	0	0	0	0	0	0	0	0	0	0	0	0	0	0
group_11026	0	0	0	0	0	0	0	0	0	0	0	0	0	0	0	0	0	0	0	0	0	0	0	0	0	0	0	0	0	0	0	0	0	0	0	0	0	0	0	0	0	0	0	0	0	0	0	0	0
group_11027	0	0	0	0	0	0	0	0	0	0	0	0	0	0	0	0	0	0	0	0	0	0	0	0	0	0	0	0	0	0	0	0	0	0	0	0	0	0	0	0	0	0	0	0	0	0	0	0	0
group_11028	0	0	0	0	0	0	0	0	0	0	0	0	0	0	0	0	0	0	0	0	0	0	0	0	0	0	0	0	0	0	0	0	0	0	0	0	0	0	0	0	0	0	0	0	0	0	0	0	0
group_11029	0	0	0	0	0	0	0	0	0	0	0	0	0	0	0	0	0	0	0	0	0	0	0	0	0	0	0	0	0	0	0	0	0	0	0	0	0	0	0	0	0	0	0	0	0	0	0	0	0
group_1103	0	0	0	0	0	0	0	0	0	0	0	0	1	0	0	0	0	0	0	0	0	0	0	0	0	0	0	0	0	0	0	0	0	0	0	0	0	0	0	0	0	0	0	0	0	0	0	0	0
group_11030	0	0	0	0	0	0	0	0	0	0	0	0	0	0	0	0	0	0	0	0	0	0	0	0	0	0	0	0	0	0	0	0	0	0	0	0	0	0	0	0	0	0	0	0	0	0	0	0	0
group_11031	0	0	0	0	0	0	0	0	0	0	0	0	0	0	0	0	0	0	0	0	0	0	0	0	0	0	0	0	0	0	0	0	0	0	0	0	0	0	0	0	0	0	0	0	0	0	0	0	0
group_11032	0	0	0	0	0	0	0	0	0	0	0	0	0	0	0	0	0	0	0	0	0	0	0	0	0	0	0	0	0	0	0	0	0	0	0	0	0	0	0	0	0	0	0	0	0	0	0	0	0
group_11033	0	0	0	0	0	0	0	0	0	0	0	0	0	0	0	0	0	0	0	0	0	0	0	0	0	0	0	0	0	0	0	0	0	0	0	0	0	0	0	0	0	0	0	0	0	0	0	0	0
group_11034	0	0	0	0	0	0	0	0	0	0	0	0	0	0	0	0	0	0	0	0	0	0	0	0	0	0	0	0	0	0	0	0	0	0	0	0	0	0	0	0	0	0	0	0	0	0	0	0	0
group_11035	0	0	0	0	0	0	0	0	0	0	0	0	0	0	0	0	0	0	0	0	0	0	0	0	0	0	0	0	0	0	0	0	0	0	0	0	0	0	0	0	0	0	0	0	0	0	0	0	0
group_11036	0	0	0	0	0	0	0	0	0	0	0	0	0	0	0	0	0	0	0	0	0	0	0	0	0	0	0	0	0	0	0	0	0	0	0	0	0	0	0	0	0	0	0	0	0	0	0	0	0
group_11037	0	0	0	0	0	0	0	0	0	0	0	0	0	0	0	0	0	0	0	0	0	0	0	0	0	0	0	0	0	0	0	0	0	0	0	0	0	0	0	0	0	0	0	0	0	0	0	0	0
group_11038	0	0	0	0	0	0	0	0	0	0	0	0	0	0	0	0	0	0	0	0	0	0	0	0	0	0	0	0	0	0	0	0	0	0	0	0	0	0	0	0	0	0	0	0	0	0	0	0	0
group_11039	0	0	0	0	0	0	0	0	0	0	0	0	0	0	0	0	0	0	0	0	0	0	0	0	0	0	0	0	0	0	0	0	0	0	0	0	0	0	0	0	0	0	0	0	0	0	0	0	0
group_1104	0	0	0	0	0	0	0	0	0	0	0	0	1	0	0	0	0	0	0	0	0	0	0	0	0	0	0	0	0	0	0	0	0	0	0	0	0	0	0	0	0	0	0	0	0	0	0	0	0
group_11040	0	0	0	0	0	0	0	0	0	0	0	0	0	0	0	0	0	0	0	0	0	0	0	0	0	0	0	0	0	0	0	0	0	0	0	0	0	0	0	0	0	0	0	0	0	0	0	0	0
group_11041	0	0	0	0	0	0	0	0	0	0	0	0	0	0	0	0	0	0	0	0	0	0	0	0	0	0	0	0	0	0	0	0	0	0	0	0	0	0	0	0	0	0	0	0	0	0	0	0	0
group_11042	0	0	0	0	0	0	0	0	0	0	0	0	0	0	0	0	0	0	0	0	0	0	0	0	0	0	0	0	0	0	0	0	0	0	0	0	0	0	0	0	0	0	0	0	0	0	0	0	0
group_11043	0	0	0	0	0	0	0	0	0	0	0	0	0	0	0	0	0	0	0	0	0	0	0	0	0	0	0	0	0	0	0	0	0	0	0	0	0	0	0	0	0	0	0	0	0	0	0	0	0
group_11044	0	0	0	0	0	0	0	0	0	0	0	0	0	0	0	0	0	0	0	0	0	0	0	0	0	0	0	0	0	0	0	0	0	0	0	0	0	0	0	0	0	0	0	0	0	0	0	0	0
group_11045	0	0	0	0	0	0	0	0	0	0	0	0	0	0	0	0	0	0	0	0	0	0	0	0	0	0	0	0	0	0	0	0	0	0	0	0	0	0	0	0	0	0	0	0	0	0	0	0	0
group_11046	0	0	0	0	0	0	0	0	0	0	0	0	0	0	0	0	0	0	0	0	0	0	0	0	0	0	0	0	0	0	0	0	0	0	0	0	0	0	0	0	0	0	0	0	0	0	0	0	0
group_11047	0	0	0	0	0	0	0	0	0	0	0	0	0	0	0	0	0	0	0	0	0	0	0	0	0	0	0	0	0	0	0	0	0	0	0	0	0	0	0	0	0	0	0	0	0	0	0	0	0
group_11048	0	0	0	0	0	0	0	0	0	0	0	0	0	0	0	0	0	0	0	0	0	0	0	0	0	0	0	0	0	0	0	0	0	0	0	0	0	0	0	0	0	0	0	0	0	0	0	0	0
group_11049	0	0	0	0	0	0	0	0	0	0	0	0	0	0	0	0	0	0	0	0	0	0	0	0	0	0	0	0	0	0	0	0	0	0	0	0	0	0	0	0	0	0	0	0	0	0	0	0	0
group_1105	0	0	0	0	0	0	0	0	0	0	0	0	1	0	0	0	0	0	0	0	0	0	0	0	0	0	0	0	0	0	0	0	0	0	0	0	0	0	0	0	0	0	0	0	0	0	0	0	0
group_11050	0	0	0	0	0	0	0	0	0	0	0	0	0	0	0	0	0	0	0	0	0	0	0	0	0	0	0	0	0	0	0	0	0	0	0	0	0	0	0	0	0	0	0	0	0	0	0	0	0
group_11051	0	0	0	0	0	0	0	0	0	0	0	0	0	0	0	0	0	0	0	0	0	0	0	0	0	0	0	0	0	0	0	0	0	0	0	0	0	0	0	0	0	0	0	0	0	0	0	0	0
group_11052	0	0	0	0	0	0	0	0	0	0	0	0	0	0	0	0	0	0	0	0	0	0	0	0	0	0	0	0	0	0	0	0	0	0	0	0	0	0	0	0	0	0	0	0	0	0	0	0	0
group_11053	0	0	0	0	0	0	0	0	0	0	0	0	0	0	0	0	0	0	0	0	0	0	0	0	0	0	0	0	0	0	0	0	0	0	0	0	0	0	0	0	0	0	0	0	0	0	0	0	0
group_11054	0	0	0	0	0	0	0	0	0	0	0	0	0	0	0	0	0	0	0	0	0	0	0	0	0	0	0	0	0	0	0	0	0	0	0	0	0	0	0	0	0	0	0	0	0	0	0	0	0
group_11055	0	0	0	0	0	0	0	0	0	0	0	0	0	0	0	0	0	0	0	0	0	0	0	0	0	0	0	0	0	0	0	0	0	0	0	0	0	0	0	0	0	0	0	0	0	0	0	0	0
group_11056	0	0	0	0	0	0	0	0	0	0	0	0	0	0	0	0	0	0	0	0	0	0	0	0	0	0	0	0	0	0	0	0	0	0	0	0	0	0	0	0	0	0	0	0	0	0	0	0	0
group_11057	0	0	0	0	0	0	0	0	0	0	0	0	0	0	0	0	0	0	0	0	0	0	0	0	0	0	0	0	0	0	0	0	0	0	0	0	0	0	0	0	0	0	0	0	0	0	0	0	0
group_11058	0	0	0	0	0	0	0	0	0	0	0	0	0	0	0	0	0	0	0	0	0	0	0	0	0	0	0	0	0	0	0	0	0	0	0	0	0	0	0	0	0	0	0	0	0	0	0	0	0
group_11059	0	0	0	0	0	0	0	0	0	0	0	0	0	0	0	0	0	0	0	0	0	0	0	0	0	0	0	0	0	0	0	0	0	0	0	0	0	0	0	0	0	0	0	0	0	0	0	0	0
group_1106	0	0	0	0	0	0	0	0	0	0	0	0	0	1	0	0	0	0	0	0	0	0	0	0	0	0	0	0	0	0	0	0	0	0	0	0	0	0	0	0	0	0	0	0	0	0	0	0	0
group_11060	0	0	0	0	0	0	0	0	0	0	0	0	0	0	0	0	0	0	0	0	0	0	0	0	0	0	0	0	0	0	0	0	0	0	0	0	0	0	0	0	0	0	0	0	0	0	0	0	0
group_11061	0	0	0	0	0	0	0	0	0	0	0	0	0	0	0	0	0	0	0	0	0	0	0	0	0	0	0	0	0	0	0	0	0	0	0	0	0	0	0	0	0	0	0	0	0	0	0	0	0
group_11062	0	0	0	0	0	0	0	0	0	0	0	0	0	0	0	0	0	0	0	0	0	0	0	0	0	0	0	0	0	0	0	0	0	0	0	0	0	0	0	0	0	0	0	0	0	0	0	0	0
group_11063	0	0	0	0	0	0	0	0	0	0	0	0	0	0	0	0	0	0	0	0	0	0	0	0	0	0	0	0	0	0	0	0	0	0	0	0	0	0	0	0	0	0	0	0	0	0	0	0	0
group_11064	0	0	0	0	0	0	0	0	0	0	0	0	0	0	0	0	0	0	0	0	0	0	0	0	0	0	0	0	0	0	0	0	0	0	0	0	0	0	0	0	0	0	0	0	0	0	0	0	0
group_11065	0	0	0	0	0	0	0	0	0	0	0	0	0	0	0	0	0	0	0	0	0	0	0	0	0	0	0	0	0	0	0	0	0	0	0	0	0	0	0	0	0	0	0	0	0	0	0	0	0
group_11066	0	0	0	0	0	0	0	0	0	0	0	0	0	0	0	0	0	0	0	0	0	0	0	0	0	0	0	0	0	0	0	0	0	0	0	0	0	0	0	0	0	0	0	0	0	0	0	0	0
group_11067	0	0	0	0	0	0	0	0	0	0	0	0	0	0	0	0	0	0	0	0	0	0	0	0	0	0	0	0	0	0	0	0	0	0	0	0	0	0	0	0	0	0	0	0	0	0	0	0	0
group_11068	0	0	0	0	0	0	0	0	0	0	0	0	0	0	0	0	0	0	0	0	0	0	0	0	0	0	0	0	0	0	0	0	0	0	0	0	0	0	0	0	0	0	0	0	0	0	0	0	0
group_11069	0	0	0	0	0	0	0	0	0	0	0	0	0	0	0	0	0	0	0	0	0	0	0	0	0	0	0	0	0	0	0	0	0	0	0	0	0	0	0	0	0	0	0	0	0	0	0	0	0
group_1107	1	0	0	0	0	0	0	0	1	0	0	0	0	1	0	0	0	1	1	0	0	0	0	0	0	0	0	0	0	0	0	0	0	0	0	0	0	0	0	0	0	0	0	0	0	0	0	0	0
group_11070	0	0	0	0	0	0	0	0	0	0	0	0	0	0	0	0	0	0	0	0	0	0	0	0	0	0	0	0	0	0	0	0	0	0	0	0	0	0	0	0	0	0	0	0	0	0	0	0	0
group_11071	0	0	0	0	0	0	0	0	0	0	0	0	0	0	0	0	0	0	0	0	0	0	0	0	0	0	0	0	0	0	0	0	0	0	0	0	0	0	0	0	0	0	0	0	0	0	0	0	0
group_11072	0	0	0	0	0	0	0	0	0	0	0	0	0	0	0	0	0	0	0	0	0	0	0	0	0	0	0	0	0	0	0	0	0	0	0	0	0	0	0	0	0	0	0	0	0	0	0	0	0
group_11073	0	0	0	0	0	0	0	0	0	0	0	0	0	0	0	0	0	0	0	0	0	0	0	0	0	0	0	0	0	0	0	0	0	0	0	0	0	0	0	0	0	0	0	0	0	0	0	0	0
group_11074	0	0	0	0	0	0	0	0	0	0	0	0	0	0	0	0	0	0	0	0	0	0	0	0	0	0	0	0	0	0	0	0	0	0	0	0	0	0	0	0	0	0	0	0	0	0	0	0	0
group_11075	0	0	0	0	0	0	0	0	0	0	0	0	0	0	0	0	0	0	0	0	0	0	0	0	0	0	0	0	0	0	0	0	0	0	0	0	0	0	0	0	0	0	0	0	0	0	0	0	0
group_11076	0	0	0	0	0	0	0	0	0	0	0	0	0	0	0	0	0	0	0	0	0	0	0	0	0	0	0	0	0	0	0	0	0	0	0	0	0	0	0	0	0	0	0	0	0	0	0	0	0
group_11077	0	0	0	0	0	0	0	0	0	0	0	0	0	0	0	0	0	0	0	0	0	0	0	0	0	0	0	0	0	0	0	0	0	0	0	0	0	0	0	0	0	0	0	0	0	0	0	0	0
group_11078	0	0	0	0	0	0	0	0	0	0	0	0	0	0	0	0	0	0	0	0	0	0	0	0	0	0	0	0	0	0	0	0	0	0	0	0	0	0	0	0	0	0	0	0	0	0	0	0	0
group_11079	0	0	0	0	0	0	0	0	0	0	0	0	0	0	0	0	0	0	0	0	0	0	0	0	0	0	0	0	0	0	0	0	0	0	0	0	0	0	0	0	0	0	0	0	0	0	0	0	0
group_1108	1	0	0	0	0	0	0	0	0	0	0	0	0	0	0	0	0	1	1	0	0	0	0	0	0	0	0	0	0	0	0	0	0	0	0	0	0	0	0	0	0	0	0	0	0	0	0	0	0
group_11080	0	0	0	0	0	0	0	0	0	0	0	0	0	0	0	0	0	0	0	0	0	0	0	0	0	0	0	0	0	0	0	0	0	0	0	0	0	0	0	0	0	0	0	0	0	0	0	0	0
group_11081	0	0	0	0	0	0	0	0	0	0	0	0	0	0	0	0	0	0	0	0	0	0	0	0	0	0	0	0	0	0	0	0	0	0	0	0	0	0	0	0	0	0	0	0	0	0	0	0	0
group_11082	0	0	0	0	0	0	0	0	0	0	0	0	0	0	0	0	0	0	0	0	0	0	0	0	0	0	0	0	0	0	0	0	0	0	0	0	0	0	0	0	0	0	0	0	0	0	0	0	0
group_11083	0	0	0	0	0	0	0	0	0	0	0	0	0	0	0	0	0	0	0	0	0	0	0	0	0	0	0	0	0	0	0	0	0	0	0	0	0	0	0	0	0	0	0	0	0	0	0	0	0
group_11084	0	0	0	0	0	0	0	0	0	0	0	0	0	0	0	0	0	0	0	0	0	0	0	0	0	0	0	0	0	0	0	0	0	0	0	0	0	0	0	0	0	0	0	0	0	0	0	0	0
group_11085	0	0	0	0	0	0	0	0	0	0	0	0	0	0	0	0	0	0	0	0	0	0	0	0	0	0	0	0	0	0	0	0	0	0	0	0	0	0	0	0	0	0	0	0	0	0	0	0	0
group_11086	0	0	0	0	0	0	0	0	0	0	0	0	0	0	0	0	0	0	0	0	0	0	0	0	0	0	0	0	0	0	0	0	0	0	0	0	0	0	0	0	0	0	0	0	0	0	0	0	0
group_11087	0	0	0	0	0	0	0	0	0	0	0	0	0	0	0	0	0	0	0	0	0	0	0	0	0	0	0	0	0	0	0	0	0	0	0	0	0	0	0	0	0	0	0	0	0	0	0	0	0
group_11088	0	0	0	0	0	0	0	0	0	0	0	0	0	0	0	0	0	0	0	0	0	0	0	0	0	0	0	0	0	0	0	0	0	0	0	0	0	0	0	0	0	0	0	0	0	0	0	0	0
group_11089	0	0	0	0	0	0	0	0	0	0	0	0	0	0	0	0	0	0	0	0	0	0	0	0	0	0	0	0	0	0	0	0	0	0	0	0	0	0	0	0	0	0	0	0	0	0	0	0	0
group_1109	1	0	0	0	0	0	0	0	0	0	0	0	0	0	0	0	0	1	0	0	0	0	0	0	0	0	0	0	0	0	0	0	0	0	0	0	0	0	0	0	0	0	0	0	0	0	0	0	0
group_11090	0	0	0	0	0	0	0	0	0	0	0	0	0	0	0	0	0	0	0	0	0	0	0	0	0	0	0	0	0	0	0	0	0	0	0	0	0	0	0	0	0	0	0	0	0	0	0	0	0
group_11091	0	0	0	0	0	0	0	0	0	0	0	0	0	0	0	0	0	0	0	0	0	0	0	0	0	0	0	0	0	0	0	0	0	0	0	0	0	0	0	0	0	0	0	0	0	0	0	0	0
group_11092	0	0	0	0	0	0	0	0	0	0	0	0	0	0	0	0	0	0	0	0	0	0	0	0	0	0	0	0	0	0	0	0	0	0	0	0	0	0	0	0	0	0	0	0	0	0	0	0	0
group_11093	0	0	0	0	0	0	0	0	0	0	0	0	0	0	0	0	0	0	0	0	0	0	0	0	0	0	0	0	0	0	0	0	0	0	0	0	0	0	0	0	0	0	0	0	0	0	0	0	0
group_11094	0	0	0	0	0	0	0	0	0	0	0	0	0	0	0	0	0	0	0	0	0	0	0	0	0	0	0	0	0	0	0	0	0	0	0	0	0	0	0	0	0	0	0	0	0	0	0	0	0
group_11095	0	0	0	0	0	0	0	0	0	0	0	0	0	0	0	0	0	0	0	0	0	0	0	0	0	0	0	0	0	0	0	0	0	0	0	0	0	0	0	0	0	0	0	0	0	0	0	0	0
group_11096	0	0	0	0	0	0	0	0	0	0	0	0	0	0	0	0	0	0	0	0	0	0	0	0	0	0	0	0	0	0	0	0	0	0	0	0	0	0	0	0	0	0	0	0	0	0	0	0	0
group_11097	0	0	0	0	0	0	0	0	0	0	0	0	0	0	0	0	0	0	0	0	0	0	0	0	0	0	0	0	0	0	0	0	0	0	0	0	0	0	0	0	0	0	0	0	0	0	0	0	0
group_11098	0	0	0	0	0	0	0	0	0	0	0	0	0	0	0	0	0	0	0	0	0	0	0	0	0	0	0	0	0	0	0	0	0	0	0	0	0	0	0	0	0	0	0	0	0	0	0	0	0
group_11099	0	0	0	0	0	0	0	0	0	0	0	0	0	0	0	0	0	0	0	0	0	0	0	0	0	0	0	0	0	0	0	0	0	0	0	0	0	0	0	0	0	0	0	0	0	0	0	0	0
group_111	0	0	0	0	0	0	0	0	0	0	0	0	0	0	0	0	0	0	0	0	0	0	0	0	0	0	0	0	0	0	0	0	0	0	0	0	0	0	0	0	0	0	0	0	0	0	0	0	0
group_1110	1	0	0	0	0	0	0	0	0	0	0	0	0	0	0	0	0	1	1	0	0	0	0	0	0	0	0	0	0	0	0	0	0	0	0	0	0	0	0	0	0	0	0	0	0	0	0	0	0
group_11100	0	0	0	0	0	0	0	0	0	0	0	0	0	0	0	0	0	0	0	0	0	0	0	0	0	0	0	0	0	0	0	0	0	0	0	0	0	0	0	0	0	0	0	0	0	0	0	0	0
group_11101	0	0	0	0	0	0	0	0	0	0	0	0	0	0	0	0	0	0	0	0	0	0	0	0	0	0	0	0	0	0	0	0	0	0	0	0	0	0	0	0	0	0	0	0	0	0	0	0	0
group_11102	0	0	0	0	0	0	0	0	0	0	0	0	0	0	0	0	0	0	0	0	0	0	0	0	0	0	0	0	0	0	0	0	0	0	0	0	0	0	0	0	0	0	0	0	0	0	0	0	0
group_11103	0	0	0	0	0	0	0	0	0	0	0	0	0	0	0	0	0	0	0	0	0	0	0	0	0	0	0	0	0	0	0	0	0	0	0	0	0	0	0	0	0	0	0	0	0	0	0	0	0
group_11104	0	0	0	0	0	0	0	0	0	0	0	0	0	0	0	0	0	0	0	0	0	0	0	0	0	0	0	0	0	0	0	0	0	0	0	0	0	0	0	0	0	0	0	0	0	0	0	0	0
group_11105	0	0	0	0	0	0	0	0	0	0	0	0	0	0	0	0	0	0	0	0	0	0	0	0	0	0	0	0	0	0	0	0	0	0	0	0	0	0	0	0	0	0	0	0	0	0	0	0	0
group_11106	0	0	0	0	0	0	0	0	0	0	0	0	0	0	0	0	0	0	0	0	0	0	0	0	0	0	0	0	0	0	0	0	0	0	0	0	0	0	0	0	0	0	0	0	0	0	0	0	0
group_11107	0	0	0	0	0	0	0	0	0	0	0	0	0	0	0	0	0	0	0	0	0	0	0	0	0	0	0	0	0	0	0	0	0	0	0	0	0	0	0	0	0	0	0	0	0	0	0	0	0
group_11108	0	0	0	0	0	0	0	0	0	0	0	0	0	0	0	0	0	0	0	0	0	0	0	0	0	0	0	0	0	0	0	0	0	0	0	0	0	0	0	0	0	0	0	0	0	0	0	0	0
group_11109	0	0	0	0	0	0	0	0	0	0	0	0	0	0	0	0	0	0	0	0	0	0	0	0	0	0	0	0	0	0	0	0	0	0	0	0	0	0	0	0	0	0	0	0	0	0	0	0	0
group_1111	0	0	0	0	0	0	0	0	1	0	0	0	0	0	0	0	0	0	0	0	0	0	0	0	0	0	0	0	0	0	0	0	0	0	0	0	0	0	0	0	0	0	0	0	0	0	0	0	0
group_11110	0	0	0	0	0	0	0	0	0	0	0	0	0	0	0	0	0	0	0	0	0	0	0	0	0	0	0	0	0	0	0	0	0	0	0	0	0	0	0	0	0	0	0	0	0	0	0	0	0
group_11111	0	0	0	0	0	0	0	0	0	0	0	0	0	0	0	0	0	0	0	0	0	0	0	0	0	0	0	0	0	0	0	0	0	0	0	0	0	0	0	0	0	0	0	0	0	0	0	0	0
group_11112	0	0	0	0	0	0	0	0	0	0	0	0	0	0	0	0	0	0	0	0	0	0	0	0	0	0	0	0	0	0	0	0	0	0	0	0	0	0	0	0	0	0	0	0	0	0	0	0	0
group_11113	0	0	0	0	0	0	0	0	0	0	0	0	0	0	0	0	0	0	0	0	0	0	0	0	0	0	0	0	0	0	0	0	0	0	0	0	0	0	0	0	0	0	0	0	0	0	0	0	0
group_11114	0	0	0	0	0	0	0	0	0	0	0	0	0	0	0	0	0	0	0	0	0	0	0	0	0	0	0	0	0	0	0	0	0	0	0	0	0	0	0	0	0	0	0	0	0	0	0	0	0
group_11115	0	0	0	0	0	0	0	0	0	0	0	0	0	0	0	0	0	0	0	0	0	0	0	0	0	0	0	0	0	0	0	0	0	0	0	0	0	0	0	0	0	0	0	0	0	0	0	0	0
group_11116	0	0	0	0	0	0	0	0	0	0	0	0	0	0	0	0	0	0	0	0	0	0	0	0	0	0	0	0	0	0	0	0	0	0	0	0	0	0	0	0	0	0	0	0	0	0	0	0	0
group_11117	0	0	0	0	0	0	0	0	0	0	0	0	0	0	0	0	0	0	0	0	0	0	0	0	0	0	0	0	0	0	0	0	0	0	0	0	0	0	0	0	0	0	0	0	0	0	0	0	0
group_11118	0	0	0	0	0	0	0	0	0	0	0	0	0	0	0	0	0	0	0	0	0	0	0	0	0	0	0	0	0	0	0	0	0	0	0	0	0	0	0	0	0	0	0	0	0	0	0	0	0
group_11119	0	0	0	0	0	0	0	0	0	0	0	0	0	0	0	0	0	0	0	0	0	0	0	0	0	0	0	0	0	0	0	0	0	0	0	0	0	0	0	0	0	0	0	0	0	0	0	0	0
group_1112	0	0	0	0	0	0	0	0	1	0	0	0	0	0	0	0	0	1	1	0	0	0	0	0	0	0	0	0	0	0	0	0	0	0	0	0	0	0	0	0	0	0	0	0	0	0	0	0	0
group_11120	0	0	0	0	0	0	0	0	0	0	0	0	0	0	0	0	0	0	0	0	0	0	0	0	0	0	0	0	0	0	0	0	0	0	0	0	0	0	0	0	0	0	0	0	0	0	0	0	0
group_11121	0	0	0	0	0	0	0	0	0	0	0	0	0	0	0	0	0	0	0	0	0	0	0	0	0	0	0	0	0	0	0	0	0	0	0	0	0	0	0	0	0	0	0	0	0	0	0	0	0
group_11122	0	0	0	0	0	0	0	0	0	0	0	0	0	0	0	0	0	0	0	0	0	0	0	0	0	0	0	0	0	0	0	0	0	0	0	0	0	0	0	0	0	0	0	0	0	0	0	0	0
group_11123	0	0	0	0	0	0	0	0	0	0	0	0	0	0	0	0	0	0	0	0	0	0	0	0	0	0	0	0	0	0	0	0	0	0	0	0	0	0	0	0	0	0	0	0	0	0	0	0	0
group_11124	0	0	0	0	0	0	0	0	0	0	0	0	0	0	0	0	0	0	0	0	0	0	0	0	0	0	0	0	0	0	0	0	0	0	0	0	0	0	0	0	0	0	0	0	0	0	0	0	0
group_11125	0	0	0	0	0	0	0	0	0	0	0	0	0	0	0	0	0	0	0	0	0	0	0	0	0	0	0	0	0	0	0	0	0	0	0	0	0	0	0	0	0	0	0	0	0	0	0	0	0
group_11126	0	0	0	0	0	0	0	0	0	0	0	0	0	0	0	0	0	0	0	0	0	0	0	0	0	0	0	0	0	0	0	0	0	0	0	0	0	0	0	0	0	0	0	0	0	0	0	0	0
group_11127	0	0	0	0	0	0	0	0	0	0	0	0	0	0	0	0	0	0	0	0	0	0	0	0	0	0	0	0	0	0	0	0	0	0	0	0	0	0	0	0	0	0	0	0	0	0	0	0	0
group_11128	0	0	0	0	0	0	0	0	0	0	0	0	0	0	0	0	0	0	0	0	0	0	0	0	0	0	0	0	0	0	0	0	0	0	0	0	0	0	0	0	0	0	0	0	0	0	0	0	0
group_11129	0	0	0	0	0	0	0	0	0	0	0	0	0	0	0	0	0	0	0	0	0	0	0	0	0	0	0	0	0	0	0	0	0	0	0	0	0	0	0	0	0	0	0	0	0	0	0	0	0
group_1113	0	0	0	0	0	0	0	0	1	0	0	0	0	0	0	0	0	0	0	0	0	0	0	0	0	0	0	0	0	0	0	0	0	0	0	0	0	0	0	0	0	0	0	0	0	0	0	0	0
group_11130	0	0	0	0	0	0	0	0	0	0	0	0	0	0	0	0	0	0	0	0	0	0	0	0	0	0	0	0	0	0	0	0	0	0	0	0	0	0	0	0	0	0	0	0	0	0	0	0	0
group_11131	0	0	0	0	0	0	0	0	0	0	0	0	0	0	0	0	0	0	0	0	0	0	0	0	0	0	0	0	0	0	0	0	0	0	0	0	0	0	0	0	0	0	0	0	0	0	0	0	0
group_11132	0	0	0	0	0	0	0	0	0	0	0	0	0	0	0	0	0	0	0	0	0	0	0	0	0	0	0	0	0	0	0	0	0	0	0	0	0	0	0	0	0	0	0	0	0	0	0	0	0
group_11133	0	0	0	0	0	0	0	0	0	0	0	0	0	0	0	0	0	0	0	0	0	0	0	0	0	0	0	0	0	0	0	0	0	0	0	0	0	0	0	0	0	0	0	0	0	0	0	0	0
group_11134	0	0	0	0	0	0	0	0	0	0	0	0	0	0	0	0	0	0	0	0	0	0	0	0	0	0	0	0	0	0	0	0	0	0	0	0	0	0	0	0	0	0	0	0	0	0	0	0	0
group_11135	0	0	0	0	0	0	0	0	0	0	0	0	0	0	0	0	0	0	0	0	0	0	0	0	0	0	0	0	0	0	0	0	0	0	0	0	0	0	0	0	0	0	0	0	0	0	0	0	0
group_11136	0	0	0	0	0	0	0	0	0	0	0	0	0	0	0	0	0	0	0	0	0	0	0	0	0	0	0	0	0	0	0	0	0	0	0	0	0	0	0	0	0	0	0	0	0	0	0	0	0
group_11137	0	0	0	0	0	0	0	0	0	0	0	0	0	0	0	0	0	0	0	0	0	0	0	0	0	0	0	0	0	0	0	0	0	0	0	0	0	0	0	0	0	0	0	0	0	0	0	0	0
group_11138	0	0	0	0	0	0	0	0	0	0	0	0	0	0	0	0	0	0	0	0	0	0	0	0	0	0	0	0	0	0	0	0	0	0	0	0	0	0	0	0	0	0	0	0	0	0	0	0	0
group_11139	0	0	0	0	0	0	0	0	0	0	0	0	0	0	0	0	0	0	0	0	0	0	0	0	0	0	0	0	0	0	0	0	0	0	0	0	0	0	0	0	0	0	0	0	0	0	0	0	0
group_1114	0	0	0	0	0	0	0	0	1	0	0	0	1	1	0	0	0	0	0	0	0	0	0	0	0	0	0	0	0	0	0	0	0	0	0	0	0	0	0	0	0	0	0	0	0	0	0	0	0
group_11140	0	0	0	0	0	0	0	0	0	0	0	0	0	0	0	0	0	0	0	0	0	0	0	0	0	0	0	0	0	0	0	0	0	0	0	0	0	0	0	0	0	0	0	0	0	0	0	0	0
group_11141	0	0	0	0	0	0	0	0	0	0	0	0	0	0	0	0	0	0	0	0	0	0	0	0	0	0	0	0	0	0	0	0	0	0	0	0	0	0	0	0	0	0	0	0	0	0	0	0	0
group_11142	0	0	0	0	0	0	0	0	0	0	0	0	0	0	0	0	0	0	0	0	0	0	0	0	0	0	0	0	0	0	0	0	0	0	0	0	0	0	0	0	0	0	0	0	0	0	0	0	0
group_11143	0	0	0	0	0	0	0	0	0	0	0	0	0	0	0	0	0	0	0	0	0	0	0	0	0	0	0	0	0	0	0	0	0	0	0	0	0	0	0	0	0	0	0	0	0	0	0	0	0
group_11144	0	0	0	0	0	0	0	0	0	0	0	0	0	0	0	0	0	0	0	0	0	0	0	0	0	0	0	0	0	0	0	0	0	0	0	0	0	0	0	0	0	0	0	0	0	0	0	0	0
group_11145	0	0	0	0	0	0	0	0	0	0	0	0	0	0	0	0	0	0	0	0	0	0	0	0	0	0	0	0	0	0	0	0	0	0	0	0	0	0	0	0	0	0	0	0	0	0	0	0	0
group_11146	0	0	0	0	0	0	0	0	0	0	0	0	0	0	0	0	0	0	0	0	0	0	0	0	0	0	0	0	0	0	0	0	0	0	0	0	0	0	0	0	0	0	0	0	0	0	0	0	0
group_11147	0	0	0	0	0	0	0	0	0	0	0	0	0	0	0	0	0	0	0	0	0	0	0	0	0	0	0	0	0	0	0	0	0	0	0	0	0	0	0	0	0	0	0	0	0	0	0	0	0
group_11148	0	0	0	0	0	0	0	0	0	0	0	0	0	0	0	0	0	0	0	0	0	0	0	0	0	0	0	0	0	0	0	0	0	0	0	0	0	0	0	0	0	0	0	0	0	0	0	0	0
group_11149	0	0	0	0	0	0	0	0	0	0	0	0	0	0	0	0	0	0	0	0	0	0	0	0	0	0	0	0	0	0	0	0	0	0	0	0	0	0	0	0	0	0	0	0	0	0	0	0	0
group_1115	1	0	0	0	0	0	0	0	1	0	0	0	1	1	0	0	0	1	1	0	0	0	0	0	0	0	0	0	0	0	0	0	0	0	0	0	0	0	0	0	0	0	0	0	0	0	0	0	0
group_11150	0	0	0	0	0	0	0	0	0	0	0	0	0	0	0	0	0	0	0	0	0	0	0	0	0	0	0	0	0	0	0	0	0	0	0	0	0	0	0	0	0	0	0	0	0	0	0	0	0
group_11151	0	0	0	0	0	0	0	0	0	0	0	0	0	0	0	0	0	0	0	0	0	0	0	0	0	0	0	0	0	0	0	0	0	0	0	0	0	0	0	0	0	0	0	0	0	0	0	0	0
group_11152	0	0	0	0	0	0	0	0	0	0	0	0	0	0	0	0	0	0	0	0	0	0	0	0	0	0	0	0	0	0	0	0	0	0	0	0	0	0	0	0	0	0	0	0	0	0	0	0	0
group_11153	0	0	0	0	0	0	0	0	0	0	0	0	0	0	0	0	0	0	0	0	0	0	0	0	0	0	0	0	0	0	0	0	0	0	0	0	0	0	0	0	0	0	0	0	0	0	0	0	0
group_11154	0	0	0	0	0	0	0	0	0	0	0	0	0	0	0	0	0	0	0	0	0	0	0	0	0	0	0	0	0	0	0	0	0	0	0	0	0	0	0	0	0	0	0	0	0	0	0	0	0
group_11155	0	0	0	0	0	0	0	0	0	0	0	0	0	0	0	0	0	0	0	0	0	0	0	0	0	0	0	0	0	0	0	0	0	0	0	0	0	0	0	0	0	0	0	0	0	0	0	0	0
group_11156	0	0	0	0	0	0	0	0	0	0	0	0	0	0	0	0	0	0	0	0	0	0	0	0	0	0	0	0	0	0	0	0	0	0	0	0	0	0	0	0	0	0	0	0	0	0	0	0	0
group_11157	0	0	0	0	0	0	0	0	0	0	0	0	0	0	0	0	0	0	0	0	0	0	0	0	0	0	0	0	0	0	0	0	0	0	0	0	0	0	0	0	0	0	0	0	0	0	0	0	0
group_11158	0	0	0	0	0	0	0	0	0	0	0	0	0	0	0	0	0	0	0	0	0	0	0	0	0	0	0	0	0	0	0	0	0	0	0	0	0	0	0	0	0	0	0	0	0	0	0	0	0
group_11159	0	0	0	0	0	0	0	0	0	0	0	0	0	0	0	0	0	0	0	0	0	0	0	0	0	0	0	0	0	0	0	0	0	0	0	0	0	0	0	0	0	0	0	0	0	0	0	0	0
group_1116	0	0	0	0	0	0	0	0	0	0	1	0	0	0	0	0	0	0	0	0	0	0	0	0	0	0	0	0	0	0	0	0	0	0	0	0	0	0	0	0	0	0	0	0	0	0	0	0	0
group_11160	0	0	0	0	0	0	0	0	0	0	0	0	0	0	0	0	0	0	0	0	0	0	0	0	0	0	0	0	0	0	0	0	0	0	0	0	0	0	0	0	0	0	0	0	0	0	0	0	0
group_11161	0	0	0	0	0	0	0	0	0	0	0	0	0	0	0	0	0	0	0	0	0	0	0	0	0	0	0	0	0	0	0	0	0	0	0	0	0	0	0	0	0	0	0	0	0	0	0	0	0
group_11162	0	0	0	0	0	0	0	0	0	0	0	0	0	0	0	0	0	0	0	0	0	0	0	0	0	0	0	0	0	0	0	0	0	0	0	0	0	0	0	0	0	0	0	0	0	0	0	0	0
group_11163	0	0	0	0	0	0	0	0	0	0	0	0	0	0	0	0	0	0	0	0	0	0	0	0	0	0	0	0	0	0	0	0	0	0	0	0	0	0	0	0	0	0	0	0	0	0	0	0	0
group_11164	0	0	0	0	0	0	0	0	0	0	0	0	0	0	0	0	0	0	0	0	0	0	0	0	0	0	0	0	0	0	0	0	0	0	0	0	0	0	0	0	0	0	0	0	0	0	0	0	0
group_11165	0	0	0	0	0	0	0	0	0	0	0	0	0	0	0	0	0	0	0	0	0	0	0	0	0	0	0	0	0	0	0	0	0	0	0	0	0	0	0	0	0	0	0	0	0	0	0	0	0
group_11166	0	0	0	0	0	0	0	0	0	0	0	0	0	0	0	0	0	0	0	0	0	0	0	0	0	0	0	0	0	0	0	0	0	0	0	0	0	0	0	0	0	0	0	0	0	0	0	0	0
group_11167	0	0	0	0	0	0	0	0	0	0	0	0	0	0	0	0	0	0	0	0	0	0	0	0	0	0	0	0	0	0	0	0	0	0	0	0	0	0	0	0	0	0	0	0	0	0	0	0	0
group_11168	0	0	0	0	0	0	0	0	0	0	0	0	0	0	0	0	0	0	0	0	0	0	0	0	0	0	0	0	0	0	0	0	0	0	0	0	0	0	0	0	0	0	0	0	0	0	0	0	0
group_11169	0	0	0	0	0	0	0	0	0	0	0	0	0	0	0	0	0	0	0	0	0	0	0	0	0	0	0	0	0	0	0	0	0	0	0	0	0	0	0	0	0	0	0	0	0	0	0	0	0
group_1117	0	0	0	0	0	0	0	0	1	0	0	0	1	1	0	0	0	1	1	0	0	0	0	0	0	0	0	0	0	0	0	0	0	0	0	0	0	0	0	0	0	0	0	0	0	0	0	0	0
group_11170	0	0	0	0	0	0	0	0	0	0	0	0	0	0	0	0	0	0	0	0	0	0	0	0	0	0	0	0	0	0	0	0	0	0	0	0	0	0	0	0	0	0	0	0	0	0	0	0	0
group_11171	0	0	0	0	0	0	0	0	0	0	0	0	0	0	0	0	0	0	0	0	0	0	0	0	0	0	0	0	0	0	0	0	0	0	0	0	0	0	0	0	0	0	0	0	0	0	0	0	0
group_11172	0	0	0	0	0	0	0	0	0	0	0	0	0	0	0	0	0	0	0	0	0	0	0	0	0	0	0	0	0	0	0	0	0	0	0	0	0	0	0	0	0	0	0	0	0	0	0	0	0
group_11173	0	0	0	0	0	0	0	0	0	0	0	0	0	0	0	0	0	0	0	0	0	0	0	0	0	0	0	0	0	0	0	0	0	0	0	0	0	0	0	0	0	0	0	0	0	0	0	0	0
group_11174	0	0	0	0	0	0	0	0	0	0	0	0	0	0	0	0	0	0	0	0	0	0	0	0	0	0	0	0	0	0	0	0	0	0	0	0	0	0	0	0	0	0	0	0	0	0	0	0	0
group_11175	0	0	0	0	0	0	0	0	0	0	0	0	0	0	0	0	0	0	0	0	0	0	0	0	0	0	0	0	0	0	0	0	0	0	0	0	0	0	0	0	0	0	0	0	0	0	0	0	0
group_11176	0	0	0	0	0	0	0	0	0	0	0	0	0	0	0	0	0	0	0	0	0	0	0	0	0	0	0	0	0	0	0	0	0	0	0	0	0	0	0	0	0	0	0	0	0	0	0	0	0
group_11177	0	0	0	0	0	0	0	0	0	0	0	0	0	0	0	0	0	0	0	0	0	0	0	0	0	0	0	0	0	0	0	0	0	0	0	0	0	0	0	0	0	0	0	0	0	0	0	0	0
group_11178	0	0	0	0	0	0	0	0	0	0	0	0	0	0	0	0	0	0	0	0	0	0	0	0	0	0	0	0	0	0	0	0	0	0	0	0	0	0	0	0	0	0	0	0	0	0	0	0	0
group_11179	0	0	0	0	0	0	0	0	0	0	0	0	0	0	0	0	0	0	0	0	0	0	0	0	0	0	0	0	0	0	0	0	0	0	0	0	0	0	0	0	0	0	0	0	0	0	0	0	0
group_1118	0	0	0	0	0	0	0	0	0	0	0	0	0	0	0	0	0	0	0	0	0	0	0	0	0	0	0	0	0	0	0	0	0	0	0	0	0	0	0	0	0	0	0	0	0	0	0	0	0
group_11180	0	0	0	0	0	0	0	0	0	0	0	0	0	0	0	0	0	0	0	0	0	0	0	0	0	0	0	0	0	0	0	0	0	0	0	0	0	0	0	0	0	0	0	0	0	0	0	0	0
group_11181	0	0	0	0	0	0	0	0	0	0	0	0	0	0	0	0	0	0	0	0	0	0	0	0	0	0	0	0	0	0	0	0	0	0	0	0	0	0	0	0	0	0	0	0	0	0	0	0	0
group_11182	0	0	0	0	0	0	0	0	0	0	0	0	0	0	0	0	0	0	0	0	0	0	0	0	0	0	0	0	0	0	0	0	0	0	0	0	0	0	0	0	0	0	0	0	0	0	0	0	0
group_11183	0	0	0	0	0	0	0	0	0	0	0	0	0	0	0	0	0	0	0	0	0	0	0	0	0	0	0	0	0	0	0	0	0	0	0	0	0	0	0	0	0	0	0	0	0	0	0	0	0
group_11184	0	0	0	0	0	0	0	0	0	0	0	0	0	0	0	0	0	0	0	0	0	0	0	0	0	0	0	0	0	0	0	0	0	0	0	0	0	0	0	0	0	0	0	0	0	0	0	0	0
group_11185	0	0	0	0	0	0	0	0	0	0	0	0	0	0	0	0	0	0	0	0	0	0	0	0	0	0	0	0	0	0	0	0	0	0	0	0	0	0	0	0	0	0	0	0	0	0	0	0	0
group_11186	0	0	0	0	0	0	0	0	0	0	0	0	0	0	0	0	0	0	0	0	0	0	0	0	0	0	0	0	0	0	0	0	0	0	0	0	0	0	0	0	0	0	0	0	0	0	0	0	0
group_11187	0	0	0	0	0	0	0	0	0	0	0	0	0	0	0	0	0	0	0	0	0	0	0	0	0	0	0	0	0	0	0	0	0	0	0	0	0	0	0	0	0	0	0	0	0	0	0	0	0
group_11188	0	0	0	0	0	0	0	0	0	0	0	0	0	0	0	0	0	0	0	0	0	0	0	0	0	0	0	0	0	0	0	0	0	0	0	0	0	0	0	0	0	0	0	0	0	0	0	0	0
group_11189	0	0	0	0	0	0	0	0	0	0	0	0	0	0	0	0	0	0	0	0	0	0	0	0	0	0	0	0	0	0	0	0	0	0	0	0	0	0	0	0	0	0	0	0	0	0	0	0	0
group_1119	0	0	0	0	0	0	0	0	0	0	0	0	0	1	0	0	0	1	0	0	0	0	0	0	0	0	0	0	0	0	0	0	0	0	0	0	0	0	0	0	0	0	0	0	0	0	0	0	0
group_11190	0	0	0	0	0	0	0	0	0	0	0	0	0	0	0	0	0	0	0	0	0	0	0	0	0	0	0	0	0	0	0	0	0	0	0	0	0	0	0	0	0	0	0	0	0	0	0	0	0
group_11191	0	0	0	0	0	0	0	0	0	0	0	0	0	0	0	0	0	0	0	0	0	0	0	0	0	0	0	0	0	0	0	0	0	0	0	0	0	0	0	0	0	0	0	0	0	0	0	0	0
group_11192	0	0	0	0	0	0	0	0	0	0	0	0	0	0	0	0	0	0	0	0	0	0	0	0	0	0	0	0	0	0	0	0	0	0	0	0	0	0	0	0	0	0	0	0	0	0	0	0	0
group_11193	0	0	0	0	0	0	0	0	0	0	0	0	0	0	0	0	0	0	0	0	0	0	0	0	0	0	0	0	0	0	0	0	0	0	0	0	0	0	0	0	0	0	0	0	0	0	0	0	0
group_11194	0	0	0	0	0	0	0	0	0	0	0	0	0	0	0	0	0	0	0	0	0	0	0	0	0	0	0	0	0	0	0	0	0	0	0	0	0	0	0	0	0	0	0	0	0	0	0	0	0
group_11195	0	0	0	0	0	0	0	0	0	0	0	0	0	0	0	0	0	0	0	0	0	0	0	0	0	0	0	0	0	0	0	0	0	0	0	0	0	0	0	0	0	0	0	0	0	0	0	0	0
group_11196	0	0	0	0	0	0	0	0	0	0	0	0	0	0	0	0	0	0	0	0	0	0	0	0	0	0	0	0	0	0	0	0	0	0	0	0	0	0	0	0	0	0	0	0	0	0	0	0	0
group_11197	0	0	0	0	0	0	0	0	0	0	0	0	0	0	0	0	0	0	0	0	0	0	0	0	0	0	0	0	0	0	0	0	0	0	0	0	0	0	0	0	0	0	0	0	0	0	0	0	0
group_11198	0	0	0	0	0	0	0	0	0	0	0	0	0	0	0	0	0	0	0	0	0	0	0	0	0	0	0	0	0	0	0	0	0	0	0	0	0	0	0	0	0	0	0	0	0	0	0	0	0
group_11199	0	0	0	0	0	0	0	0	0	0	0	0	0	0	0	0	0	0	0	0	0	0	0	0	0	0	0	0	0	0	0	0	0	0	0	0	0	0	0	0	0	0	0	0	0	0	0	0	0
group_112	0	0	0	0	0	0	0	0	0	0	0	0	0	0	0	0	0	0	0	0	0	0	0	0	0	0	0	0	0	0	0	0	0	0	0	0	0	0	0	0	0	0	0	0	0	0	0	0	0
group_1120	1	0	0	0	0	0	0	0	0	0	0	0	0	0	0	0	0	1	1	0	0	0	0	0	0	0	0	0	0	0	0	0	0	0	0	0	0	0	0	0	0	0	0	0	0	0	0	0	0
group_11200	0	0	0	0	0	0	0	0	0	0	0	0	0	0	0	0	0	0	0	0	0	0	0	0	0	0	0	0	0	0	0	0	0	0	0	0	0	0	0	0	0	0	0	0	0	0	0	0	0
group_11201	0	0	0	0	0	0	0	0	0	0	0	0	0	0	0	0	0	0	0	0	0	0	0	0	0	0	0	0	0	0	0	0	0	0	0	0	0	0	0	0	0	0	0	0	0	0	0	0	0
group_11202	0	0	0	0	0	0	0	0	0	0	0	0	0	0	0	0	0	0	0	0	0	0	0	0	0	0	0	0	0	0	0	0	0	0	0	0	0	0	0	0	0	0	0	0	0	0	0	0	0
group_11203	0	0	0	0	0	0	0	0	0	0	0	0	0	0	0	0	0	0	0	0	0	0	0	0	0	0	0	0	0	0	0	0	0	0	0	0	0	0	0	0	0	0	0	0	0	0	0	0	0
group_11204	0	0	0	0	0	0	0	0	0	0	0	0	0	0	0	0	0	0	0	0	0	0	0	0	0	0	0	0	0	0	0	0	0	0	0	0	0	0	0	0	0	0	0	0	0	0	0	0	0
group_11205	0	0	0	0	0	0	0	0	0	0	0	0	0	0	0	0	0	0	0	0	0	0	0	0	0	0	0	0	0	0	0	0	0	0	0	0	0	0	0	0	0	0	0	0	0	0	0	0	0
group_11206	0	0	0	0	0	0	0	0	0	0	0	0	0	0	0	0	0	0	0	0	0	0	0	0	0	0	0	0	0	0	0	0	0	0	0	0	0	0	0	0	0	0	0	0	0	0	0	0	0
group_11207	0	0	0	0	0	0	0	0	0	0	0	0	0	0	0	0	0	0	0	0	0	0	0	0	0	0	0	0	0	0	0	0	0	0	0	0	0	0	0	0	0	0	0	0	0	0	0	0	0
group_11208	0	0	0	0	0	0	0	0	0	0	0	0	0	0	0	0	0	0	0	0	0	0	0	0	0	0	0	0	0	0	0	0	0	0	0	0	0	0	0	0	0	0	0	0	0	0	0	0	0
group_11209	0	0	0	0	0	0	0	0	0	0	0	0	0	0	0	0	0	0	0	0	0	0	0	0	0	0	0	0	0	0	0	0	0	0	0	0	0	0	0	0	0	0	0	0	0	0	0	0	0
group_1121	0	0	0	0	0	0	0	0	0	0	0	0	1	0	0	0	0	1	1	0	0	0	0	0	0	0	0	0	0	0	0	0	0	0	0	0	0	0	0	0	0	0	0	0	0	0	0	0	0
group_11210	0	0	0	0	0	0	0	0	0	0	0	0	0	0	0	0	0	0	0	0	0	0	0	0	0	0	0	0	0	0	0	0	0	0	0	0	0	0	0	0	0	0	0	0	0	0	0	0	0
group_11211	0	0	0	0	0	0	0	0	0	0	0	0	0	0	0	0	0	0	0	0	0	0	0	0	0	0	0	0	0	0	0	0	0	0	0	0	0	0	0	0	0	0	0	0	0	0	0	0	0
group_11212	0	0	0	0	0	0	0	0	0	0	0	0	0	0	0	0	0	0	0	0	0	0	0	0	0	0	0	0	0	0	0	0	0	0	0	0	0	0	0	0	0	0	0	0	0	0	0	0	0
group_11213	0	0	0	0	0	0	0	0	0	0	0	0	0	0	0	0	0	0	0	0	0	0	0	0	0	0	0	0	0	0	0	0	0	0	0	0	0	0	0	0	0	0	0	0	0	0	0	0	0
group_11214	0	0	0	0	0	0	0	0	0	0	0	0	0	0	0	0	0	0	0	0	0	0	0	0	0	0	0	0	0	0	0	0	0	0	0	0	0	0	0	0	0	0	0	0	0	0	0	0	0
group_11215	0	0	0	0	0	0	0	0	0	0	0	0	0	0	0	0	0	0	0	0	0	0	0	0	0	0	0	0	0	0	0	0	0	0	0	0	0	0	0	0	0	0	0	0	0	0	0	0	0
group_11216	0	0	0	0	0	0	0	0	0	0	0	0	0	0	0	0	0	0	0	0	0	0	0	0	0	0	0	0	0	0	0	0	0	0	0	0	0	0	0	0	0	0	0	0	0	0	0	0	0
group_11217	0	0	0	0	0	0	0	0	0	0	0	0	0	0	0	0	0	0	0	0	0	0	0	0	0	0	0	0	0	0	0	0	0	0	0	0	0	0	0	0	0	0	0	0	0	0	0	0	0
group_11218	0	0	0	0	0	0	0	0	0	0	0	0	0	0	0	0	0	0	0	0	0	0	0	0	0	0	0	0	0	0	0	0	0	0	0	0	0	0	0	0	0	0	0	0	0	0	0	0	0
group_11219	0	0	0	0	0	0	0	0	0	0	0	0	0	0	0	0	0	0	0	0	0	0	0	0	0	0	0	0	0	0	0	0	0	0	0	0	0	0	0	0	0	0	0	0	0	0	0	0	0
group_1122	0	0	0	0	0	0	0	0	0	0	0	0	0	0	0	0	0	0	0	0	0	0	0	0	0	0	0	0	0	0	0	0	0	0	0	0	0	0	0	0	0	0	0	0	0	0	0	0	0
group_11220	0	0	0	0	0	0	0	0	0	0	0	0	0	0	0	0	0	0	0	0	0	0	0	0	0	0	0	0	0	0	0	0	0	0	0	0	0	0	0	0	0	0	0	0	0	0	0	0	0
group_11221	0	0	0	0	0	0	0	0	0	0	0	0	0	0	0	0	0	0	0	0	0	0	0	0	0	0	0	0	0	0	0	0	0	0	0	0	0	0	0	0	0	0	0	0	0	0	0	0	0
group_11222	0	0	0	0	0	0	0	0	0	0	0	0	0	0	0	0	0	0	0	0	0	0	0	0	0	0	0	0	0	0	0	0	0	0	0	0	0	0	0	0	0	0	0	0	0	0	0	0	0
group_11223	0	0	0	0	0	0	0	0	0	0	0	0	0	0	0	0	0	0	0	0	0	0	0	0	0	0	0	0	0	0	0	0	0	0	0	0	0	0	0	0	0	0	0	0	0	0	0	0	0
group_11224	0	0	0	0	0	0	0	0	0	0	0	0	0	0	0	0	0	0	0	0	0	0	0	0	0	0	0	0	0	0	0	0	0	0	0	0	0	0	0	0	0	0	0	0	0	0	0	0	0
group_11225	0	0	0	0	0	0	0	0	0	0	0	0	0	0	0	0	0	0	0	0	0	0	0	0	0	0	0	0	0	0	0	0	0	0	0	0	0	0	0	0	0	0	0	0	0	0	0	0	0
group_11226	0	0	0	0	0	0	0	0	0	0	0	0	0	0	0	0	0	0	0	0	0	0	0	0	0	0	0	0	0	0	0	0	0	0	0	0	0	0	0	0	0	0	0	0	0	0	0	0	0
group_11227	0	0	0	0	0	0	0	0	0	0	0	0	0	0	0	0	0	0	0	0	0	0	0	0	0	0	0	0	0	0	0	0	0	0	0	0	0	0	0	0	0	0	0	0	0	0	0	0	0
group_11228	0	0	0	0	0	0	0	0	0	0	0	0	0	0	0	0	0	0	0	0	0	0	0	0	0	0	0	0	0	0	0	0	0	0	0	0	0	0	0	0	0	0	0	0	0	0	0	0	0
group_11229	0	0	0	0	0	0	0	0	0	0	0	0	0	0	0	0	0	0	0	0	0	0	0	0	0	0	0	0	0	0	0	0	0	0	0	0	0	0	0	0	0	0	0	0	0	0	0	0	0
group_1123	1	0	0	0	0	0	0	0	0	0	0	0	1	0	0	0	0	1	1	0	0	0	0	0	0	0	0	0	0	0	0	0	0	0	0	0	0	0	0	0	0	0	0	0	0	0	0	0	0
group_11230	0	0	0	0	0	0	0	0	0	0	0	0	0	0	0	0	0	0	0	0	0	0	0	0	0	0	0	0	0	0	0	0	0	0	0	0	0	0	0	0	0	0	0	0	0	0	0	0	0
group_11231	0	0	0	0	0	0	0	0	0	0	0	0	0	0	0	0	0	0	0	0	0	0	0	0	0	0	0	0	0	0	0	0	0	0	0	0	0	0	0	0	0	0	0	0	0	0	0	0	0
group_11232	0	0	0	0	0	0	0	0	0	0	0	0	0	0	0	0	0	0	0	0	0	0	0	0	0	0	0	0	0	0	0	0	0	0	0	0	0	0	0	0	0	0	0	0	0	0	0	0	0
group_11233	0	0	0	0	0	0	0	0	0	0	0	0	0	0	0	0	0	0	0	0	0	0	0	0	0	0	0	0	0	0	0	0	0	0	0	0	0	0	0	0	0	0	0	0	0	0	0	0	0
group_11234	0	0	0	0	0	0	0	0	0	0	0	0	0	0	0	0	0	0	0	0	0	0	0	0	0	0	0	0	0	0	0	0	0	0	0	0	0	0	0	0	0	0	0	0	0	0	0	0	0
group_11235	0	0	0	0	0	0	0	0	0	0	0	0	0	0	0	0	0	0	0	0	0	0	0	0	0	0	0	0	0	0	0	0	0	0	0	0	0	0	0	0	0	0	0	0	0	0	0	0	0
group_11236	0	0	0	0	0	0	0	0	0	0	0	0	0	0	0	0	0	0	0	0	0	0	0	0	0	0	0	0	0	0	0	0	0	0	0	0	0	0	0	0	0	0	0	0	0	0	0	0	0
group_11237	0	0	0	0	0	0	0	0	0	0	0	0	0	0	0	0	0	0	0	0	0	0	0	0	0	0	0	0	0	0	0	0	0	0	0	0	0	0	0	0	0	0	0	0	0	0	0	0	0
group_11238	0	0	0	0	0	0	0	0	0	0	0	0	0	0	0	0	0	0	0	0	0	0	0	0	0	0	0	0	0	0	0	0	0	0	0	0	0	0	0	0	0	0	0	0	0	0	0	0	0
group_11239	0	0	0	0	0	0	0	0	0	0	0	0	0	0	0	0	0	0	0	0	0	0	0	0	0	0	0	0	0	0	0	0	0	0	0	0	0	0	0	0	0	0	0	0	0	0	0	0	0
group_1124	0	0	0	0	0	0	0	0	0	0	0	0	1	0	0	0	0	0	0	0	0	0	0	0	0	0	0	0	0	0	0	0	0	0	0	0	0	0	0	0	0	0	0	0	0	0	0	0	0
group_11240	0	0	0	0	0	0	0	0	0	0	0	0	0	0	0	0	0	0	0	0	0	0	0	0	0	0	0	0	0	0	0	0	0	0	0	0	0	0	0	0	0	0	0	0	0	0	0	0	0
group_11241	0	0	0	0	0	0	0	0	0	0	0	0	0	0	0	0	0	0	0	0	0	0	0	0	0	0	0	0	0	0	0	0	0	0	0	0	0	0	0	0	0	0	0	0	0	0	0	0	0
group_11242	0	0	0	0	0	0	0	0	0	0	0	0	0	0	0	0	0	0	0	0	0	0	0	0	0	0	0	0	0	0	0	0	0	0	0	0	0	0	0	0	0	0	0	0	0	0	0	0	0
group_11243	0	0	0	0	0	0	0	0	0	0	0	0	0	0	0	0	0	0	0	0	0	0	0	0	0	0	0	0	0	0	0	0	0	0	0	0	0	0	0	0	0	0	0	0	0	0	0	0	0
group_11244	0	0	0	0	0	0	0	0	0	0	0	0	0	0	0	0	0	0	0	0	0	0	0	0	0	0	0	0	0	0	0	0	0	0	0	0	0	0	0	0	0	0	0	0	0	0	0	0	0
group_11245	0	0	0	0	0	0	0	0	0	0	0	0	0	0	0	0	0	0	0	0	0	0	0	0	0	0	0	0	0	0	0	0	0	0	0	0	0	0	0	0	0	0	0	0	0	0	0	0	0
group_11246	0	0	0	0	0	0	0	0	0	0	0	0	0	0	0	0	0	0	0	0	0	0	0	0	0	0	0	0	0	0	0	0	0	0	0	0	0	0	0	0	0	0	0	0	0	0	0	0	0
group_11247	0	0	0	0	0	0	0	0	0	0	0	0	0	0	0	0	0	0	0	0	0	0	0	0	0	0	0	0	0	0	0	0	0	0	0	0	0	0	0	0	0	0	0	0	0	0	0	0	0
group_11248	0	0	0	0	0	0	0	0	0	0	0	0	0	0	0	0	0	0	0	0	0	0	0	0	0	0	0	0	0	0	0	0	0	0	0	0	0	0	0	0	0	0	0	0	0	0	0	0	0
group_11249	0	0	0	0	0	0	0	0	0	0	0	0	0	0	0	0	0	0	0	0	0	0	0	0	0	0	0	0	0	0	0	0	0	0	0	0	0	0	0	0	0	0	0	0	0	0	0	0	0
group_1125	1	0	0	0	0	0	0	0	0	0	0	0	0	0	0	0	0	1	1	0	0	0	0	0	0	0	0	0	0	0	0	0	0	0	0	0	0	0	0	0	0	0	0	0	0	0	0	0	0
group_11250	0	0	0	0	0	0	0	0	0	0	0	0	0	0	0	0	0	0	0	0	0	0	0	0	0	0	0	0	0	0	0	0	0	0	0	0	0	0	0	0	0	0	0	0	0	0	0	0	0
group_11251	0	0	0	0	0	0	0	0	0	0	0	0	0	0	0	0	0	0	0	0	0	0	0	0	0	0	0	0	0	0	0	0	0	0	0	0	0	0	0	0	0	0	0	0	0	0	0	0	0
group_11252	0	0	0	0	0	0	0	0	0	0	0	0	0	0	0	0	0	0	0	0	0	0	0	0	0	0	0	0	0	0	0	0	0	0	0	0	0	0	0	0	0	0	0	0	0	0	0	0	0
group_11253	0	0	0	0	0	0	0	0	0	0	0	0	0	0	0	0	0	0	0	0	0	0	0	0	0	0	0	0	0	0	0	0	0	0	0	0	0	0	0	0	0	0	0	0	0	0	0	0	0
group_11254	0	0	0	0	0	0	0	0	0	0	0	0	0	0	0	0	0	0	0	0	0	0	0	0	0	0	0	0	0	0	0	0	0	0	0	0	0	0	0	0	0	0	0	0	0	0	0	0	0
group_11255	0	0	0	0	0	0	0	0	0	0	0	0	0	0	0	0	0	0	0	0	0	0	0	0	0	0	0	0	0	0	0	0	0	0	0	0	0	0	0	0	0	0	0	0	0	0	0	0	0
group_11256	0	0	0	0	0	0	0	0	0	0	0	0	0	0	0	0	0	0	0	0	0	0	0	0	0	0	0	0	0	0	0	0	0	0	0	0	0	0	0	0	0	0	0	0	0	0	0	0	0
group_11257	0	0	0	0	0	0	0	0	0	0	0	0	0	0	0	0	0	0	0	0	0	0	0	0	0	0	0	0	0	0	0	0	0	0	0	0	0	0	0	0	0	0	0	0	0	0	0	0	0
group_11258	0	0	0	0	0	0	0	0	0	0	0	0	0	0	0	0	0	0	0	0	0	0	0	0	0	0	0	0	0	0	0	0	0	0	0	0	0	0	0	0	0	0	0	0	0	0	0	0	0
group_11259	0	0	0	0	0	0	0	0	0	0	0	0	0	0	0	0	0	0	0	0	0	0	0	0	0	0	0	0	0	0	0	0	0	0	0	0	0	0	0	0	0	0	0	0	0	0	0	0	0
group_1126	0	0	0	0	0	0	0	0	1	0	0	0	0	0	0	0	0	0	0	0	0	0	0	0	0	0	0	0	0	0	0	0	0	0	0	0	0	0	0	0	0	0	0	0	0	0	0	0	0
group_11260	0	0	0	0	0	0	0	0	0	0	0	0	0	0	0	0	0	0	0	0	0	0	0	0	0	0	0	0	0	0	0	0	0	0	0	0	0	0	0	0	0	0	0	0	0	0	0	0	0
group_11261	0	0	0	0	0	0	0	0	0	0	0	0	0	0	0	0	0	0	0	0	0	0	0	0	0	0	0	0	0	0	0	0	0	0	0	0	0	0	0	0	0	0	0	0	0	0	0	0	0
group_11262	0	0	0	0	0	0	0	0	0	0	0	0	0	0	0	0	0	0	0	0	0	0	0	0	0	0	0	0	0	0	0	0	0	0	0	0	0	0	0	0	0	0	0	0	0	0	0	0	0
group_11263	0	0	0	0	0	0	0	0	0	0	0	0	0	0	0	0	0	0	0	0	0	0	0	0	0	0	0	0	0	0	0	0	0	0	0	0	0	0	0	0	0	0	0	0	0	0	0	0	0
group_11264	0	0	0	0	0	0	0	0	0	0	0	0	0	0	0	0	0	0	0	0	0	0	0	0	0	0	0	0	0	0	0	0	0	0	0	0	0	0	0	0	0	0	0	0	0	0	0	0	0
group_11265	0	0	0	0	0	0	0	0	0	0	0	0	0	0	0	0	0	0	0	0	0	0	0	0	0	0	0	0	0	0	0	0	0	0	0	0	0	0	0	0	0	0	0	0	0	0	0	0	0
group_11266	0	0	0	0	0	0	0	0	0	0	0	0	0	0	0	0	0	0	0	0	0	0	0	0	0	0	0	0	0	0	0	0	0	0	0	0	0	0	0	0	0	0	0	0	0	0	0	0	0
group_11267	0	0	0	0	0	0	0	0	0	0	0	0	0	0	0	0	0	0	0	0	0	0	0	0	0	0	0	0	0	0	0	0	0	0	0	0	0	0	0	0	0	0	0	0	0	0	0	0	0
group_11268	0	0	0	0	0	0	0	0	0	0	0	0	0	0	0	0	0	0	0	0	0	0	0	0	0	0	0	0	0	0	0	0	0	0	0	0	0	0	0	0	0	0	0	0	0	0	0	0	0
group_11269	0	0	0	0	0	0	0	0	0	0	0	0	0	0	0	0	0	0	0	0	0	0	0	0	0	0	0	0	0	0	0	0	0	0	0	0	0	0	0	0	0	0	0	0	0	0	0	0	0
group_1127	0	0	0	0	0	0	0	0	1	0	0	0	0	0	0	0	0	0	0	0	0	0	0	0	0	0	0	0	0	0	0	0	0	0	0	0	0	0	0	0	0	0	0	0	0	0	0	0	0
group_11270	0	0	0	0	0	0	0	0	0	0	0	0	0	0	0	0	0	0	0	0	0	0	0	0	0	0	0	0	0	0	0	0	0	0	0	0	0	0	0	0	0	0	0	0	0	0	0	0	0
group_11271	0	0	0	0	0	0	0	0	0	0	0	0	0	0	0	0	0	0	0	0	0	0	0	0	0	0	0	0	0	0	0	0	0	0	0	0	0	0	0	0	0	0	0	0	0	0	0	0	0
group_11272	0	0	0	0	0	0	0	0	0	0	0	0	0	0	0	0	0	0	0	0	0	0	0	0	0	0	0	0	0	0	0	0	0	0	0	0	0	0	0	0	0	0	0	0	0	0	0	0	0
group_11273	0	0	0	0	0	0	0	0	0	0	0	0	0	0	0	0	0	0	0	0	0	0	0	0	0	0	0	0	0	0	0	0	0	0	0	0	0	0	0	0	0	0	0	0	0	0	0	0	0
group_11274	0	0	0	0	0	0	0	0	0	0	0	0	0	0	0	0	0	0	0	0	0	0	0	0	0	0	0	0	0	0	0	0	0	0	0	0	0	0	0	0	0	0	0	0	0	0	0	0	0
group_11275	0	0	0	0	0	0	0	0	0	0	0	0	0	0	0	0	0	0	0	0	0	0	0	0	0	0	0	0	0	0	0	0	0	0	0	0	0	0	0	0	0	0	0	0	0	0	0	0	0
group_11276	0	0	0	0	0	0	0	0	0	0	0	0	0	0	0	0	0	0	0	0	0	0	0	0	0	0	0	0	0	0	0	0	0	0	0	0	0	0	0	0	0	0	0	0	0	0	0	0	0
group_11277	0	0	0	0	0	0	0	0	0	0	0	0	0	0	0	0	0	0	0	0	0	0	0	0	0	0	0	0	0	0	0	0	0	0	0	0	0	0	0	0	0	0	0	0	0	0	0	0	0
group_11278	0	0	0	0	0	0	0	0	0	0	0	0	0	0	0	0	0	0	0	0	0	0	0	0	0	0	0	0	0	0	0	0	0	0	0	0	0	0	0	0	0	0	0	0	0	0	0	0	0
group_11279	0	0	0	0	0	0	0	0	0	0	0	0	0	0	0	0	0	0	0	0	0	0	0	0	0	0	0	0	0	0	0	0	0	0	0	0	0	0	0	0	0	0	0	0	0	0	0	0	0
group_1128	0	0	0	0	0	0	0	0	0	0	0	0	0	0	0	0	0	0	0	0	0	0	0	0	0	0	0	0	0	0	0	0	0	0	0	0	0	0	0	0	0	0	0	0	0	0	0	0	0
group_11280	0	0	0	0	0	0	0	0	0	0	0	0	0	0	0	0	0	0	0	0	0	0	0	0	0	0	0	0	0	0	0	0	0	0	0	0	0	0	0	0	0	0	0	0	0	0	0	0	0
group_11281	0	0	0	0	0	0	0	0	0	0	0	0	0	0	0	0	0	0	0	0	0	0	0	0	0	0	0	0	0	0	0	0	0	0	0	0	0	0	0	0	0	0	0	0	0	0	0	0	0
group_11282	0	0	0	0	0	0	0	0	0	0	0	0	0	0	0	0	0	0	0	0	0	0	0	0	0	0	0	0	0	0	0	0	0	0	0	0	0	0	0	0	0	0	0	0	0	0	0	0	0
group_11283	0	0	0	0	0	0	0	0	0	0	0	0	0	0	0	0	0	0	0	0	0	0	0	0	0	0	0	0	0	0	0	0	0	0	0	0	0	0	0	0	0	0	0	0	0	0	0	0	0
group_11284	0	0	0	0	0	0	0	0	0	0	0	0	0	0	0	0	0	0	0	0	0	0	0	0	0	0	0	0	0	0	0	0	0	0	0	0	0	0	0	0	0	0	0	0	0	0	0	0	0
group_11285	0	0	0	0	0	0	0	0	0	0	0	0	0	0	0	0	0	0	0	0	0	0	0	0	0	0	0	0	0	0	0	0	0	0	0	0	0	0	0	0	0	0	0	0	0	0	0	0	0
group_11286	0	0	0	0	0	0	0	0	0	0	0	0	0	0	0	0	0	0	0	0	0	0	0	0	0	0	0	0	0	0	0	0	0	0	0	0	0	0	0	0	0	0	0	0	0	0	0	0	0
group_11287	0	0	0	0	0	0	0	0	0	0	0	0	0	0	0	0	0	0	0	0	0	0	0	0	0	0	0	0	0	0	0	0	0	0	0	0	0	0	0	0	0	0	0	0	0	0	0	0	0
group_11288	0	0	0	0	0	0	0	0	0	0	0	0	0	0	0	0	0	0	0	0	0	0	0	0	0	0	0	0	0	0	0	0	0	0	0	0	0	0	0	0	0	0	0	0	0	0	0	0	0
group_11289	0	0	0	0	0	0	0	0	0	0	0	0	0	0	0	0	0	0	0	0	0	0	0	0	0	0	0	0	0	0	0	0	0	0	0	0	0	0	0	0	0	0	0	0	0	0	0	0	0
group_1129	0	0	0	0	0	0	0	0	0	0	0	0	1	0	0	0	0	0	0	0	0	0	0	0	0	0	0	0	0	0	0	0	0	0	0	0	0	0	0	0	0	0	0	0	0	0	0	0	0
group_11290	0	0	0	0	0	0	0	0	0	0	0	0	0	0	0	0	0	0	0	0	0	0	0	0	0	0	0	0	0	0	0	0	0	0	0	0	0	0	0	0	0	0	0	0	0	0	0	0	0
group_11291	0	0	0	0	0	0	0	0	0	0	0	0	0	0	0	0	0	0	0	0	0	0	0	0	0	0	0	0	0	0	0	0	0	0	0	0	0	0	0	0	0	0	0	0	0	0	0	0	0
group_11292	0	0	0	0	0	0	0	0	0	0	0	0	0	0	0	0	0	0	0	0	0	0	0	0	0	0	0	0	0	0	0	0	0	0	0	0	0	0	0	0	0	0	0	0	0	0	0	0	0
group_11293	0	0	0	0	0	0	0	0	0	0	0	0	0	0	0	0	0	0	0	0	0	0	0	0	0	0	0	0	0	0	0	0	0	0	0	0	0	0	0	0	0	0	0	0	0	0	0	0	0
group_11294	0	0	0	0	0	0	0	0	0	0	0	0	0	0	0	0	0	0	0	0	0	0	0	0	0	0	0	0	0	0	0	0	0	0	0	0	0	0	0	0	0	0	0	0	0	0	0	0	0
group_11295	0	0	0	0	0	0	0	0	0	0	0	0	0	0	0	0	0	0	0	0	0	0	0	0	0	0	0	0	0	0	0	0	0	0	0	0	0	0	0	0	0	0	0	0	0	0	0	0	0
group_11296	0	0	0	0	0	0	0	0	0	0	0	0	0	0	0	0	0	0	0	0	0	0	0	0	0	0	0	0	0	0	0	0	0	0	0	0	0	0	0	0	0	0	0	0	0	0	0	0	0
group_11297	0	0	0	0	0	0	0	0	0	0	0	0	0	0	0	0	0	0	0	0	0	0	0	0	0	0	0	0	0	0	0	0	0	0	0	0	0	0	0	0	0	0	0	0	0	0	0	0	0
group_11298	0	0	0	0	0	0	0	0	0	0	0	0	0	0	0	0	0	0	0	0	0	0	0	0	0	0	0	0	0	0	0	0	0	0	0	0	0	0	0	0	0	0	0	0	0	0	0	0	0
group_11299	0	0	0	0	0	0	0	0	0	0	0	0	0	0	0	0	0	0	0	0	0	0	0	0	0	0	0	0	0	0	0	0	0	0	0	0	0	0	0	0	0	0	0	0	0	0	0	0	0
group_113	0	0	0	0	0	0	0	0	0	0	0	0	0	0	0	0	0	0	0	0	0	0	0	0	0	0	0	0	0	0	0	0	0	0	0	0	0	0	0	0	0	0	0	0	0	0	0	0	0
group_1130	0	0	0	0	0	0	0	0	1	0	0	0	0	1	0	0	0	0	0	0	0	0	0	0	0	0	0	0	0	0	0	0	0	0	0	0	0	0	0	0	0	0	0	0	0	0	0	0	0
group_11300	0	0	0	0	0	0	0	0	0	0	0	0	0	0	0	0	0	0	0	0	0	0	0	0	0	0	0	0	0	0	0	0	0	0	0	0	0	0	0	0	0	0	0	0	0	0	0	0	0
group_11301	0	0	0	0	0	0	0	0	0	0	0	0	0	0	0	0	0	0	0	0	0	0	0	0	0	0	0	0	0	0	0	0	0	0	0	0	0	0	0	0	0	0	0	0	0	0	0	0	0
group_11302	0	0	0	0	0	0	0	0	0	0	0	0	0	0	0	0	0	0	0	0	0	0	0	0	0	0	0	0	0	0	0	0	0	0	0	0	0	0	0	0	0	0	0	0	0	0	0	0	0
group_11303	0	0	0	0	0	0	0	0	0	0	0	0	0	0	0	0	0	0	0	0	0	0	0	0	0	0	0	0	0	0	0	0	0	0	0	0	0	0	0	0	0	0	0	0	0	0	0	0	0
group_11304	0	0	0	0	0	0	0	0	0	0	0	0	0	0	0	0	0	0	0	0	0	0	0	0	0	0	0	0	0	0	0	0	0	0	0	0	0	0	0	0	0	0	0	0	0	0	0	0	0
group_11305	0	0	0	0	0	0	0	0	0	0	0	0	0	0	0	0	0	0	0	0	0	0	0	0	0	0	0	0	0	0	0	0	0	0	0	0	0	0	0	0	0	0	0	0	0	0	0	0	0
group_11306	0	0	0	0	0	0	0	0	0	0	0	0	0	0	0	0	0	0	0	0	0	0	0	0	0	0	0	0	0	0	0	0	0	0	0	0	0	0	0	0	0	0	0	0	0	0	0	0	0
group_11307	0	0	0	0	0	0	0	0	0	0	0	0	0	0	0	0	0	0	0	0	0	0	0	0	0	0	0	0	0	0	0	0	0	0	0	0	0	0	0	0	0	0	0	0	0	0	0	0	0
group_11308	0	0	0	0	0	0	0	0	0	0	0	0	0	0	0	0	0	0	0	0	0	0	0	0	0	0	0	0	0	0	0	0	0	0	0	0	0	0	0	0	0	0	0	0	0	0	0	0	0
group_11309	0	0	0	0	0	0	0	0	0	0	0	0	0	0	0	0	0	0	0	0	0	0	0	0	0	0	0	0	0	0	0	0	0	0	0	0	0	0	0	0	0	0	0	0	0	0	0	0	0
group_1131	1	0	0	0	0	0	0	0	0	0	0	0	0	0	0	0	0	1	1	0	0	0	0	0	0	0	0	0	0	0	0	0	0	0	0	0	0	0	0	0	0	0	0	0	0	0	0	0	0
group_11310	0	0	0	0	0	0	0	0	0	0	0	0	0	0	0	0	0	0	0	0	0	0	0	0	0	0	0	0	0	0	0	0	0	0	0	0	0	0	0	0	0	0	0	0	0	0	0	0	0
group_11311	0	0	0	0	0	0	0	0	0	0	0	0	0	0	0	0	0	0	0	0	0	0	0	0	0	0	0	0	0	0	0	0	0	0	0	0	0	0	0	0	0	0	0	0	0	0	0	0	0
group_11312	0	0	0	0	0	0	0	0	0	0	0	0	0	0	0	0	0	0	0	0	0	0	0	0	0	0	0	0	0	0	0	0	0	0	0	0	0	0	0	0	0	0	0	0	0	0	0	0	0
group_11313	0	0	0	0	0	0	0	0	0	0	0	0	0	0	0	0	0	0	0	0	0	0	0	0	0	0	0	0	0	0	0	0	0	0	0	0	0	0	0	0	0	0	0	0	0	0	0	0	0
group_11314	0	0	0	0	0	0	0	0	0	0	0	0	0	0	0	0	0	0	0	0	0	0	0	0	0	0	0	0	0	0	0	0	0	0	0	0	0	0	0	0	0	0	0	0	0	0	0	0	0
group_11315	0	0	0	0	0	0	0	0	0	0	0	0	0	0	0	0	0	0	0	0	0	0	0	0	0	0	0	0	0	0	0	0	0	0	0	0	0	0	0	0	0	0	0	0	0	0	0	0	0
group_11316	0	0	0	0	0	0	0	0	0	0	0	0	0	0	0	0	0	0	0	0	0	0	0	0	0	0	0	0	0	0	0	0	0	0	0	0	0	0	0	0	0	0	0	0	0	0	0	0	0
group_11317	0	0	0	0	0	0	0	0	0	0	0	0	0	0	0	0	0	0	0	0	0	0	0	0	0	0	0	0	0	0	0	0	0	0	0	0	0	0	0	0	0	0	0	0	0	0	0	0	0
group_11318	0	0	0	0	0	0	0	0	0	0	0	0	0	0	0	0	0	0	0	0	0	0	0	0	0	0	0	0	0	0	0	0	0	0	0	0	0	0	0	0	0	0	0	0	0	0	0	0	0
group_11319	0	0	0	0	0	0	0	0	0	0	0	0	0	0	0	0	0	0	0	0	0	0	0	0	0	0	0	0	0	0	0	0	0	0	0	0	0	0	0	0	0	0	0	0	0	0	0	0	0
group_1132	0	0	0	0	0	0	0	0	0	0	0	0	0	0	0	0	0	0	0	0	0	0	0	0	0	0	0	0	1	0	0	0	0	0	0	0	0	0	0	0	0	0	0	0	0	0	0	0	0
group_11320	0	0	0	0	0	0	0	0	0	0	0	0	0	0	0	0	0	0	0	0	0	0	0	0	0	0	0	0	0	0	0	0	0	0	0	0	0	0	0	0	0	0	0	0	0	0	0	0	0
group_11321	0	0	0	0	0	0	0	0	0	0	0	0	0	0	0	0	0	0	0	0	0	0	0	0	0	0	0	0	0	0	0	0	0	0	0	0	0	0	0	0	0	0	0	0	0	0	0	0	0
group_11322	0	0	0	0	0	0	0	0	0	0	0	0	0	0	0	0	0	0	0	0	0	0	0	0	0	0	0	0	0	0	0	0	0	0	0	0	0	0	0	0	0	0	0	0	0	0	0	0	0
group_11323	0	0	0	0	0	0	0	0	0	0	0	0	0	0	0	0	0	0	0	0	0	0	0	0	0	0	0	0	0	0	0	0	0	0	0	0	0	0	0	0	0	0	0	0	0	0	0	0	0
group_11324	0	0	0	0	0	0	0	0	0	0	0	0	0	0	0	0	0	0	0	0	0	0	0	0	0	0	0	0	0	0	0	0	0	0	0	0	0	0	0	0	0	0	0	0	0	0	0	0	0
group_11325	0	0	0	0	0	0	0	0	0	0	0	0	0	0	0	0	0	0	0	0	0	0	0	0	0	0	0	0	0	0	0	0	0	0	0	0	0	0	0	0	0	0	0	0	0	0	0	0	0
group_11326	0	0	0	0	0	0	0	0	0	0	0	0	0	0	0	0	0	0	0	0	0	0	0	0	0	0	0	0	0	0	0	0	0	0	0	0	0	0	0	0	0	0	0	0	0	0	0	0	0
group_11327	0	0	0	0	0	0	0	0	0	0	0	0	0	0	0	0	0	0	0	0	0	0	0	0	0	0	0	0	0	0	0	0	0	0	0	0	0	0	0	0	0	0	0	0	0	0	0	0	0
group_11328	0	0	0	0	0	0	0	0	0	0	0	0	0	0	0	0	0	0	0	0	0	0	0	0	0	0	0	0	0	0	0	0	0	0	0	0	0	0	0	0	0	0	0	0	0	0	0	0	0
group_11329	0	0	0	0	0	0	0	0	0	0	0	0	0	0	0	0	0	0	0	0	0	0	0	0	0	0	0	0	0	0	0	0	0	0	0	0	0	0	0	0	0	0	0	0	0	0	0	0	0
group_1133	1	0	0	0	0	0	0	0	0	0	0	0	0	0	0	0	0	1	1	0	0	0	0	0	0	0	0	0	0	0	0	0	0	0	0	0	0	0	0	0	0	0	0	0	0	0	0	0	0
group_11330	0	0	0	0	0	0	0	0	0	0	0	0	0	0	0	0	0	0	0	0	0	0	0	0	0	0	0	0	0	0	0	0	0	0	0	0	0	0	0	0	0	0	0	0	0	0	0	0	0
group_11331	0	0	0	0	0	0	0	0	0	0	0	0	0	0	0	0	0	0	0	0	0	0	0	0	0	0	0	0	0	0	0	0	0	0	0	0	0	0	0	0	0	0	0	0	0	0	0	0	0
group_11332	0	0	0	0	0	0	0	0	0	0	0	0	0	0	0	0	0	0	0	0	0	0	0	0	0	0	0	0	0	0	0	0	0	0	0	0	0	0	0	0	0	0	0	0	0	0	0	0	0
group_11333	0	0	0	0	0	0	0	0	0	0	0	0	0	0	0	0	0	0	0	0	0	0	0	0	0	0	0	0	0	0	0	0	0	0	0	0	0	0	0	0	0	0	0	0	0	0	0	0	0
group_11334	0	0	0	0	0	0	0	0	0	0	0	0	0	0	0	0	0	0	0	0	0	0	0	0	0	0	0	0	0	0	0	0	0	0	0	0	0	0	0	0	0	0	0	0	0	0	0	0	0
group_11335	0	0	0	0	0	0	0	0	0	0	0	0	0	0	0	0	0	0	0	0	0	0	0	0	0	0	0	0	0	0	0	0	0	0	0	0	0	0	0	0	0	0	0	0	0	0	0	0	0
group_11336	0	0	0	0	0	0	0	0	0	0	0	0	0	0	0	0	0	0	0	0	0	0	0	0	0	0	0	0	0	0	0	0	0	0	0	0	0	0	0	0	0	0	0	0	0	0	0	0	0
group_11337	0	0	0	0	0	0	0	0	0	0	0	0	0	0	0	0	0	0	0	0	0	0	0	0	0	0	0	0	0	0	0	0	0	0	0	0	0	0	0	0	0	0	0	0	0	0	0	0	0
group_11338	0	0	0	0	0	0	0	0	0	0	0	0	0	0	0	0	0	0	0	0	0	0	0	0	0	0	0	0	0	0	0	0	0	0	0	0	0	0	0	0	0	0	0	0	0	0	0	0	0
group_11339	0	0	0	0	0	0	0	0	0	0	0	0	0	0	0	0	0	0	0	0	0	0	0	0	0	0	0	0	0	0	0	0	0	0	0	0	0	0	0	0	0	0	0	0	0	0	0	0	0
group_1134	0	0	0	0	0	0	0	0	0	0	0	0	1	1	0	0	0	1	1	0	0	0	0	0	0	0	0	0	0	0	0	0	0	0	0	0	0	0	0	0	0	0	0	0	0	0	0	0	0
group_11340	0	0	0	0	0	0	0	0	0	0	0	0	0	0	0	0	0	0	0	0	0	0	0	0	0	0	0	0	0	0	0	0	0	0	0	0	0	0	0	0	0	0	0	0	0	0	0	0	0
group_11341	0	0	0	0	0	0	0	0	0	0	0	0	0	0	0	0	0	0	0	0	0	0	0	0	0	0	0	0	0	0	0	0	0	0	0	0	0	0	0	0	0	0	0	0	0	0	0	0	0
group_11342	0	0	0	0	0	0	0	0	0	0	0	0	0	0	0	0	0	0	0	0	0	0	0	0	0	0	0	0	0	0	0	0	0	0	0	0	0	0	0	0	0	0	0	0	0	0	0	0	0
group_11343	0	0	0	0	0	0	0	0	0	0	0	0	0	0	0	0	0	0	0	0	0	0	0	0	0	0	0	0	0	0	0	0	0	0	0	0	0	0	0	0	0	0	0	0	0	0	0	0	0
group_11344	0	0	0	0	0	0	0	0	0	0	0	0	0	0	0	0	0	0	0	0	0	0	0	0	0	0	0	0	0	0	0	0	0	0	0	0	0	0	0	0	0	0	0	0	0	0	0	0	0
group_11345	0	0	0	0	0	0	0	0	0	0	0	0	0	0	0	0	0	0	0	0	0	0	0	0	0	0	0	0	0	0	0	0	0	0	0	0	0	0	0	0	0	0	0	0	0	0	0	0	0
group_11346	0	0	0	0	0	0	0	0	0	0	0	0	0	0	0	0	0	0	0	0	0	0	0	0	0	0	0	0	0	0	0	0	0	0	0	0	0	0	0	0	0	0	0	0	0	0	0	0	0
group_11347	0	0	0	0	0	0	0	0	0	0	0	0	0	0	0	0	0	0	0	0	0	0	0	0	0	0	0	0	0	0	0	0	0	0	0	0	0	0	0	0	0	0	0	0	0	0	0	0	0
group_11348	0	0	0	0	0	0	0	0	0	0	0	0	0	0	0	0	0	0	0	0	0	0	0	0	0	0	0	0	0	0	0	0	0	0	0	0	0	0	0	0	0	0	0	0	0	0	0	0	0
group_11349	0	0	0	0	0	0	0	0	0	0	0	0	0	0	0	0	0	0	0	0	0	0	0	0	0	0	0	0	0	0	0	0	0	0	0	0	0	0	0	0	0	0	0	0	0	0	0	0	0
group_1135	0	0	0	0	0	0	0	0	1	0	0	0	0	0	0	0	0	0	0	0	0	0	0	0	0	0	0	0	0	0	0	0	0	0	0	0	0	0	0	0	0	0	0	0	0	0	0	0	0
group_11350	0	0	0	0	0	0	0	0	0	0	0	0	0	0	0	0	0	0	0	0	0	0	0	0	0	0	0	0	0	0	0	0	0	0	0	0	0	0	0	0	0	0	0	0	0	0	0	0	0
group_11351	0	0	0	0	0	0	0	0	0	0	0	0	0	0	0	0	0	0	0	0	0	0	0	0	0	0	0	0	0	0	0	0	0	0	0	0	0	0	0	0	0	0	0	0	0	0	0	0	0
group_11352	0	0	0	0	0	0	0	0	0	0	0	0	0	0	0	0	0	0	0	0	0	0	0	0	0	0	0	0	0	0	0	0	0	0	0	0	0	0	0	0	0	0	0	0	0	0	0	0	0
group_11353	0	0	0	0	0	0	0	0	0	0	0	0	0	0	0	0	0	0	0	0	0	0	0	0	0	0	0	0	0	0	0	0	0	0	0	0	0	0	0	0	0	0	0	0	0	0	0	0	0
group_11354	0	0	0	0	0	0	0	0	0	0	0	0	0	0	0	0	0	0	0	0	0	0	0	0	0	0	0	0	0	0	0	0	0	0	0	0	0	0	0	0	0	0	0	0	0	0	0	0	0
group_11355	0	0	0	0	0	0	0	0	0	0	0	0	0	0	0	0	0	0	0	0	0	0	0	0	0	0	0	0	0	0	0	0	0	0	0	0	0	0	0	0	0	0	0	0	0	0	0	0	0
group_11356	0	0	0	0	0	0	0	0	0	0	0	0	0	0	0	0	0	0	0	0	0	0	0	0	0	0	0	0	0	0	0	0	0	0	0	0	0	0	0	0	0	0	0	0	0	0	0	0	0
group_11357	0	0	0	0	0	0	0	0	0	0	0	0	0	0	0	0	0	0	0	0	0	0	0	0	0	0	0	0	0	0	0	0	0	0	0	0	0	0	0	0	0	0	0	0	0	0	0	0	0
group_11358	0	0	0	0	0	0	0	0	0	0	0	0	0	0	0	0	0	0	0	0	0	0	0	0	0	0	0	0	0	0	0	0	0	0	0	0	0	0	0	0	0	0	0	0	0	0	0	0	0
group_11359	0	0	0	0	0	0	0	0	0	0	0	0	0	0	0	0	0	0	0	0	0	0	0	0	0	0	0	0	0	0	0	0	0	0	0	0	0	0	0	0	0	0	0	0	0	0	0	0	0
group_1136	0	0	0	0	0	0	0	0	0	0	0	0	0	0	0	0	0	0	0	0	0	0	0	0	0	0	0	0	0	0	0	0	0	0	0	0	0	0	0	0	0	0	0	0	0	0	0	0	0
group_11360	0	0	0	0	0	0	0	0	0	0	0	0	0	0	0	0	0	0	0	0	0	0	0	0	0	0	0	0	0	0	0	0	0	0	0	0	0	0	0	0	0	0	0	0	0	0	0	0	0
group_11361	0	0	0	0	0	0	0	0	0	0	0	0	0	0	0	0	0	0	0	0	0	0	0	0	0	0	0	0	0	0	0	0	0	0	0	0	0	0	0	0	0	0	0	0	0	0	0	0	0
group_11362	0	0	0	0	0	0	0	0	0	0	0	0	0	0	0	0	0	0	0	0	0	0	0	0	0	0	0	0	0	0	0	0	0	0	0	0	0	0	0	0	0	0	0	0	0	0	0	0	0
group_11363	0	0	0	0	0	0	0	0	0	0	0	0	0	0	0	0	0	0	0	0	0	0	0	0	0	0	0	0	0	0	0	0	0	0	0	0	0	0	0	0	0	0	0	0	0	0	0	0	0
group_11364	0	0	0	0	0	0	0	0	0	0	0	0	0	0	0	0	0	0	0	0	0	0	0	0	0	0	0	0	0	0	0	0	0	0	0	0	0	0	0	0	0	0	0	0	0	0	0	0	0
group_11365	0	0	0	0	0	0	0	0	0	0	0	0	0	0	0	0	0	0	0	0	0	0	0	0	0	0	0	0	0	0	0	0	0	0	0	0	0	0	0	0	0	0	0	0	0	0	0	0	0
group_11366	0	0	0	0	0	0	0	0	0	0	0	0	0	0	0	0	0	0	0	0	0	0	0	0	0	0	0	0	0	0	0	0	0	0	0	0	0	0	0	0	0	0	0	0	0	0	0	0	0
group_11367	0	0	0	0	0	0	0	0	0	0	0	0	0	0	0	0	0	0	0	0	0	0	0	0	0	0	0	0	0	0	0	0	0	0	0	0	0	0	0	0	0	0	0	0	0	0	0	0	0
group_11368	0	0	0	0	0	0	0	0	0	0	0	0	0	0	0	0	0	0	0	0	0	0	0	0	0	0	0	0	0	0	0	0	0	0	0	0	0	0	0	0	0	0	0	0	0	0	0	0	0
group_11369	0	0	0	0	0	0	0	0	0	0	0	0	0	0	0	0	0	0	0	0	0	0	0	0	0	0	0	0	0	0	0	0	0	0	0	0	0	0	0	0	0	0	0	0	0	0	0	0	0
group_1137	0	0	0	0	0	0	0	0	0	0	0	0	0	0	0	0	0	0	0	0	0	0	0	0	0	0	0	0	0	0	0	0	0	0	0	0	0	0	0	0	0	0	0	0	0	0	0	0	0
group_11370	0	0	0	0	0	0	0	0	0	0	0	0	0	0	0	0	0	0	0	0	0	0	0	0	0	0	0	0	0	0	0	0	0	0	0	0	0	0	0	0	0	0	0	0	0	0	0	0	0
group_11371	0	0	0	0	0	0	0	0	0	0	0	0	0	0	0	0	0	0	0	0	0	0	0	0	0	0	0	0	0	0	0	0	0	0	0	0	0	0	0	0	0	0	0	0	0	0	0	0	0
group_11372	0	0	0	0	0	0	0	0	0	0	0	0	0	0	0	0	0	0	0	0	0	0	0	0	0	0	0	0	0	0	0	0	0	0	0	0	0	0	0	0	0	0	0	0	0	0	0	0	0
group_11373	0	0	0	0	0	0	0	0	0	0	0	0	0	0	0	0	0	0	0	0	0	0	0	0	0	0	0	0	0	0	0	0	0	0	0	0	0	0	0	0	0	0	0	0	0	0	0	0	0
group_11374	0	0	0	0	0	0	0	0	0	0	0	0	0	0	0	0	0	0	0	0	0	0	0	0	0	0	0	0	0	0	0	0	0	0	0	0	0	0	0	0	0	0	0	0	0	0	0	0	0
group_11375	0	0	0	0	0	0	0	0	0	0	0	0	0	0	0	0	0	0	0	0	0	0	0	0	0	0	0	0	0	0	0	0	0	0	0	0	0	0	0	0	0	0	0	0	0	0	0	0	0
group_11376	0	0	0	0	0	0	0	0	0	0	0	0	0	0	0	0	0	0	0	0	0	0	0	0	0	0	0	0	0	0	0	0	0	0	0	0	0	0	0	0	0	0	0	0	0	0	0	0	0
group_11377	0	0	0	0	0	0	0	0	0	0	0	0	0	0	0	0	0	0	0	0	0	0	0	0	0	0	0	0	0	0	0	0	0	0	0	0	0	0	0	0	0	0	0	0	0	0	0	0	0
group_11378	0	0	0	0	0	0	0	0	0	0	0	0	0	0	0	0	0	0	0	0	0	0	0	0	0	0	0	0	0	0	0	0	0	0	0	0	0	0	0	0	0	0	0	0	0	0	0	0	0
group_11379	0	0	0	0	0	0	0	0	0	0	0	0	0	0	0	0	0	0	0	0	0	0	0	0	0	0	0	0	0	0	0	0	0	0	0	0	0	0	0	0	0	0	0	0	0	0	0	0	0
group_1138	1	0	0	0	0	0	0	0	0	0	0	0	0	0	0	0	0	1	1	0	0	0	0	0	0	0	0	0	0	0	0	0	0	0	0	0	0	0	0	0	0	0	0	0	0	0	0	0	0
group_11380	0	0	0	0	0	0	0	0	0	0	0	0	0	0	0	0	0	0	0	0	0	0	0	0	0	0	0	0	0	0	0	0	0	0	0	0	0	0	0	0	0	0	0	0	0	0	0	0	0
group_11381	0	0	0	0	0	0	0	0	0	0	0	0	0	0	0	0	0	0	0	0	0	0	0	0	0	0	0	0	0	0	0	0	0	0	0	0	0	0	0	0	0	0	0	0	0	0	0	0	0
group_11382	0	0	0	0	0	0	0	0	0	0	0	0	0	0	0	0	0	0	0	0	0	0	0	0	0	0	0	0	0	0	0	0	0	0	0	0	0	0	0	0	0	0	0	0	0	0	0	0	0
group_11383	0	0	0	0	0	0	0	0	0	0	0	0	0	0	0	0	0	0	0	0	0	0	0	0	0	0	0	0	0	0	0	0	0	0	0	0	0	0	0	0	0	0	0	0	0	0	0	0	0
group_11384	0	0	0	0	0	0	0	0	0	0	0	0	0	0	0	0	0	0	0	0	0	0	0	0	0	0	0	0	0	0	0	0	0	0	0	0	0	0	0	0	0	0	0	0	0	0	0	0	0
group_11385	0	0	0	0	0	0	0	0	0	0	0	0	0	0	0	0	0	0	0	0	0	0	0	0	0	0	0	0	0	0	0	0	0	0	0	0	0	0	0	0	0	0	0	0	0	0	0	0	0
group_11386	0	0	0	0	0	0	0	0	0	0	0	0	0	0	0	0	0	0	0	0	0	0	0	0	0	0	0	0	0	0	0	0	0	0	0	0	0	0	0	0	0	0	0	0	0	0	0	0	0
group_11387	0	0	0	0	0	0	0	0	0	0	0	0	0	0	0	0	0	0	0	0	0	0	0	0	0	0	0	0	0	0	0	0	0	0	0	0	0	0	0	0	0	0	0	0	0	0	0	0	0
group_11388	0	0	0	0	0	0	0	0	0	0	0	0	0	0	0	0	0	0	0	0	0	0	0	0	0	0	0	0	0	0	0	0	0	0	0	0	0	0	0	0	0	0	0	0	0	0	0	0	0
group_11389	0	0	0	0	0	0	0	0	0	0	0	0	0	0	0	0	0	0	0	0	0	0	0	0	0	0	0	0	0	0	0	0	0	0	0	0	0	0	0	0	0	0	0	0	0	0	0	0	0
group_1139	1	0	0	0	0	0	0	0	0	0	0	0	0	0	0	0	0	1	1	0	0	0	0	0	0	0	0	0	0	0	0	0	0	0	0	0	0	0	0	0	0	0	0	0	0	0	0	0	0
group_11390	0	0	0	0	0	0	0	0	0	0	0	0	0	0	0	0	0	0	0	0	0	0	0	0	0	0	0	0	0	0	0	0	0	0	0	0	0	0	0	0	0	0	0	0	0	0	0	0	0
group_11391	0	0	0	0	0	0	0	0	0	0	0	0	0	0	0	0	0	0	0	0	0	0	0	0	0	0	0	0	0	0	0	0	0	0	0	0	0	0	0	0	0	0	0	0	0	0	0	0	0
group_11392	0	0	0	0	0	0	0	0	0	0	0	0	0	0	0	0	0	0	0	0	0	0	0	0	0	0	0	0	0	0	0	0	0	0	0	0	0	0	0	0	0	0	0	0	0	0	0	0	0
group_11393	0	0	0	0	0	0	0	0	0	0	0	0	0	0	0	0	0	0	0	0	0	0	0	0	0	0	0	0	0	0	0	0	0	0	0	0	0	0	0	0	0	0	0	0	0	0	0	0	0
group_11394	0	0	0	0	0	0	0	0	0	0	0	0	0	0	0	0	0	0	0	0	0	0	0	0	0	0	0	0	0	0	0	0	0	0	0	0	0	0	0	0	0	0	0	0	0	0	0	0	0
group_11395	0	0	0	0	0	0	0	0	0	0	0	0	0	0	0	0	0	0	0	0	0	0	0	0	0	0	0	0	0	0	0	0	0	0	0	0	0	0	0	0	0	0	0	0	0	0	0	0	0
group_11396	0	0	0	0	0	0	0	0	0	0	0	0	0	0	0	0	0	0	0	0	0	0	0	0	0	0	0	0	0	0	0	0	0	0	0	0	0	0	0	0	0	0	0	0	0	0	0	0	0
group_11397	0	0	0	0	0	0	0	0	0	0	0	0	0	0	0	0	0	0	0	0	0	0	0	0	0	0	0	0	0	0	0	0	0	0	0	0	0	0	0	0	0	0	0	0	0	0	0	0	0
group_11398	0	0	0	0	0	0	0	0	0	0	0	0	0	0	0	0	0	0	0	0	0	0	0	0	0	0	0	0	0	0	0	0	0	0	0	0	0	0	0	0	0	0	0	0	0	0	0	0	0
group_11399	0	0	0	0	0	0	0	0	0	0	0	0	0	0	0	0	0	0	0	0	0	0	0	0	0	0	0	0	0	0	0	0	0	0	0	0	0	0	0	0	0	0	0	0	0	0	0	0	0
group_114	1	1	1	1	1	1	1	1	1	1	1	0	1	1	1	1	1	1	1	1	1	1	1	1	1	1	1	1	1	1	1	1	1	1	1	1	0	1	1	1	1	1	1	1	1	1	1	1	1
group_1140	0	0	0	0	0	0	0	0	1	0	0	0	1	1	0	0	0	1	1	0	0	0	0	0	0	0	0	0	0	0	0	0	0	0	0	0	0	0	0	0	0	0	0	0	0	0	0	0	0
group_11400	0	0	0	0	0	0	0	0	0	0	0	0	0	0	0	0	0	0	0	0	0	0	0	0	0	0	0	0	0	0	0	0	0	0	0	0	0	0	0	0	0	0	0	0	0	0	0	0	0
group_11401	0	0	0	0	0	0	0	0	0	0	0	0	0	0	0	0	0	0	0	0	0	0	0	0	0	0	0	0	0	0	0	0	0	0	0	0	0	0	0	0	0	0	0	0	0	0	0	0	0
group_11402	0	0	0	0	0	0	0	0	0	0	0	0	0	0	0	0	0	0	0	0	0	0	0	0	0	0	0	0	0	0	0	0	0	0	0	0	0	0	0	0	0	0	0	0	0	0	0	0	0
group_11403	0	0	0	0	0	0	0	0	0	0	0	0	0	0	0	0	0	0	0	0	0	0	0	0	0	0	0	0	0	0	0	0	0	0	0	0	0	0	0	0	0	0	0	0	0	0	0	0	0
group_11404	0	0	0	0	0	0	0	0	0	0	0	0	0	0	0	0	0	0	0	0	0	0	0	0	0	0	0	0	0	0	0	0	0	0	0	0	0	0	0	0	0	0	0	0	0	0	0	0	0
group_11405	0	0	0	0	0	0	0	0	0	0	0	0	0	0	0	0	0	0	0	0	0	0	0	0	0	0	0	0	0	0	0	0	0	0	0	0	0	0	0	0	0	0	0	0	0	0	0	0	0
group_11406	0	0	0	0	0	0	0	0	0	0	0	0	0	0	0	0	0	0	0	0	0	0	0	0	0	0	0	0	0	0	0	0	0	0	0	0	0	0	0	0	0	0	0	0	0	0	0	0	0
group_11407	0	0	0	0	0	0	0	0	0	0	0	0	0	0	0	0	0	0	0	0	0	0	0	0	0	0	0	0	0	0	0	0	0	0	0	0	0	0	0	0	0	0	0	0	0	0	0	0	0
group_11408	0	0	0	0	0	0	0	0	0	0	0	0	0	0	0	0	0	0	0	0	0	0	0	0	0	0	0	0	0	0	0	0	0	0	0	0	0	0	0	0	0	0	0	0	0	0	0	0	0
group_11409	0	0	0	0	0	0	0	0	0	0	0	0	0	0	0	0	0	0	0	0	0	0	0	0	0	0	0	0	0	0	0	0	0	0	0	0	0	0	0	0	0	0	0	0	0	0	0	0	0
group_1141	0	0	0	0	0	0	0	0	0	0	0	0	0	0	0	0	0	1	1	0	0	0	0	0	0	0	0	0	0	0	0	0	0	0	0	0	0	0	0	0	0	0	0	0	0	0	0	0	0
group_11410	0	0	0	0	0	0	0	0	0	0	0	0	0	0	0	0	0	0	0	0	0	0	0	0	0	0	0	0	0	0	0	0	0	0	0	0	0	0	0	0	0	0	0	0	0	0	0	0	0
group_11411	0	0	0	0	0	0	0	0	0	0	0	0	0	0	0	0	0	0	0	0	0	0	0	0	0	0	0	0	0	0	0	0	0	0	0	0	0	0	0	0	0	0	0	0	0	0	0	0	0
group_11412	0	0	0	0	0	0	0	0	0	0	0	0	0	0	0	0	0	0	0	0	0	0	0	0	0	0	0	0	0	0	0	0	0	0	0	0	0	0	0	0	0	0	0	0	0	0	0	0	0
group_11413	0	0	0	0	0	0	0	0	0	0	0	0	0	0	0	0	0	0	0	0	0	0	0	0	0	0	0	0	0	0	0	0	0	0	0	0	0	0	0	0	0	0	0	0	0	0	0	0	0
group_11414	0	0	0	0	0	0	0	0	0	0	0	0	0	0	0	0	0	0	0	0	0	0	0	0	0	0	0	0	0	0	0	0	0	0	0	0	0	0	0	0	0	0	0	0	0	0	0	0	0
group_11415	0	0	0	0	0	0	0	0	0	0	0	0	0	0	0	0	0	0	0	0	0	0	0	0	0	0	0	0	0	0	0	0	0	0	0	0	0	0	0	0	0	0	0	0	0	0	0	0	0
group_11416	0	0	0	0	0	0	0	0	0	0	0	0	0	0	0	0	0	0	0	0	0	0	0	0	0	0	0	0	0	0	0	0	0	0	0	0	0	0	0	0	0	0	0	0	0	0	0	0	0
group_11417	0	0	0	0	0	0	0	0	0	0	0	0	0	0	0	0	0	0	0	0	0	0	0	0	0	0	0	0	0	0	0	0	0	0	0	0	0	0	0	0	0	0	0	0	0	0	0	0	0
group_11418	0	0	0	0	0	0	0	0	0	0	0	0	0	0	0	0	0	0	0	0	0	0	0	0	0	0	0	0	0	0	0	0	0	0	0	0	0	0	0	0	0	0	0	0	0	0	0	0	0
group_11419	0	0	0	0	0	0	0	0	0	0	0	0	0	0	0	0	0	0	0	0	0	0	0	0	0	0	0	0	0	0	0	0	0	0	0	0	0	0	0	0	0	0	0	0	0	0	0	0	0
group_1142	0	0	0	0	0	0	0	0	0	0	0	0	1	0	0	0	0	0	0	0	0	0	0	0	0	0	0	0	0	0	0	0	0	0	0	0	0	0	0	0	0	0	0	0	0	0	0	0	0
group_11420	0	0	0	0	0	0	0	0	0	0	0	0	0	0	0	0	0	0	0	0	0	0	0	0	0	0	0	0	0	0	0	0	0	0	0	0	0	0	0	0	0	0	0	0	0	0	0	0	0
group_11421	0	0	0	0	0	0	0	0	0	0	0	0	0	0	0	0	0	0	0	0	0	0	0	0	0	0	0	0	0	0	0	0	0	0	0	0	0	0	0	0	0	0	0	0	0	0	0	0	0
group_11422	0	0	0	0	0	0	0	0	0	0	0	0	0	0	0	0	0	0	0	0	0	0	0	0	0	0	0	0	0	0	0	0	0	0	0	0	0	0	0	0	0	0	0	0	0	0	0	0	0
group_11423	0	0	0	0	0	0	0	0	0	0	0	0	0	0	0	0	0	0	0	0	0	0	0	0	0	0	0	0	0	0	0	0	0	0	0	0	0	0	0	0	0	0	0	0	0	0	0	0	0
group_11424	0	0	0	0	0	0	0	0	0	0	0	0	0	0	0	0	0	0	0	0	0	0	0	0	0	0	0	0	0	0	0	0	0	0	0	0	0	0	0	0	0	0	0	0	0	0	0	0	0
group_11425	0	0	0	0	0	0	0	0	0	0	0	0	0	0	0	0	0	0	0	0	0	0	0	0	0	0	0	0	0	0	0	0	0	0	0	0	0	0	0	0	0	0	0	0	0	0	0	0	0
group_11426	0	0	0	0	0	0	0	0	0	0	0	0	0	0	0	0	0	0	0	0	0	0	0	0	0	0	0	0	0	0	0	0	0	0	0	0	0	0	0	0	0	0	0	0	0	0	0	0	0
group_11427	0	0	0	0	0	0	0	0	0	0	0	0	0	0	0	0	0	0	0	0	0	0	0	0	0	0	0	0	0	0	0	0	0	0	0	0	0	0	0	0	0	0	0	0	0	0	0	0	0
group_11428	0	0	0	0	0	0	0	0	0	0	0	0	0	0	0	0	0	0	0	0	0	0	0	0	0	0	0	0	0	0	0	0	0	0	0	0	0	0	0	0	0	0	0	0	0	0	0	0	0
group_11429	0	0	0	0	0	0	0	0	0	0	0	0	0	0	0	0	0	0	0	0	0	0	0	0	0	0	0	0	0	0	0	0	0	0	0	0	0	0	0	0	0	0	0	0	0	0	0	0	0
group_1143	0	0	0	0	0	0	0	0	1	0	0	0	1	1	0	0	0	1	1	0	0	0	0	0	0	0	0	0	0	0	0	0	0	0	0	0	0	0	0	0	0	0	0	0	0	0	0	0	0
group_11430	0	0	0	0	0	0	0	0	0	0	0	0	0	0	0	0	0	0	0	0	0	0	0	0	0	0	0	0	0	0	0	0	0	0	0	0	0	0	0	0	0	0	0	0	0	0	0	0	0
group_11431	0	0	0	0	0	0	0	0	0	0	0	0	0	0	0	0	0	0	0	0	0	0	0	0	0	0	0	0	0	0	0	0	0	0	0	0	0	0	0	0	0	0	0	0	0	0	0	0	0
group_11432	0	0	0	0	0	0	0	0	0	0	0	0	0	0	0	0	0	0	0	0	0	0	0	0	0	0	0	0	0	0	0	0	0	0	0	0	0	0	0	0	0	0	0	0	0	0	0	0	0
group_11433	0	0	0	0	0	0	0	0	0	0	0	0	0	0	0	0	0	0	0	0	0	0	0	0	0	0	0	0	0	0	0	0	0	0	0	0	0	0	0	0	0	0	0	0	0	0	0	0	0
group_11434	0	0	0	0	0	0	0	0	0	0	0	0	0	0	0	0	0	0	0	0	0	0	0	0	0	0	0	0	0	0	0	0	0	0	0	0	0	0	0	0	0	0	0	0	0	0	0	0	0
group_11435	0	0	0	0	0	0	0	0	0	0	0	0	0	0	0	0	0	0	0	0	0	0	0	0	0	0	0	0	0	0	0	0	0	0	0	0	0	0	0	0	0	0	0	0	0	0	0	0	0
group_11436	0	0	0	0	0	0	0	0	0	0	0	0	0	0	0	0	0	0	0	0	0	0	0	0	0	0	0	0	0	0	0	0	0	0	0	0	0	0	0	0	0	0	0	0	0	0	0	0	0
group_11437	0	0	0	0	0	0	0	0	0	0	0	0	0	0	0	0	0	0	0	0	0	0	0	0	0	0	0	0	0	0	0	0	0	0	0	0	0	0	0	0	0	0	0	0	0	0	0	0	0
group_11438	0	0	0	0	0	0	0	0	0	0	0	0	0	0	0	0	0	0	0	0	0	0	0	0	0	0	0	0	0	0	0	0	0	0	0	0	0	0	0	0	0	0	0	0	0	0	0	0	0
group_11439	0	0	0	0	0	0	0	0	0	0	0	0	0	0	0	0	0	0	0	0	0	0	0	0	0	0	0	0	0	0	0	0	0	0	0	0	0	0	0	0	0	0	0	0	0	0	0	0	0
group_1144	0	0	0	0	0	0	0	0	1	0	0	0	0	1	0	0	0	0	0	0	0	0	0	0	0	0	0	0	0	0	0	0	0	0	0	0	0	0	0	0	0	0	0	0	0	0	0	0	0
group_11440	0	0	0	0	0	0	0	0	0	0	0	0	0	0	0	0	0	0	0	0	0	0	0	0	0	0	0	0	0	0	0	0	0	0	0	0	0	0	0	0	0	0	0	0	0	0	0	0	0
group_11441	0	0	0	0	0	0	0	0	0	0	0	0	0	0	0	0	0	0	0	0	0	0	0	0	0	0	0	0	0	0	0	0	0	0	0	0	0	0	0	0	0	0	0	0	0	0	0	0	0
group_11442	0	0	0	0	0	0	0	0	0	0	0	0	0	0	0	0	0	0	0	0	0	0	0	0	0	0	0	0	0	0	0	0	0	0	0	0	0	0	0	0	0	0	0	0	0	0	0	0	0
group_11443	0	0	0	0	0	0	0	0	0	0	0	0	0	0	0	0	0	0	0	0	0	0	0	0	0	0	0	0	0	0	0	0	0	0	0	0	0	0	0	0	0	0	0	0	0	0	0	0	0
group_11444	0	0	0	0	0	0	0	0	0	0	0	0	0	0	0	0	0	0	0	0	0	0	0	0	0	0	0	0	0	0	0	0	0	0	0	0	0	0	0	0	0	0	0	0	0	0	0	0	0
group_11445	0	0	0	0	0	0	0	0	0	0	0	0	0	0	0	0	0	0	0	0	0	0	0	0	0	0	0	0	0	0	0	0	0	0	0	0	0	0	0	0	0	0	0	0	0	0	0	0	0
group_11446	0	0	0	0	0	0	0	0	0	0	0	0	0	0	0	0	0	0	0	0	0	0	0	0	0	0	0	0	0	0	0	0	0	0	0	0	0	0	0	0	0	0	0	0	0	0	0	0	0
group_11447	0	0	0	0	0	0	0	0	0	0	0	0	0	0	0	0	0	0	0	0	0	0	0	0	0	0	0	0	0	0	0	0	0	0	0	0	0	0	0	0	0	0	0	0	0	0	0	0	0
group_11448	0	0	0	0	0	0	0	0	0	0	0	0	0	0	0	0	0	0	0	0	0	0	0	0	0	0	0	0	0	0	0	0	0	0	0	0	0	0	0	0	0	0	0	0	0	0	0	0	0
group_11449	0	0	0	0	0	0	0	0	0	0	0	0	0	0	0	0	0	0	0	0	0	0	0	0	0	0	0	0	0	0	0	0	0	0	0	0	0	0	0	0	0	0	0	0	0	0	0	0	0
group_1145	1	0	0	0	0	0	0	0	0	0	0	0	0	0	0	0	0	1	1	0	0	0	0	0	0	0	0	0	0	0	0	0	0	0	0	0	0	0	0	0	0	0	0	0	0	0	0	0	0
group_11450	0	0	0	0	0	0	0	0	0	0	0	0	0	0	0	0	0	0	0	0	0	0	0	0	0	0	0	0	0	0	0	0	0	0	0	0	0	0	0	0	0	0	0	0	0	0	0	0	0
group_11451	0	0	0	0	0	0	0	0	0	0	0	0	0	0	0	0	0	0	0	0	0	0	0	0	0	0	0	0	0	0	0	0	0	0	0	0	0	0	0	0	0	0	0	0	0	0	0	0	0
group_11452	0	0	0	0	0	0	0	0	0	0	0	0	0	0	0	0	0	0	0	0	0	0	0	0	0	0	0	0	0	0	0	0	0	0	0	0	0	0	0	0	0	0	0	0	0	0	0	0	0
group_11453	0	0	0	0	0	0	0	0	0	0	0	0	0	0	0	0	0	0	0	0	0	0	0	0	0	0	0	0	0	0	0	0	0	0	0	0	0	0	0	0	0	0	0	0	0	0	0	0	0
group_11454	0	0	0	0	0	0	0	0	0	0	0	0	0	0	0	0	0	0	0	0	0	0	0	0	0	0	0	0	0	0	0	0	0	0	0	0	0	0	0	0	0	0	0	0	0	0	0	0	0
group_11455	0	0	0	0	0	0	0	0	0	0	1	0	0	0	0	0	0	0	0	0	0	0	0	0	0	0	0	0	0	0	0	0	0	0	0	0	0	0	0	0	0	0	0	0	0	0	0	0	0
group_11456	0	0	0	0	0	0	0	0	0	0	0	0	0	0	0	0	0	0	0	0	0	0	0	0	0	0	0	0	0	0	0	0	0	0	0	0	0	0	0	0	0	0	0	0	0	0	0	0	0
group_11457	0	0	0	0	0	0	0	0	0	0	1	0	0	0	0	0	0	0	0	0	0	0	0	0	0	0	0	0	0	0	0	0	0	0	0	0	0	0	0	0	0	0	0	0	0	0	0	0	0
group_11458	0	0	0	0	0	0	0	0	0	0	0	0	0	0	0	0	0	0	0	0	0	0	0	0	0	0	0	0	0	0	0	0	0	0	0	0	0	0	0	0	0	0	0	0	0	0	0	0	0
group_11459	0	0	0	0	0	0	0	0	0	0	0	0	0	0	0	0	0	0	0	0	0	0	0	0	0	0	0	0	0	0	0	0	0	0	0	0	0	0	0	0	0	0	0	0	0	0	0	0	0
group_1146	0	0	0	0	0	0	0	0	1	0	0	0	0	0	0	0	0	1	1	0	0	0	0	0	0	0	0	0	0	0	0	0	0	0	0	0	0	0	0	0	0	0	0	0	0	0	0	0	0
group_11460	0	0	0	0	0	0	0	0	0	0	0	0	0	0	0	0	0	0	0	0	0	0	0	0	0	0	0	0	0	0	0	0	0	0	0	0	0	0	0	0	0	0	0	0	0	0	0	0	0
group_11461	0	0	0	0	0	0	0	0	0	0	0	0	0	0	0	0	0	0	0	0	0	0	0	0	0	0	0	0	0	0	0	0	0	0	0	0	0	0	0	0	0	0	0	0	0	0	0	0	0
group_11462	0	0	0	0	0	0	0	0	0	0	0	0	0	0	0	0	0	0	0	0	0	0	0	0	0	0	0	0	0	0	0	0	0	0	0	0	0	0	0	0	0	0	0	0	0	0	0	0	0
group_11463	0	0	0	0	0	0	0	0	0	0	0	0	0	0	0	0	0	0	0	0	0	0	0	0	0	0	0	0	0	0	0	0	0	0	0	0	0	0	0	0	0	0	0	0	0	0	0	0	0
group_11464	0	0	0	0	0	0	0	0	0	0	0	0	0	0	0	0	0	0	0	0	0	0	0	0	0	0	0	0	0	0	0	0	0	0	0	0	0	0	0	0	0	0	0	0	0	0	0	0	0
group_11465	0	0	0	0	0	0	0	0	0	0	0	0	0	0	0	0	0	0	0	0	0	0	0	0	0	0	0	0	0	0	0	0	0	0	0	0	0	0	0	0	0	0	0	0	0	0	0	0	0
group_11466	0	0	0	0	0	0	0	0	0	0	0	0	0	0	0	0	0	0	0	0	0	0	0	0	0	0	0	0	0	0	0	0	0	0	0	0	0	0	0	0	0	0	0	0	0	0	0	0	0
group_11467	0	0	0	0	0	0	0	0	0	0	0	0	0	0	0	0	0	0	0	0	0	0	0	0	0	0	0	0	0	0	0	0	0	0	0	0	0	0	0	0	0	0	0	0	0	0	0	0	0
group_11468	0	0	0	0	0	0	0	0	0	0	0	0	0	0	0	0	0	0	0	0	0	0	0	0	0	0	0	0	0	0	0	0	0	0	0	0	0	0	0	0	0	0	0	0	0	0	0	0	0
group_11469	0	0	0	0	0	0	0	0	0	0	0	0	0	0	0	0	0	0	0	0	0	0	0	0	0	0	0	0	0	0	0	0	0	0	0	0	0	0	0	0	0	0	0	0	0	0	0	0	0
group_1147	0	0	0	0	0	0	0	0	1	0	0	0	0	0	0	0	0	0	0	0	0	0	0	0	0	0	0	0	0	0	0	0	0	0	0	0	0	0	0	0	0	0	0	0	0	0	0	0	0
group_11470	0	0	0	0	0	0	0	0	0	0	0	0	0	0	0	0	0	0	0	0	0	0	0	0	0	0	0	0	0	0	0	0	0	0	0	0	0	0	0	0	0	0	0	0	0	0	0	0	0
group_11471	0	0	0	0	0	0	0	0	0	0	0	0	0	0	0	0	0	0	0	0	0	0	0	0	0	0	0	0	0	0	0	0	0	0	0	0	0	0	0	0	0	0	0	0	0	0	0	0	0
group_11472	0	0	0	0	0	0	0	0	0	0	0	0	0	0	0	0	0	0	0	0	0	0	0	0	0	0	0	0	0	0	0	0	0	0	0	0	0	0	0	0	0	0	0	0	0	0	0	0	0
group_11473	0	0	0	0	0	0	0	0	0	0	0	0	0	0	0	0	0	0	0	0	0	0	0	0	0	0	0	0	0	0	0	0	0	0	0	0	0	0	0	0	0	0	0	0	0	0	0	0	0
group_11474	0	0	0	0	0	0	0	0	0	0	1	0	0	0	0	0	0	0	0	0	0	0	0	0	0	0	0	0	0	0	0	0	0	0	0	0	0	0	0	0	0	0	0	0	0	0	0	0	0
group_11475	0	0	0	0	0	0	0	0	0	0	1	0	0	0	0	0	0	0	0	0	0	0	0	0	0	0	0	0	0	0	0	0	0	0	0	0	0	0	0	0	0	0	0	0	0	0	0	0	0
group_11476	0	0	0	0	0	0	0	0	0	0	1	0	0	0	0	0	0	0	0	0	0	0	0	0	0	0	0	0	0	0	0	0	0	0	0	0	0	0	0	0	0	0	0	0	0	0	0	0	0
group_11477	0	0	0	0	0	0	0	0	0	0	0	0	0	0	0	0	0	0	0	0	0	0	0	0	0	0	0	0	0	0	0	0	0	0	0	0	0	0	0	0	0	0	0	0	0	0	0	0	0
group_11478	0	0	0	0	0	0	0	0	0	0	0	0	0	0	0	0	0	0	0	0	0	0	0	0	0	0	0	0	0	0	0	0	0	0	0	0	0	0	0	0	0	0	0	0	0	0	0	0	0
group_11479	0	0	0	0	0	0	0	0	0	0	0	0	0	0	0	0	0	0	0	0	0	0	0	0	0	0	0	0	0	0	0	0	0	0	0	0	0	0	0	0	0	0	0	0	0	0	0	0	0
group_1148	0	0	0	0	0	0	0	0	0	0	0	0	1	0	0	0	0	0	0	0	0	0	0	0	0	0	0	0	0	0	0	0	0	0	0	0	0	0	0	0	0	0	0	0	0	0	0	0	0
group_11480	0	0	0	0	0	0	0	0	0	0	0	0	0	0	0	0	0	0	0	0	0	0	0	0	0	0	0	0	0	0	0	0	0	0	0	0	0	0	0	0	0	0	0	0	0	0	0	0	0
group_11481	0	0	0	0	0	0	0	0	0	0	0	0	0	0	0	0	0	0	0	0	0	0	0	0	0	0	0	0	0	0	0	0	0	0	0	0	0	0	0	0	0	0	0	0	0	0	0	0	0
group_11482	0	0	0	0	0	0	0	0	0	0	0	0	0	0	0	0	0	0	0	0	0	0	0	0	0	0	0	0	0	0	0	0	0	0	0	0	0	0	0	0	0	0	0	0	0	0	0	0	0
group_11483	0	0	0	0	0	0	0	0	0	0	0	0	0	0	0	0	0	0	0	0	0	0	0	0	0	0	0	0	0	0	0	0	0	0	0	0	0	0	0	0	0	0	0	0	0	0	0	0	0
group_11484	0	0	0	0	0	0	0	0	0	0	0	0	0	0	0	0	0	0	0	0	0	0	0	0	0	0	0	0	0	0	0	0	0	0	0	0	0	0	0	0	0	0	0	0	0	0	0	0	0
group_11485	0	0	0	0	0	0	0	0	0	0	0	0	0	0	0	0	0	0	0	0	0	0	0	0	0	0	0	0	0	0	0	0	0	0	0	0	0	0	0	0	0	0	0	0	0	0	0	0	0
group_11486	0	0	0	0	0	0	0	0	0	0	1	0	0	0	0	0	0	0	0	0	0	0	0	0	0	0	0	0	0	0	0	0	0	0	0	0	0	0	0	0	0	0	0	0	0	0	0	0	0
group_11487	0	0	0	0	0	0	0	0	0	0	0	0	0	0	0	0	0	0	0	0	0	0	0	0	0	0	0	0	0	0	0	0	0	0	0	0	0	0	0	0	0	0	0	0	0	0	0	0	0
group_11488	0	0	0	0	0	0	0	0	0	0	0	0	0	0	0	0	0	0	0	0	0	0	0	0	0	0	0	0	0	0	0	0	0	0	0	0	0	0	0	0	0	0	0	0	0	0	0	0	0
group_11489	0	0	0	0	0	0	0	0	0	0	0	0	0	0	0	0	0	0	0	0	0	0	0	0	0	0	0	0	0	0	0	0	0	0	0	0	0	0	0	0	0	0	0	0	0	0	0	0	0
group_1149	1	0	0	0	0	0	0	0	0	0	0	0	0	0	0	0	0	1	1	0	0	0	0	0	0	0	0	0	0	0	0	0	0	0	0	0	0	0	0	0	0	0	0	0	0	0	0	0	0
group_11490	0	0	0	0	0	0	0	0	0	0	0	0	0	0	0	0	0	0	0	0	0	0	0	0	0	0	0	0	0	0	0	0	0	0	0	0	0	0	0	0	0	0	0	0	0	0	0	0	0
group_11491	0	0	0	0	0	0	0	0	0	0	0	0	0	0	0	0	0	0	0	0	0	0	0	0	0	0	0	0	0	0	0	0	0	0	0	0	0	0	0	0	0	0	0	0	0	0	0	0	0
group_11492	0	0	0	0	0	0	0	0	0	0	0	0	0	0	0	0	0	0	0	0	0	0	0	0	0	0	0	0	0	0	0	0	0	0	0	0	0	0	0	0	0	0	0	0	0	0	0	0	0
group_11493	0	0	0	0	0	0	0	0	0	0	0	0	0	0	0	0	0	0	0	0	0	0	0	0	0	0	0	0	0	0	0	0	0	0	0	0	0	0	0	0	0	0	0	0	0	0	0	0	0
group_11494	0	0	0	0	0	0	0	0	0	0	1	0	0	0	0	0	0	0	0	0	0	0	0	0	0	0	0	0	0	0	0	0	0	0	0	0	0	0	0	0	0	0	0	0	0	0	0	0	0
group_11495	0	0	0	0	0	0	0	0	0	0	1	0	0	0	0	0	0	0	0	0	0	0	0	0	0	0	0	0	0	0	0	0	0	0	0	0	0	0	0	0	0	0	0	0	0	0	0	0	0
group_11496	0	0	0	0	0	0	0	0	0	0	1	0	0	0	0	0	0	0	0	0	0	0	0	0	0	0	0	0	0	0	0	0	0	0	0	0	0	0	0	0	0	0	0	0	0	0	0	0	0
group_11497	0	0	0	0	0	0	0	0	0	0	0	0	0	0	0	0	0	0	0	0	0	0	0	0	0	0	0	0	0	0	0	0	0	0	0	0	0	0	0	0	0	0	0	0	0	0	0	0	0
group_11498	0	0	0	0	0	0	0	0	0	0	0	0	0	0	0	0	0	0	0	0	0	0	0	0	0	0	0	0	0	0	0	0	0	0	0	0	0	0	0	0	0	0	0	0	0	0	0	0	0
group_11499	0	0	0	0	0	0	0	0	0	0	0	0	0	0	0	0	0	0	0	0	0	0	0	0	0	0	0	0	0	0	0	0	0	0	0	0	0	0	0	0	0	0	0	0	0	0	0	0	0
group_115	1	1	1	1	1	1	1	1	1	0	1	1	1	1	1	1	1	1	1	1	1	1	1	1	1	1	1	1	1	1	1	1	1	1	1	1	0	1	1	1	1	1	1	1	1	1	1	1	1
group_1150	0	0	0	0	0	0	0	0	0	0	0	0	0	1	0	0	0	0	0	0	0	0	0	0	0	0	0	0	0	0	0	0	0	0	0	0	0	0	0	0	0	0	0	0	0	0	0	0	0
group_11500	0	0	0	0	0	0	0	0	0	0	0	0	0	0	0	0	0	0	0	0	0	0	0	0	0	0	0	0	0	0	0	0	0	0	0	0	0	0	0	0	0	0	0	0	0	0	0	0	0
group_11501	0	0	0	0	0	0	0	0	0	0	0	0	0	0	0	0	0	0	0	0	0	0	0	0	0	0	0	0	0	0	0	0	0	0	0	0	0	0	0	0	0	0	0	0	0	0	0	0	0
group_11502	0	0	0	0	0	0	0	0	0	0	1	0	0	0	0	0	0	0	0	0	0	0	0	0	0	0	0	0	0	0	0	0	0	0	0	0	0	0	0	0	0	0	0	0	0	0	0	0	0
group_11503	0	0	0	0	0	0	0	0	0	0	0	0	0	0	0	0	0	0	0	0	0	0	0	0	0	0	0	0	0	0	0	0	0	0	0	0	0	0	0	0	0	0	0	0	0	0	0	0	0
group_11504	0	0	0	0	0	0	0	0	0	0	0	0	0	0	0	0	0	0	0	0	0	0	0	0	0	0	0	0	0	0	0	0	0	0	0	0	0	0	0	0	0	0	0	0	0	0	0	0	0
group_11505	0	0	0	0	0	0	0	0	0	0	0	0	0	0	0	0	0	0	0	0	0	0	0	0	0	0	0	0	0	0	0	0	0	0	0	0	0	0	0	0	0	0	0	0	0	0	0	0	0
group_11506	0	0	0	0	0	0	0	0	0	0	0	0	0	0	0	0	0	0	0	0	0	0	0	0	0	0	0	0	0	0	0	0	0	0	0	0	0	0	0	0	0	0	0	0	0	0	0	0	0
group_11507	0	0	0	0	0	0	0	0	0	0	0	0	0	0	0	0	0	0	0	0	0	0	0	0	0	0	0	0	0	0	0	0	0	0	0	0	0	0	0	0	0	0	0	0	0	0	0	0	0
group_11508	0	0	0	0	0	0	0	0	0	0	0	0	0	0	0	0	0	0	0	0	0	0	0	0	0	0	0	0	0	0	0	0	0	0	0	0	0	0	0	0	0	0	0	0	0	0	0	0	0
group_11509	0	0	0	0	0	0	0	0	0	0	0	0	0	0	0	0	0	0	0	0	0	0	0	0	0	0	0	0	0	0	0	0	0	0	0	0	0	0	0	0	0	0	0	0	0	0	0	0	0
group_1151	0	0	0	0	0	0	0	0	0	0	0	0	0	0	0	0	0	0	0	0	0	0	0	0	0	0	0	0	0	0	0	0	0	0	0	0	0	0	0	0	0	0	0	0	0	0	0	0	0
group_11510	0	0	0	0	0	0	0	0	0	0	0	0	0	0	0	0	0	0	0	0	0	0	0	0	0	0	0	0	0	0	0	0	0	0	0	0	0	0	0	0	0	0	0	0	0	0	0	0	0
group_11511	0	0	0	0	0	0	0	0	0	0	0	0	0	0	0	0	0	0	0	0	0	0	0	0	0	0	0	0	0	0	0	0	0	0	0	0	0	0	0	0	0	0	0	0	0	0	0	0	0
group_11512	0	0	0	0	0	0	0	0	0	0	0	0	0	0	0	0	0	0	0	0	0	0	0	0	0	0	0	0	0	0	0	0	0	0	0	0	0	0	0	0	0	0	0	0	0	0	0	0	0
group_11513	0	0	0	0	0	0	0	0	0	0	0	0	0	0	0	0	0	0	0	0	0	0	0	0	0	0	0	0	0	0	0	0	0	0	0	0	0	0	0	0	0	0	0	0	0	0	0	0	0
group_11514	0	0	0	0	0	0	0	0	0	0	0	0	0	0	0	0	0	0	0	0	0	0	0	0	0	0	0	0	0	0	0	0	0	0	0	0	0	0	0	0	0	0	0	0	0	0	0	0	0
group_11515	0	0	0	0	0	0	0	0	0	0	0	0	0	0	0	0	0	0	0	0	0	0	0	0	0	0	0	0	0	0	0	0	0	0	0	0	0	0	0	0	0	0	0	0	0	0	0	0	0
group_11516	0	0	0	0	0	0	0	0	0	0	0	0	0	0	0	0	0	0	0	0	0	0	0	0	0	0	0	0	0	0	0	0	0	0	0	0	0	0	0	0	0	0	0	0	0	0	0	0	0
group_11517	0	0	0	0	0	0	0	0	0	0	0	0	0	0	0	0	0	0	0	0	0	0	0	0	0	0	0	0	0	0	0	0	0	0	0	0	0	0	0	0	0	0	0	0	0	0	0	0	0
group_11518	0	0	0	0	0	0	0	0	0	0	0	0	0	0	0	0	0	0	0	0	0	0	0	0	0	0	0	0	0	0	0	0	0	0	0	0	0	0	0	0	0	0	0	0	0	0	0	0	0
group_11519	0	0	0	0	0	0	0	0	0	0	0	0	0	0	0	0	0	0	0	0	0	0	0	0	0	0	0	0	0	0	0	0	0	0	0	0	0	0	0	0	0	0	0	0	0	0	0	0	0
group_1152	0	0	0	0	0	0	0	0	0	0	0	0	1	0	0	0	0	0	0	0	0	0	0	0	0	0	0	0	0	0	0	0	0	0	0	0	0	0	0	0	0	0	0	0	0	0	0	0	0
group_11520	0	0	0	0	0	0	0	0	0	0	0	0	0	0	0	0	0	0	0	0	0	0	0	0	0	0	0	0	0	0	0	0	0	0	0	0	0	0	0	0	0	0	0	0	0	0	0	0	0
group_11521	0	0	0	0	0	0	0	0	0	0	0	0	0	0	0	0	0	0	0	0	0	0	0	0	0	0	0	0	0	0	0	0	0	0	0	0	0	0	0	0	0	0	0	0	0	0	0	0	0
group_11522	0	0	0	0	0	0	0	0	0	0	0	0	0	0	0	0	0	0	0	0	0	0	0	0	0	0	0	0	0	0	0	0	0	0	0	0	0	0	0	0	0	0	0	0	0	0	0	0	0
group_11523	0	0	0	0	0	0	0	0	0	0	0	0	0	0	0	0	0	0	0	0	0	0	0	0	0	0	0	0	0	0	0	0	0	0	0	0	0	0	0	0	0	0	0	0	0	0	0	0	0
group_11524	0	0	0	0	0	0	0	0	0	0	0	0	0	0	0	0	0	0	0	0	0	0	0	0	0	0	0	0	0	0	0	0	0	0	0	0	0	0	0	0	0	0	0	0	0	0	0	0	0
group_11525	0	0	0	0	0	0	0	0	0	0	0	0	0	0	0	0	0	0	0	0	0	0	0	0	0	0	0	0	0	0	0	0	0	0	0	0	0	0	0	0	0	0	0	0	0	0	0	0	0
group_11526	0	0	0	0	0	0	0	0	0	0	0	0	0	0	0	0	0	0	0	0	0	0	0	0	0	0	0	0	0	0	0	0	0	0	0	0	0	0	0	0	0	0	0	0	0	0	0	0	0
group_11527	0	0	0	0	0	0	0	0	0	0	0	0	0	0	0	0	0	0	0	0	0	0	0	0	0	0	0	0	0	0	0	0	0	0	0	0	0	0	0	0	0	0	0	0	0	0	0	0	0
group_11528	0	0	0	0	0	0	0	0	0	0	0	0	0	0	0	0	0	0	0	0	0	0	0	0	0	0	0	0	0	0	0	0	0	0	0	0	0	0	0	0	0	0	0	0	0	0	0	0	0
group_11529	0	0	0	0	0	0	0	0	0	0	0	0	0	0	0	0	0	0	0	0	0	0	0	0	0	0	0	0	0	0	0	0	0	0	0	0	0	0	0	0	0	0	0	0	0	0	0	0	0
group_1153	0	0	0	0	0	0	0	0	1	0	0	0	0	1	0	0	0	0	0	0	0	0	0	0	0	0	0	0	0	0	0	0	0	0	0	0	0	0	0	0	0	0	0	0	0	0	0	0	0
group_11530	0	0	0	0	0	0	0	0	0	0	0	0	0	0	0	0	0	0	0	0	0	0	0	0	0	0	0	0	0	0	0	0	0	0	0	0	0	0	0	0	0	0	0	0	0	0	0	0	0
group_11531	0	0	0	0	0	0	0	0	0	0	0	0	0	0	0	0	0	0	0	0	0	0	0	0	0	0	0	0	0	0	0	0	0	0	0	0	0	0	0	0	0	0	0	0	0	0	0	0	0
group_11532	0	0	0	0	0	0	0	0	0	0	0	0	0	0	0	0	0	0	0	0	0	0	0	0	0	0	0	0	0	0	0	0	0	0	0	0	0	0	0	0	0	0	0	0	0	0	0	0	0
group_11533	0	0	0	0	0	0	0	0	0	0	0	0	0	0	0	0	0	0	0	0	0	0	0	0	0	0	0	0	0	0	0	0	0	0	0	0	0	0	0	0	0	0	0	0	0	0	0	0	0
group_11534	0	0	0	0	0	0	0	0	0	0	0	0	0	0	0	0	0	0	0	0	0	0	0	0	0	0	0	0	0	0	0	0	0	0	0	0	0	0	0	0	0	0	0	0	0	0	0	0	0
group_11535	0	0	0	0	0	0	0	0	0	0	0	0	0	0	0	0	0	0	0	0	0	0	0	0	0	0	0	0	0	0	0	0	0	0	0	0	0	0	0	0	0	0	0	0	0	0	0	0	0
group_11536	0	0	0	0	0	0	0	0	0	0	0	0	0	0	0	0	0	0	0	0	0	0	0	0	0	0	0	0	0	0	0	0	0	0	0	0	0	0	0	0	0	0	0	0	0	0	0	0	0
group_11537	0	0	0	0	0	0	0	0	0	0	0	0	0	0	0	0	0	0	0	0	0	0	0	0	0	0	0	0	0	0	0	0	0	0	0	0	0	0	0	0	0	0	0	0	0	0	0	0	0
group_11538	0	0	0	0	0	0	0	0	0	0	0	0	0	0	0	0	0	0	0	0	0	0	0	0	0	0	0	0	0	0	0	0	0	0	0	0	0	0	0	0	0	0	0	0	0	0	0	0	0
group_11539	0	0	0	0	0	0	0	0	0	0	0	0	0	0	0	0	0	0	0	0	0	0	0	0	0	0	0	0	0	0	0	0	0	0	0	0	0	0	0	0	0	0	0	0	0	0	0	0	0
group_1154	1	0	0	0	0	0	0	0	0	0	0	0	0	0	0	0	0	1	1	0	0	0	0	0	0	0	0	0	0	0	0	0	0	0	0	0	0	0	0	0	0	0	0	0	0	0	0	0	0
group_11540	0	0	0	0	0	0	0	0	0	0	0	0	0	0	0	0	0	0	0	0	0	0	0	0	0	0	0	0	0	0	0	0	0	0	0	0	0	0	0	0	0	0	0	0	0	0	0	0	0
group_11541	0	0	0	0	0	0	0	0	0	0	0	0	0	0	0	0	0	0	0	0	0	0	0	0	0	0	0	0	0	0	0	0	0	0	0	0	0	0	0	0	0	0	0	0	0	0	0	0	0
group_11542	0	0	0	0	0	0	0	0	0	0	0	0	0	0	0	0	0	0	0	0	0	0	0	0	0	0	0	0	0	0	0	0	0	0	0	0	0	0	0	0	0	0	0	0	0	0	0	0	0
group_11543	0	0	0	0	0	0	0	0	0	0	0	0	0	0	0	0	0	0	0	0	0	0	0	0	0	0	0	0	0	0	0	0	0	0	0	0	0	0	0	0	0	0	0	0	0	0	0	0	0
group_11544	0	0	0	0	0	0	0	0	0	0	0	0	0	0	0	0	0	0	0	0	0	0	0	0	0	0	0	0	0	0	0	0	0	0	0	0	0	0	0	0	0	0	0	0	0	0	0	0	0
group_11545	0	0	0	0	0	0	0	0	0	0	0	0	0	0	0	0	0	0	0	0	0	0	0	0	0	0	0	0	0	0	0	0	0	0	0	0	0	0	0	0	0	0	0	0	0	0	0	0	0
group_11546	0	0	0	0	0	0	0	0	0	0	0	0	0	0	0	0	0	0	0	0	0	0	0	0	0	0	0	0	0	0	0	0	0	0	0	0	0	0	0	0	0	0	0	0	0	0	0	0	0
group_11547	0	0	0	0	0	0	0	0	0	0	0	0	0	0	0	0	0	0	0	0	0	0	0	0	0	0	0	0	0	0	0	0	0	0	0	0	0	0	0	0	0	0	0	0	0	0	0	0	0
group_11548	0	0	0	0	0	0	0	0	0	0	0	0	0	0	0	0	0	0	0	0	0	0	0	0	0	0	0	0	0	0	0	0	0	0	0	0	0	0	0	0	0	0	0	0	0	0	0	0	0
group_11549	0	0	0	0	0	0	0	0	0	0	0	0	0	0	0	0	0	0	0	0	0	0	0	0	0	0	0	0	0	0	0	0	0	0	0	0	0	0	0	0	0	0	0	0	0	0	0	0	0
group_1155	0	0	0	0	0	0	0	0	1	0	0	0	0	0	0	0	0	1	0	0	0	0	0	0	0	0	0	0	0	0	0	0	0	0	0	0	0	0	0	0	0	0	0	0	0	0	0	0	0
group_11550	0	0	0	0	0	0	0	0	0	0	0	0	0	0	0	0	0	0	0	0	0	0	0	0	0	0	0	0	0	0	0	0	0	0	0	0	0	0	0	0	0	0	0	0	0	0	0	0	0
group_11551	0	0	0	0	0	0	0	0	0	0	0	0	0	0	0	0	0	0	0	0	0	0	0	0	0	0	0	0	0	0	0	0	0	0	0	0	0	0	0	0	0	0	0	0	0	0	0	0	0
group_11552	0	0	0	0	0	0	0	0	0	0	0	0	0	0	0	0	0	0	0	0	0	0	0	0	0	0	0	0	0	0	0	0	0	0	0	0	0	0	0	0	0	0	0	0	0	0	0	0	0
group_11553	0	0	0	0	0	0	0	0	0	0	0	0	0	0	0	0	0	0	0	0	0	0	0	0	0	0	0	0	0	0	0	0	0	0	0	0	0	0	0	0	0	0	0	0	0	0	0	0	0
group_11554	0	0	0	0	0	0	0	0	0	0	0	0	0	0	0	0	0	0	0	0	0	0	0	0	0	0	0	0	0	0	0	0	0	0	0	0	0	0	0	0	0	0	0	0	0	0	0	0	0
group_11555	0	0	0	0	0	0	0	0	0	0	0	0	0	0	0	0	0	0	0	0	0	0	0	0	0	0	0	0	0	0	0	0	0	0	0	0	0	0	0	0	0	0	0	0	0	0	0	0	0
group_11556	0	0	0	0	0	0	0	0	0	0	0	0	0	0	0	0	0	0	0	0	0	0	0	0	0	0	0	0	0	0	0	0	0	0	0	0	0	0	0	0	0	0	0	0	0	0	0	0	0
group_11557	0	0	0	0	0	0	0	0	0	0	0	0	0	0	0	0	0	0	0	0	0	0	0	0	0	0	0	0	0	0	0	0	0	0	0	0	0	0	0	0	0	0	0	0	0	0	0	0	0
group_11558	0	0	0	0	0	0	0	0	0	0	0	0	0	0	0	0	0	0	0	0	0	0	0	0	0	0	0	0	0	0	0	0	0	0	0	0	0	0	0	0	0	0	0	0	0	0	0	0	0
group_11559	0	0	0	0	0	0	0	0	0	0	0	0	0	0	0	0	0	0	0	0	0	0	0	0	0	0	0	0	0	0	0	0	0	0	0	0	0	0	0	0	0	0	0	0	0	0	0	0	0
[truncated: 12,478 more rows]
[truncated: 47 more columns]

[truncated: 2 more sheets: Table S10 Gene ontology, Table S11 Missingness greater t]
